# Supplementary material for: Aging disrupts blood–brain and blood-spinal cord barrier homeostasis, but does not increase paracellular permeability
Source: GeroScience. 2024 Oct 30;47(1):263–85. doi: 10.1007/s11357-024-01404-9 (PMC11872845; doi:10.1007/s11357-024-01404-9)
Supplement: Supplementary file 2 — Supplementary file2 Online resource 2 Bulk RNA-seq results. (XLSX 4746 KB) [file 11357_2024_1404_MOESM2_ESM.xlsx]

## Sheet: Cortex Cuffdiff
test_id	gene_id	gene	locus	sample_1	sample_2	status	value_1	value_2	log2(fold_change)	test_stat	p_value	q_value	significant
1110008P14Rik	1110008P14Rik	1110008P14Rik	chr2:32379100-32381915	q1	q2	OK	173.007	136.785	-0.338922	-2.38637	5e-05	0.00131049	yes
1700001L05Rik	1700001L05Rik	1700001L05Rik	chr15:83353846-83367297	q1	q2	OK	1.5052	0.968173	-0.636619	-2.87842	5e-05	0.00131049	yes
1700016K19Rik	1700016K19Rik	1700016K19Rik	chr11:75999911-76003569	q1	q2	OK	4.33285	2.56194	-0.758083	-2.55694	5e-05	0.00131049	yes
1810055G02Rik	1810055G02Rik	1810055G02Rik	chr19:3708332-3717881	q1	q2	OK	8.85266	6.84191	-0.371713	-2.16038	5e-05	0.00131049	yes
2410018L13Rik	2410018L13Rik	2410018L13Rik	chr12:22953996-23010243	q1	q2	OK	0.709139	0.249119	-1.50924	-2.53999	5e-05	0.00131049	yes
2810047C21Rik1	2810047C21Rik1	2810047C21Rik1	chr7:8086046-8093037	q1	q2	OK	0.0981852	0.715543	2.86546	4.02575	5e-05	0.00131049	yes
3110052M02Rik	3110052M02Rik	3110052M02Rik	chr17:21650610-21664966	q1	q2	OK	2.53698	3.59456	0.502707	2.76719	5e-05	0.00131049	yes
4930539E08Rik	4930539E08Rik	4930539E08Rik	chr17:28896394-28915324	q1	q2	OK	2.49642	1.88485	-0.405408	-2.09673	5e-05	0.00131049	yes
5930412G12Rik	5930412G12Rik	5930412G12Rik	chr5:128579129-128600687	q1	q2	OK	1.21337	0.573504	-1.08114	-3.25349	5e-05	0.00131049	yes
6430706D22Rik	6430706D22Rik	6430706D22Rik	chr1:88227019-88277579	q1	q2	OK	9.04446	12.7153	0.491455	2.61244	5e-05	0.00131049	yes
6720489N17Rik	6720489N17Rik	6720489N17Rik	chr13:62603014-62624182	q1	q2	OK	0.965307	1.48916	0.625439	2.24897	5e-05	0.00131049	yes
8430408G22Rik	8430408G22Rik	8430408G22Rik	chr6:116633007-116673836	q1	q2	OK	0.624764	1.66434	1.41356	2.33166	5e-05	0.00131049	yes
A230001M10Rik	A230001M10Rik	A230001M10Rik	chr3:102262404-102288771	q1	q2	OK	0.30488	0.838359	1.45933	3.21538	5e-05	0.00131049	yes
A330023F24Rik	A330023F24Rik	A330023F24Rik	chr1:195017398-195037908	q1	q2	OK	4.59785	5.8857	0.356255	2.23305	5e-05	0.00131049	yes
AF529169	AF529169	AF529169	chr9:89590034-89622986	q1	q2	OK	1.9501	2.71839	0.479203	2.46875	5e-05	0.00131049	yes
Abca8a	Abca8a	Abca8a	chr11:110025633-110095937	q1	q2	OK	0.801062	1.62198	1.01777	4.38679	5e-05	0.00131049	yes
Abcc6	Abcc6	Abcc6	chr7:45976379-46030286	q1	q2	OK	0.565851	0.310902	-0.863964	-2.51158	5e-05	0.00131049	yes
Abcg2	Abcg2	Abcg2	chr6:58596671-58692451	q1	q2	OK	12.593	10.0046	-0.331958	-2.09842	5e-05	0.00131049	yes
Abi3bp	Abi3bp	Abi3bp	chr16:56477845-56690135	q1	q2	OK	1.22305	0.750887	-0.703821	-2.88127	5e-05	0.00131049	yes
Ablim3	Ablim3	Ablim3	chr18:61799392-61911852	q1	q2	OK	6.34691	7.99235	0.332565	2.16345	5e-05	0.00131049	yes
Abracl	Abracl	Abracl	chr10:18011259-18023252	q1	q2	OK	8.01761	10.9008	0.443194	1.926	5e-05	0.00131049	yes
Ace	Ace	Ace	chr11:105965606-105989964	q1	q2	OK	3.78777	4.97986	0.394759	2.44848	5e-05	0.00131049	yes
Ace2	Ace2	Ace2	chrX:164139341-164188418	q1	q2	OK	0.603102	0.312788	-0.947217	-2.62369	5e-05	0.00131049	yes
Adam19	Adam19	Adam19	chr11:46054501-46147347	q1	q2	OK	3.86172	2.79351	-0.467162	-2.83607	5e-05	0.00131049	yes
Adamts16	Adamts16	Adamts16	chr13:70727807-70841810	q1	q2	OK	0.520369	0.336167	-0.630358	-1.95513	5e-05	0.00131049	yes
Adamts3	Adamts3	Adamts3	chr5:89673840-89883334	q1	q2	OK	2.7277	1.77241	-0.62197	-3.62909	5e-05	0.00131049	yes
Adamtsl4	Adamtsl4	Adamtsl4	chr3:95676200-95687917	q1	q2	OK	0.50904	0.795198	0.643534	2.09464	5e-05	0.00131049	yes
Adcyap1	Adcyap1	Adcyap1	chr17:93199421-93205489	q1	q2	OK	25.3928	17.4816	-0.538584	-3.54047	5e-05	0.00131049	yes
Adh1	Adh1	Adh1	chr3:138277644-138290691	q1	q2	OK	0.931819	0.335734	-1.47273	-2.82997	5e-05	0.00131049	yes
Adra2a	Adra2a	Adra2a	chr19:54045181-54048982	q1	q2	OK	3.64241	2.61567	-0.477712	-2.29954	5e-05	0.00131049	yes
Agmat	Agmat	Agmat	chr4:141746674-141759263	q1	q2	OK	0.452158	1.05046	1.21612	2.58312	5e-05	0.00131049	yes
Agpat9	Agpat9	Agpat9	chr5:100846228-100899102	q1	q2	OK	1.16771	2.02584	0.79484	3.04199	5e-05	0.00131049	yes
Alb	Alb	Alb	chr5:90460888-90476603	q1	q2	OK	0.458577	1.12019	1.2885	3.02448	5e-05	0.00131049	yes
Alcam	Alcam	Alcam	chr16:52248995-52452997	q1	q2	OK	72.3532	60.2387	-0.264367	-1.96646	5e-05	0.00131049	yes
Aldh1a3	Aldh1a3	Aldh1a3	chr7:66390892-66427477	q1	q2	OK	1.11234	0.493261	-1.17317	-3.90521	5e-05	0.00131049	yes
Aldh1b1	Aldh1b1	Aldh1b1	chr4:45799021-45804608	q1	q2	OK	5.31749	3.26267	-0.704692	-3.59396	5e-05	0.00131049	yes
Alox12b	Alox12b	Alox12b	chr11:69157071-69169791	q1	q2	OK	1.53316	3.50221	1.19176	4.87774	5e-05	0.00131049	yes
Alox8	Alox8	Alox8	chr11:69183884-69197843	q1	q2	OK	0.929814	2.10434	1.17836	4.79127	5e-05	0.00131049	yes
Angpt1	Angpt1	Angpt1	chr15:42424666-42676977	q1	q2	OK	3.17174	1.90295	-0.737036	-3.84569	5e-05	0.00131049	yes
Ank1	Ank1	Ank1	chr8:22974835-23150497	q1	q2	OK	4.33684	5.70798	0.396338	2.67049	5e-05	0.00131049	yes
Ankrd12	Ankrd12	Ankrd12	chr17:65967500-66077046	q1	q2	OK	22.585	27.1646	0.266359	1.97742	5e-05	0.00131049	yes
Ankrd45	Ankrd45	Ankrd45	chr1:161142711-161170507	q1	q2	OK	15.3232	19.7231	0.364171	2.51885	5e-05	0.00131049	yes
Anln	Anln	Anln	chr9:22055459-22389206	q1	q2	OK	1.07936	3.13177	1.5368	2.49121	5e-05	0.00131049	yes
Anxa11	Anxa11	Anxa11	chr14:25842154-25886804	q1	q2	OK	7.13223	9.79982	0.458401	2.72052	5e-05	0.00131049	yes
Apc	Apc	Apc	chr18:34207774-34322190	q1	q2	OK	45.6177	37.3028	-0.290308	-2.1525	5e-05	0.00131049	yes
Apcdd1	Apcdd1	Apcdd1	chr18:62922326-62953195	q1	q2	OK	14.6086	8.57656	-0.768348	-4.83952	5e-05	0.00131049	yes
Aplnr	Aplnr	Aplnr	chr2:85136359-85139923	q1	q2	OK	0.244631	0.04602	-2.41028	-3.11455	5e-05	0.00131049	yes
Apod	Apod	Apod	chr16:31296191-31314808	q1	q2	OK	41.9163	58.0034	0.468626	3.35525	5e-05	0.00131049	yes
Apol8	Apol8	Apol8	chr15:77748612-77755229	q1	q2	OK	1.34783	2.37017	0.814355	2.89382	5e-05	0.00131049	yes
Arhgap20	Arhgap20	Arhgap20	chr9:51765351-51875885	q1	q2	OK	22.9198	18.3762	-0.318755	-2.31606	5e-05	0.00131049	yes
Arhgap29	Arhgap29	Arhgap29	chr3:121953325-122016153	q1	q2	OK	6.54168	5.26781	-0.312457	-2.01939	5e-05	0.00131049	yes
Arhgap6	Arhgap6	Arhgap6	chrX:168795098-169304440	q1	q2	OK	1.49476	0.954976	-0.646374	-2.66942	5e-05	0.00131049	yes
Arx	Arx	Arx	chrX:93286506-93298355	q1	q2	OK	7.02991	8.82192	0.327586	1.86346	5e-05	0.00131049	yes
Asah2	Asah2	Asah2	chr19:31984650-32103140	q1	q2	OK	3.21138	4.36475	0.442704	2.61071	5e-05	0.00131049	yes
Aspa	Aspa	Aspa	chr11:73304987-73324637	q1	q2	OK	5.57765	8.02827	0.525432	2.54736	5e-05	0.00131049	yes
Ass1	Ass1	Ass1	chr2:31470269-31520670	q1	q2	OK	10.8211	21.0661	0.961077	2.55263	5e-05	0.00131049	yes
Atad2	Atad2	Atad2	chr15:58094046-58135082	q1	q2	OK	4.68387	3.7316	-0.327907	-2.0311	5e-05	0.00131049	yes
Atxn7l3b	Atxn7l3b	Atxn7l3b	chr10:112925427-112929026	q1	q2	OK	105.231	87.8015	-0.261237	-1.94175	5e-05	0.00131049	yes
B230209E15Rik	B230209E15Rik	B230209E15Rik	chr7:61529409-61615327	q1	q2	OK	9.62908	18.5105	0.942874	5.88278	5e-05	0.00131049	yes
B3galt5	B3galt5	B3galt5	chr16:96235800-96319858	q1	q2	OK	4.61212	7.32677	0.667749	4.2175	5e-05	0.00131049	yes
B4galt2	B4galt2	B4galt2	chr4:117872999-117883476	q1	q2	OK	55.0917	45.8149	-0.266017	-1.90863	5e-05	0.00131049	yes
Bace2	Bace2	Bace2	chr16:97356727-97439012	q1	q2	OK	1.75507	0.944147	-0.894448	-3.60328	5e-05	0.00131049	yes
Banp	Banp	Banp	chr8:121950491-122029260	q1	q2	OK	3.10543	3.92621	0.338345	2.02461	5e-05	0.00131049	yes
Batf3	Batf3	Batf3	chr1:191098413-191108943	q1	q2	OK	0.698586	1.72552	1.30453	2.45202	5e-05	0.00131049	yes
Bcas1	Bcas1	Bcas1	chr2:170346990-170427845	q1	q2	OK	12.7427	15.7998	0.310234	2.11973	5e-05	0.00131049	yes
Bglap	Bglap	Bglap	chr3:88383494-88384466	q1	q2	OK	1.97112	0.399527	-2.30265	-2.81424	5e-05	0.00131049	yes
Bhlhe40	Bhlhe40	Bhlhe40	chr6:108577035-108666925	q1	q2	OK	41.6535	54.4676	0.386963	2.77375	5e-05	0.00131049	yes
Bhlhe41	Bhlhe41	Bhlhe41	chr6:145858242-145865420	q1	q2	OK	4.78026	6.05394	0.340783	2.1444	5e-05	0.00131049	yes
Btaf1	Btaf1	Btaf1	chr19:36926078-37014057	q1	q2	OK	7.36271	10.7382	0.544443	3.80227	5e-05	0.00131049	yes
Btbd17	Btbd17	Btbd17	chr11:114790668-114795892	q1	q2	OK	13.9398	10.9066	-0.354005	-2.07443	5e-05	0.00131049	yes
Bub1b	Bub1b	Bub1b	chr2:118598210-118641592	q1	q2	OK	0.291687	0.817403	1.48662	4.32315	5e-05	0.00131049	yes
C030029H02Rik	C030029H02Rik	C030029H02Rik	chr7:136268323-136318511	q1	q2	OK	0.370443	0.731352	0.981317	2.49232	5e-05	0.00131049	yes
C1ra	C1ra	C1ra	chr6:124512620-124523440	q1	q2	OK	0.508469	0.933239	0.876087	2.65487	5e-05	0.00131049	yes
C230091D08Rik	C230091D08Rik	C230091D08Rik	chr7:59307923-59324149	q1	q2	OK	0.931206	1.31137	0.493907	1.87891	5e-05	0.00131049	yes
C4b	C4b	C4b	chr17:34728380-34743897	q1	q2	OK	2.89452	6.48477	1.16373	7.14323	5e-05	0.00131049	yes
C730002L08Rik	C730002L08Rik	C730002L08Rik	chr19:20492714-20556410	q1	q2	OK	12.4114	9.22355	-0.428266	-2.61093	5e-05	0.00131049	yes
Cabp7	Cabp7	Cabp7	chr11:4738820-4746778	q1	q2	OK	2.7586	6.07793	1.13964	3.5706	5e-05	0.00131049	yes
Cacna2d1	Cacna2d1	Cacna2d1	chr5:15934690-16374511	q1	q2	OK	70.9101	57.9409	-0.291409	-2.17593	5e-05	0.00131049	yes
Cadm2	Cadm2	Cadm2	chr16:66655420-67620908	q1	q2	OK	63.8072	50.1939	-0.346206	-2.57179	5e-05	0.00131049	yes
Calb1	Calb1	Calb1	chr4:15881263-15906709	q1	q2	OK	78.1649	58.9248	-0.407646	-2.99322	5e-05	0.00131049	yes
Camk4	Camk4	Camk4	chr18:32939040-33195767	q1	q2	OK	40.2313	31.7587	-0.341165	-2.53862	5e-05	0.00131049	yes
Camp	Camp	Camp	chr9:109847376-109849456	q1	q2	OK	0.774593	2.10794	1.44433	2.62917	5e-05	0.00131049	yes
Car12	Car12	Car12	chr9:66713685-66766845	q1	q2	OK	2.52053	1.86479	-0.434719	-2.09508	5e-05	0.00131049	yes
Car8	Car8	Car8	chr4:8141492-8239041	q1	q2	OK	4.4123	3.17974	-0.472623	-2.81252	5e-05	0.00131049	yes
Casp1	Casp1	Casp1	chr9:5298516-5307281	q1	q2	OK	0.927623	2.49111	1.42518	4.49906	5e-05	0.00131049	yes
Cast	Cast	Cast	chr13:74693293-74808760	q1	q2	OK	2.56194	3.50184	0.450876	2.49873	5e-05	0.00131049	yes
Cbln4	Cbln4	Cbln4	chr2:172036335-172043466	q1	q2	OK	3.58621	5.07671	0.501434	2.5095	5e-05	0.00131049	yes
Cbx7	Cbx7	Cbx7	chr15:79915806-79932646	q1	q2	OK	11.7453	16.5383	0.493728	3.27213	5e-05	0.00131049	yes
Ccdc82	Ccdc82	Ccdc82	chr9:13246978-13292353	q1	q2	OK	2.70432	3.50302	0.373334	2.11118	5e-05	0.00131049	yes
Ccl9	Ccl9	Ccl9	chr11:83572916-83578636	q1	q2	OK	0.810908	0.453688	-0.837838	-2.20886	5e-05	0.00131049	yes
Cd177	Cd177	Cd177	chr7:24743982-24760311	q1	q2	OK	0.0661166	0.2378	1.84666	2.55722	5e-05	0.00131049	yes
Cd209a	Cd209a	Cd209a	chr8:3743394-3748984	q1	q2	OK	0.248608	0.914167	1.87859	3.61939	5e-05	0.00131049	yes
Cd209b	Cd209b	Cd209b	chr8:3917654-3926841	q1	q2	OK	0.0866227	0.451544	2.38205	2.95433	5e-05	0.00131049	yes
Cd209f	Cd209f	Cd209f	chr8:4102792-4105764	q1	q2	OK	0.388357	1.04132	1.42296	2.67655	5e-05	0.00131049	yes
Cd24a	Cd24a	Cd24a	chr10:43579168-43584265	q1	q2	OK	2.8176	1.77134	-0.669626	-2.46682	5e-05	0.00131049	yes
Cd38	Cd38	Cd38	chr5:43868826-43912374	q1	q2	OK	1.42771	0.753794	-0.92146	-3.08777	5e-05	0.00131049	yes
Cd55	Cd55	Cd55	chr1:130439029-130462740	q1	q2	OK	2.35174	1.61773	-0.539762	-2.28984	5e-05	0.00131049	yes
Cd74	Cd74	Cd74	chr18:60803848-60812652	q1	q2	OK	5.99887	8.77734	0.549092	2.69402	5e-05	0.00131049	yes
Cdc14b	Cdc14b	Cdc14b	chr13:64192544-64274988	q1	q2	OK	2.2639	3.09111	0.449315	2.51669	5e-05	0.00131049	yes
Cdc42ep1	Cdc42ep1	Cdc42ep1	chr15:78842646-78855529	q1	q2	OK	4.43659	5.82438	0.392654	2.10142	5e-05	0.00131049	yes
Cdh13	Cdh13	Cdh13	chr8:118283754-119323448	q1	q2	OK	17.7089	14.3247	-0.305966	-2.08326	5e-05	0.00131049	yes
Cdh19	Cdh19	Cdh19	chr1:110889194-110977372	q1	q2	OK	2.13462	3.09429	0.535629	2.65281	5e-05	0.00131049	yes
Cdh8	Cdh8	Cdh8	chr8:99011886-99416471	q1	q2	OK	26.2887	21.2495	-0.307015	-2.15642	5e-05	0.00131049	yes
Cdh9	Cdh9	Cdh9	chr15:16778100-16856777	q1	q2	OK	6.47957	4.61426	-0.489798	-2.8447	5e-05	0.00131049	yes
Cdk5r2	Cdk5r2	Cdk5r2	chr1:74855028-74857732	q1	q2	OK	69.3631	57.9366	-0.259695	-1.87491	5e-05	0.00131049	yes
Cdr2l	Cdr2l	Cdr2l	chr11:115381915-115396132	q1	q2	OK	6.90684	8.64312	0.323527	2.02076	5e-05	0.00131049	yes
Cdyl2	Cdyl2	Cdyl2	chr8:116568723-116732991	q1	q2	OK	5.97792	7.37279	0.302568	2.04376	5e-05	0.00131049	yes
Cemip	Cemip	Cemip	chr7:83932856-84086505	q1	q2	OK	4.72517	3.76069	-0.329369	-2.13945	5e-05	0.00131049	yes
Cfap46	Cfap46	Cfap46	chr7:139600914-139683815	q1	q2	OK	0.214106	0.447342	1.06305	3.64877	5e-05	0.00131049	yes
Chst8	Chst8	Chst8	chr7:34674467-34812711	q1	q2	OK	5.34285	7.20457	0.431303	2.36048	5e-05	0.00131049	yes
Ciart	Ciart	Ciart	chr3:95871521-95891930	q1	q2	OK	10.8422	8.10439	-0.419881	-2.26306	5e-05	0.00131049	yes
Cilp2	Cilp2	Cilp2	chr8:69880365-69887392	q1	q2	OK	0.60333	0.283911	-1.08751	-2.60522	5e-05	0.00131049	yes
Clca3a1	Clca3a1	Clca3a1	chr3:144729676-144760977	q1	q2	OK	0.315628	0.108545	-1.53993	-2.98432	5e-05	0.00131049	yes
Cldn11	Cldn11	Cldn11	chr3:31149919-31164326	q1	q2	OK	32.8187	25.7113	-0.352118	-2.33824	5e-05	0.00131049	yes
Cnksr3	Cnksr3	Cnksr3	chr10:7119061-7212237	q1	q2	OK	1.54401	1.03006	-0.583954	-2.29413	5e-05	0.00131049	yes
Col11a1	Col11a1	Col11a1	chr3:114030539-114220326	q1	q2	OK	1.066	0.585821	-0.863671	-3.82904	5e-05	0.00131049	yes
Col1a1	Col1a1	Col1a1	chr11:94936269-94951856	q1	q2	OK	30.5351	9.57218	-1.67355	-10.312	5e-05	0.00131049	yes
Col1a2	Col1a2	Col1a2	chr6:4505696-4541543	q1	q2	OK	27.0997	12.525	-1.11346	-7.45738	5e-05	0.00131049	yes
Col22a1	Col22a1	Col22a1	chr15:71798475-72034227	q1	q2	OK	0.578254	0.308267	-0.907523	-3.1778	5e-05	0.00131049	yes
Col23a1	Col23a1	Col23a1	chr11:51289919-51583925	q1	q2	OK	1.64009	1.17638	-0.479416	-2.33737	5e-05	0.00131049	yes
Col25a1	Col25a1	Col25a1	chr3:130180844-130599883	q1	q2	OK	17.9139	14.4244	-0.312569	-2.27021	5e-05	0.00131049	yes
Col2a1	Col2a1	Col2a1	chr15:97975601-98004724	q1	q2	OK	0.0771472	0.234781	1.60563	2.89567	5e-05	0.00131049	yes
Col3a1	Col3a1	Col3a1	chr1:45311537-45349706	q1	q2	OK	3.19804	0.995408	-1.68383	-8.34578	5e-05	0.00131049	yes
Col4a1	Col4a1	Col4a1	chr8:11198422-11312826	q1	q2	OK	7.57829	5.94486	-0.35023	-2.39146	5e-05	0.00131049	yes
Col5a2	Col5a2	Col5a2	chr1:45374330-45503282	q1	q2	OK	1.49142	0.763434	-0.966111	-4.50306	5e-05	0.00131049	yes
Col9a3	Col9a3	Col9a3	chr2:180598221-180642691	q1	q2	OK	2.91096	2.00142	-0.540471	-2.46714	5e-05	0.00131049	yes
Colq	Colq	Colq	chr14:31523083-31577383	q1	q2	OK	0.5296	0.179675	-1.55951	-3.28944	5e-05	0.00131049	yes
Crebl2	Crebl2	Crebl2	chr6:134830198-134857883	q1	q2	OK	15.316	19.6266	0.357773	2.35946	5e-05	0.00131049	yes
Crebrf	Crebrf	Crebrf	chr17:26715649-26776626	q1	q2	OK	20.0863	26.8453	0.418456	3.06816	5e-05	0.00131049	yes
Crispld1	Crispld1	Crispld1	chr1:17676026-17766207	q1	q2	OK	2.19048	3.1306	0.51519	2.59985	5e-05	0.00131049	yes
Cry1	Cry1	Cry1	chr10:85131699-85185054	q1	q2	OK	7.39995	9.75246	0.39825	2.40698	5e-05	0.00131049	yes
Cryab	Cryab	Cryab	chr9:50751071-50756635	q1	q2	OK	24.3406	29.99	0.301114	1.86352	5e-05	0.00131049	yes
Csf1r	Csf1r	Csf1r	chr18:61105571-61131139	q1	q2	OK	28.0636	23.0057	-0.286709	-2.05771	5e-05	0.00131049	yes
Csmd2	Csmd2	Csmd2	chr4:127988043-128567656	q1	q2	OK	6.28522	4.94188	-0.346903	-2.4521	5e-05	0.00131049	yes
Csrnp1	Csrnp1	Csrnp1	chr9:119971165-119984658	q1	q2	OK	5.05783	3.49258	-0.534228	-2.732	5e-05	0.00131049	yes
Ctss	Ctss	Ctss	chr3:95526785-95556405	q1	q2	OK	50.5753	64.3824	0.348234	2.44862	5e-05	0.00131049	yes
Cx3cl1	Cx3cl1	Cx3cl1	chr8:94772179-94782426	q1	q2	OK	289.613	231.123	-0.325463	-2.40679	5e-05	0.00131049	yes
Cxadr	Cxadr	Cxadr	chr16:78301670-78359785	q1	q2	OK	9.13682	7.21429	-0.340835	-2.00668	5e-05	0.00131049	yes
Cygb	Cygb	Cygb	chr11:116645594-116654313	q1	q2	OK	19.1908	23.4426	0.28872	1.95394	5e-05	0.00131049	yes
Cyp11a1	Cyp11a1	Cyp11a1	chr9:58015016-58027023	q1	q2	OK	1.17935	0.635342	-0.892392	-2.50273	5e-05	0.00131049	yes
Cyp26b1	Cyp26b1	Cyp26b1	chr6:84571413-84593908	q1	q2	OK	4.23012	1.98349	-1.09266	-5.74386	5e-05	0.00131049	yes
Cyp2e1	Cyp2e1	Cyp2e1	chr7:140763831-140774977	q1	q2	OK	0.197424	0.948543	2.26441	4.35233	5e-05	0.00131049	yes
Cyp2f2	Cyp2f2	Cyp2f2	chr7:27119954-27133660	q1	q2	OK	0.514679	0.125005	-2.04169	-3.12874	5e-05	0.00131049	yes
Cyp7b1	Cyp7b1	Cyp7b1	chr3:18071949-18243338	q1	q2	OK	8.11197	6.23744	-0.379099	-2.08189	5e-05	0.00131049	yes
Cys1	Cys1	Cys1	chr12:24665837-24681795	q1	q2	OK	1.6749	2.77771	0.729821	2.54383	5e-05	0.00131049	yes
D330045A20Rik	D330045A20Rik	D330045A20Rik	chrX:139480366-139554580	q1	q2	OK	0.419521	0.196396	-1.09497	-2.5304	5e-05	0.00131049	yes
D430019H16Rik	D430019H16Rik	D430019H16Rik	chr12:105453855-105493095	q1	q2	OK	28.4449	22.6153	-0.330869	-2.41978	5e-05	0.00131049	yes
Dach1	Dach1	Dach1	chr14:97786845-98169765	q1	q2	OK	1.59656	2.87402	0.848103	4.26977	5e-05	0.00131049	yes
Dcaf12l2	Dcaf12l2	Dcaf12l2	chrX:44365456-44368337	q1	q2	OK	1.2436	0.803293	-0.630521	-2.06491	5e-05	0.00131049	yes
Dcc	Dcc	Dcc	chr18:71253631-72351069	q1	q2	OK	2.23189	1.61917	-0.463014	-2.7614	5e-05	0.00131049	yes
Dclk3	Dclk3	Dclk3	chr9:111439080-111489611	q1	q2	OK	20.7248	15.1854	-0.448672	-3.14329	5e-05	0.00131049	yes
Dcx	Dcx	Dcx	chrX:143855841-143933219	q1	q2	OK	2.92059	2.18989	-0.415405	-2.51064	5e-05	0.00131049	yes
Dennd1b	Dennd1b	Dennd1b	chr1:138963708-139176042	q1	q2	OK	5.64975	6.9512	0.299074	2.02439	5e-05	0.00131049	yes
Deptor	Deptor	Deptor	chr15:55099916-55259273	q1	q2	OK	3.57804	4.8835	0.448747	2.92101	5e-05	0.00131049	yes
Dgkg	Dgkg	Dgkg	chr16:22466568-22657231	q1	q2	OK	13.1139	17.2766	0.397722	2.83267	5e-05	0.00131049	yes
Dio2	Dio2	Dio2	chr12:90724551-90738438	q1	q2	OK	28.0257	20.5375	-0.448489	-3.26464	5e-05	0.00131049	yes
Dleu7	Dleu7	Dleu7	chr14:62276228-62292979	q1	q2	OK	7.02795	5.14515	-0.449891	-1.96077	5e-05	0.00131049	yes
Dmp1	Dmp1	Dmp1	chr5:104202616-104214102	q1	q2	OK	1.12498	1.69666	0.592801	2.42583	5e-05	0.00131049	yes
Dnajc21	Dnajc21	Dnajc21	chr15:10446762-10470516	q1	q2	OK	14.3486	20.3087	0.501184	3.32284	5e-05	0.00131049	yes
Dnm3	Dnm3	Dnm3	chr1:161987301-162478034	q1	q2	OK	15.9136	20.3838	0.357167	2.51518	5e-05	0.00131049	yes
Doc2b	Doc2b	Doc2b	chr11:75769089-75796057	q1	q2	OK	2.20871	1.6754	-0.398696	-1.945	5e-05	0.00131049	yes
Dpysl3	Dpysl3	Dpysl3	chr18:43320978-43438286	q1	q2	OK	11.8608	7.9847	-0.570887	-3.87215	5e-05	0.00131049	yes
Dusp18	Dusp18	Dusp18	chr11:3895239-3901296	q1	q2	OK	8.00617	5.72426	-0.484024	-3.11183	5e-05	0.00131049	yes
Dusp4	Dusp4	Dusp4	chr8:34807609-34819894	q1	q2	OK	3.4291	4.94026	0.526759	2.51294	5e-05	0.00131049	yes
Dzip1	Dzip1	Dzip1	chr14:118875519-118925470	q1	q2	OK	11.389	14.2051	0.318773	2.21692	5e-05	0.00131049	yes
Ebf2	Ebf2	Ebf2	chr14:67233291-67430952	q1	q2	OK	0.353455	0.195989	-0.850757	-2.19635	5e-05	0.00131049	yes
Eda	Eda	Eda	chrX:99975605-100400760	q1	q2	OK	1.28452	0.885105	-0.537309	-2.25254	5e-05	0.00131049	yes
Ednrb	Ednrb	Ednrb	chr14:103814614-103844476	q1	q2	OK	15.2283	11.9476	-0.350031	-2.33629	5e-05	0.00131049	yes
Efhd2	Efhd2	Efhd2	chr4:141858141-141874920	q1	q2	OK	70.8844	85.6091	0.272296	1.99717	5e-05	0.00131049	yes
Egr1	Egr1	Egr1	chr18:34861206-34864956	q1	q2	OK	30.3334	43.3738	0.515915	3.56675	5e-05	0.00131049	yes
Ehbp1l1	Ehbp1l1	Ehbp1l1	chr19:5707373-5726317	q1	q2	OK	8.7424	6.67723	-0.38878	-2.41401	5e-05	0.00131049	yes
Emid1	Emid1	Emid1	chr11:5106265-5152222	q1	q2	OK	2.17053	0.876808	-1.30771	-4.33234	5e-05	0.00131049	yes
Emilin2	Emilin2	Emilin2	chr17:71252175-71310965	q1	q2	OK	0.378811	0.657653	0.795848	2.46471	5e-05	0.00131049	yes
Enpp6	Enpp6	Enpp6	chr8:46986924-47094895	q1	q2	OK	0.906639	0.497652	-0.865392	-2.61811	5e-05	0.00131049	yes
Entpd3	Entpd3	Entpd3	chr9:120539817-120568326	q1	q2	OK	1.88651	2.75087	0.544172	2.52735	5e-05	0.00131049	yes
Epb4.1	Epb4.1	Epb4.1	chr4:131923426-132075313	q1	q2	OK	3.41557	4.40053	0.365549	2.26102	5e-05	0.00131049	yes
Epb4.1l5	Epb4.1l5	Epb4.1l5	chr1:119545032-119649000	q1	q2	OK	2.50222	1.9308	-0.37401	-1.99217	5e-05	0.00131049	yes
Epha3	Epha3	Epha3	chr16:63545217-63864157	q1	q2	OK	3.90176	2.43555	-0.679877	-3.67802	5e-05	0.00131049	yes
Ephb6	Ephb6	Ephb6	chr6:41605481-41620507	q1	q2	OK	82.089	62.336	-0.397124	-2.93556	5e-05	0.00131049	yes
Eps8l2	Eps8l2	Eps8l2	chr7:141339001-141365110	q1	q2	OK	0.866168	1.55565	0.844799	3.04445	5e-05	0.00131049	yes
Erf	Erf	Erf	chr7:25242559-25250758	q1	q2	OK	18.0902	14.8303	-0.286659	-1.95706	5e-05	0.00131049	yes
Erich5	Erich5	Erich5	chr15:34453311-34473892	q1	q2	OK	0.0666624	0.340019	2.35067	3.53924	5e-05	0.00131049	yes
Ermn	Ermn	Ermn	chr2:58045114-58052752	q1	q2	OK	4.53469	8.28907	0.870206	5.26132	5e-05	0.00131049	yes
Esr1	Esr1	Esr1	chr10:4611988-5005633	q1	q2	OK	1.07561	0.610377	-0.817385	-3.30781	5e-05	0.00131049	yes
Esrrg	Esrrg	Esrrg	chr1:187609005-188214884	q1	q2	OK	3.08655	3.91166	0.341785	1.99412	5e-05	0.00131049	yes
Etnppl	Etnppl	Etnppl	chr3:130617447-130635750	q1	q2	OK	3.52166	7.97352	1.17896	6.50684	5e-05	0.00131049	yes
Evc2	Evc2	Evc2	chr5:37338477-37425054	q1	q2	OK	9.2646	11.4036	0.299685	2.01015	5e-05	0.00131049	yes
Evpl	Evpl	Evpl	chr11:116220558-116238091	q1	q2	OK	1.00951	1.41834	0.490549	2.32616	5e-05	0.00131049	yes
Exd2	Exd2	Exd2	chr12:80463094-80498135	q1	q2	OK	33.0162	26.4503	-0.319891	-2.2799	5e-05	0.00131049	yes
Exoc3l4	Exoc3l4	Exoc3l4	chr12:111417429-111431680	q1	q2	OK	0.297138	0.54356	0.871304	2.19537	5e-05	0.00131049	yes
Fabp7	Fabp7	Fabp7	chr10:57784922-57788450	q1	q2	OK	40.9027	28.2092	-0.536029	-3.23708	5e-05	0.00131049	yes
Fam198b	Fam198b	Fam198b	chr3:79885929-79946278	q1	q2	OK	2.17097	1.24083	-0.807036	-4.03153	5e-05	0.00131049	yes
Fam19a1	Fam19a1	Fam19a1	chr6:96113153-96657198	q1	q2	OK	23.0078	15.2991	-0.588671	-4.05631	5e-05	0.00131049	yes
Fam84b	Fam84b	Fam84b	chr15:60818995-60831400	q1	q2	OK	2.68546	1.97869	-0.440625	-2.01512	5e-05	0.00131049	yes
Fat4	Fat4	Fat4	chr3:38886939-39011983	q1	q2	OK	2.86876	2.00879	-0.514098	-3.44212	5e-05	0.00131049	yes
Fcgr3	Fcgr3	Fcgr3	chr1:171051168-171059403	q1	q2	OK	7.87544	10.2586	0.381396	2.10058	5e-05	0.00131049	yes
Fcrls	Fcrls	Fcrls	chr3:87250964-87263524	q1	q2	OK	13.2404	10.4592	-0.34017	-2.10959	5e-05	0.00131049	yes
Fibcd1	Fibcd1	Fibcd1	chr2:31813289-31846005	q1	q2	OK	2.85403	2.15763	-0.40355	-2.09747	5e-05	0.00131049	yes
Flnb	Flnb	Flnb	chr14:7817956-7951587	q1	q2	OK	5.74447	7.01132	0.28751	2.0067	5e-05	0.00131049	yes
Flywch1	Flywch1	Flywch1	chr17:23755422-23771591	q1	q2	OK	90.306	113.585	0.330883	2.45507	5e-05	0.00131049	yes
Fmn1	Fmn1	Fmn1	chr2:113220186-113716767	q1	q2	OK	3.95724	5.13958	0.377156	2.60167	5e-05	0.00131049	yes
Fmo1	Fmo1	Fmo1	chr1:162829560-162866548	q1	q2	OK	2.8513	1.92765	-0.564773	-2.44998	5e-05	0.00131049	yes
Fmo2	Fmo2	Fmo2	chr1:162875046-162898712	q1	q2	OK	0.401337	0.674354	0.748693	2.13748	5e-05	0.00131049	yes
Fn1	Fn1	Fn1	chr1:71585472-71653234	q1	q2	OK	11.0558	8.62928	-0.357489	-2.52207	5e-05	0.00131049	yes
Fnbp1	Fnbp1	Fnbp1	chr2:31026205-31142008	q1	q2	OK	8.96654	11.1185	0.310344	2.00651	5e-05	0.00131049	yes
Fosb	Fosb	Fosb	chr7:19302695-19310045	q1	q2	OK	1.94263	3.02361	0.638262	2.99185	5e-05	0.00131049	yes
Frmd7	Frmd7	Frmd7	chrX:50892644-50942710	q1	q2	OK	0.403015	0.720489	0.838141	2.60247	5e-05	0.00131049	yes
Frzb	Frzb	Frzb	chr2:80411969-80447396	q1	q2	OK	16.8509	12.3508	-0.448217	-2.93108	5e-05	0.00131049	yes
Fstl5	Fstl5	Fstl5	chr3:76074560-76710005	q1	q2	OK	8.40985	5.95213	-0.498674	-3.26395	5e-05	0.00131049	yes
Fzd10	Fzd10	Fzd10	chr5:128601105-128604093	q1	q2	OK	1.44302	0.650497	-1.14948	-3.64608	5e-05	0.00131049	yes
Galnt6	Galnt6	Galnt6	chr15:100689914-100729376	q1	q2	OK	1.05701	1.53369	0.537025	2.55056	5e-05	0.00131049	yes
Gatm	Gatm	Gatm	chr2:122594472-122611277	q1	q2	OK	17.9642	26.1238	0.540245	3.63218	5e-05	0.00131049	yes
Gatsl2	Gatsl2	Gatsl2	chr5:134099747-134141758	q1	q2	OK	7.9505	9.83756	0.307254	2.03795	5e-05	0.00131049	yes
Gda	Gda	Gda	chr19:21391306-21472661	q1	q2	OK	105.143	86.8824	-0.275217	-2.04805	5e-05	0.00131049	yes
Gjb1	Gjb1	Gjb1	chrX:101376375-101385629	q1	q2	OK	2.63489	3.82417	0.537404	2.02966	5e-05	0.00131049	yes
Glra2	Glra2	Glra2	chrX:165129016-165326981	q1	q2	OK	5.02397	3.27783	-0.616084	-3.16238	5e-05	0.00131049	yes
Gm10754	Gm10754	Gm10754	chr10:97644067-97967090	q1	q2	OK	1.89849	3.59814	0.922403	3.38026	5e-05	0.00131049	yes
Gm13749	Gm13749	Gm13749	chr1:63964726-63968999	q1	q2	OK	1.54665	0.841931	-0.877376	-2.28274	5e-05	0.00131049	yes
Gm14403	Gm14403	Gm14403	chr2:177498225-177512311	q1	q2	OK	1.89924	2.93636	0.628606	3.16418	5e-05	0.00131049	yes
Gm16702	Gm16702	Gm16702	chr17:8372395-8422726	q1	q2	OK	1.3836	3.01536	1.12391	4.23007	5e-05	0.00131049	yes
Gm20063	Gm20063	Gm20063	chr12:61499659-61521820	q1	q2	OK	8.07739	5.61408	-0.524839	-2.36733	5e-05	0.00131049	yes
Gm765	Gm765	Gm765	chr6:98238013-98342754	q1	q2	OK	0.490421	3.93694	3.00498	6.17349	5e-05	0.00131049	yes
Gmnc	Gmnc	Gmnc	chr16:26957234-26991652	q1	q2	OK	0.402564	0.191209	-1.07407	-2.55003	5e-05	0.00131049	yes
Gnb4	Gnb4	Gnb4	chr3:32583527-32616535	q1	q2	OK	11.4979	6.84731	-0.747758	-4.55342	5e-05	0.00131049	yes
Gng4	Gng4	Gng4	chr13:13784058-13827895	q1	q2	OK	14.4661	17.658	0.287654	1.93923	5e-05	0.00131049	yes
Gpc6	Gpc6	Gpc6	chr14:116925296-117979529	q1	q2	OK	2.74747	2.10918	-0.381426	-2.17289	5e-05	0.00131049	yes
Gpnmb	Gpnmb	Gpnmb	chr6:49036517-49058182	q1	q2	OK	0.566715	1.38847	1.2928	4.49966	5e-05	0.00131049	yes
Gpr17	Gpr17	Gpr17	chr18:31931506-31958619	q1	q2	OK	9.26915	4.81433	-0.945103	-5.34258	5e-05	0.00131049	yes
Gpr26	Gpr26	Gpr26	chr7:131966459-131985633	q1	q2	OK	49.6491	39.0478	-0.346525	-2.48226	5e-05	0.00131049	yes
Gpr37	Gpr37	Gpr37	chr6:25668522-25689980	q1	q2	OK	9.75882	14.0394	0.524701	3.39695	5e-05	0.00131049	yes
Gpx8	Gpx8	Gpx8	chr13:113035378-113091135	q1	q2	OK	3.99062	2.30538	-0.79161	-2.75879	5e-05	0.00131049	yes
Greb1	Greb1	Greb1	chr12:16670614-16800886	q1	q2	OK	0.277498	0.494816	0.834414	2.92732	5e-05	0.00131049	yes
Grid2ip	Grid2ip	Grid2ip	chr5:143357337-143391798	q1	q2	OK	0.215096	0.681361	1.66344	4.06185	5e-05	0.00131049	yes
Grm3	Grm3	Grm3	chr5:9485235-9725352	q1	q2	OK	64.2044	52.8532	-0.280682	-2.07521	5e-05	0.00131049	yes
Gstt1	Gstt1	Gstt1	chr10:75783812-75798584	q1	q2	OK	8.98821	12.295	0.451969	2.1956	5e-05	0.00131049	yes
H19	H19	H19	chr7:142575529-142578146	q1	q2	OK	0.842095	0.307971	-1.45119	-3.38712	5e-05	0.00131049	yes
H2-D1	H2-D1	H2-D1	chr17:35263093-35267497	q1	q2	OK	23.2113	30.4987	0.39392	2.64068	5e-05	0.00131049	yes
H2-K1	H2-K1	H2-K1	chr17:33996011-34000333	q1	q2	OK	14.4309	18.9041	0.389531	2.44831	5e-05	0.00131049	yes
H2-K2	H2-K2	H2-K2	chr17:33974658-33978791	q1	q2	OK	0.321322	0.792438	1.30228	2.51693	5e-05	0.00131049	yes
H2-M3	H2-M3	H2-M3	chr17:37270233-37274485	q1	q2	OK	1.89871	2.75824	0.538732	1.95612	5e-05	0.00131049	yes
H2-T22	H2-T22,H2-T9	H2-T22,H2-T9	chr17:36038408-36042702	q1	q2	OK	3.28675	4.993	0.603246	2.13359	5e-05	0.00131049	yes
Hapln1	Hapln1	Hapln1	chr13:89540635-89611832	q1	q2	OK	4.79661	3.45028	-0.475302	-2.82148	5e-05	0.00131049	yes
Hapln2	Hapln2	Hapln2	chr3:88021749-88027511	q1	q2	OK	1.32663	3.77816	1.50992	5.44592	5e-05	0.00131049	yes
Hes5	Hes5	Hes5	chr4:154960922-154962371	q1	q2	OK	19.6984	13.8519	-0.507992	-2.78969	5e-05	0.00131049	yes
Hist1h4c	Hist1h4c	Hist1h4c	chr13:23698083-23698458	q1	q2	OK	254.029	313.215	0.302157	2.05575	5e-05	0.00131049	yes
Hist1h4d	Hist1h4d	Hist1h4d	chr13:23581601-23581969	q1	q2	OK	282.765	356.051	0.332479	2.29208	5e-05	0.00131049	yes
Hist2h2ab	Hist2h2ab	Hist2h2ab	chr3:96219915-96220353	q1	q2	OK	9.81391	15.7469	0.682171	2.19706	5e-05	0.00131049	yes
Hist2h2bb	Hist2h2bb	Hist2h2bb	chr3:96269699-96270192	q1	q2	OK	100.397	148.555	0.565281	3.73029	5e-05	0.00131049	yes
Hist2h4	Hist2h4	Hist2h4	chr3:96262933-96263317	q1	q2	OK	38.8754	55.0498	0.501877	2.52758	5e-05	0.00131049	yes
Hkdc1	Hkdc1	Hkdc1	chr10:62383136-62422457	q1	q2	OK	9.12857	6.25245	-0.545968	-3.50124	5e-05	0.00131049	yes
Hmgcs2	Hmgcs2	Hmgcs2	chr3:98280430-98310738	q1	q2	OK	2.23102	1.50533	-0.567625	-2.62626	5e-05	0.00131049	yes
Hmmr	Hmmr	Hmmr	chr11:40701387-40733437	q1	q2	OK	0.426598	0.234366	-0.864117	-2.26074	5e-05	0.00131049	yes
Hpcal1	Hpcal1	Hpcal1	chr12:17690813-17791926	q1	q2	OK	15.4906	10.5414	-0.555334	-3.2584	5e-05	0.00131049	yes
Hrk	Hrk	Hrk	chr5:118169763-118189478	q1	q2	OK	12.3605	8.21381	-0.589612	-3.98511	5e-05	0.00131049	yes
Hs3st3a1	Hs3st3a1	Hs3st3a1	chr11:64433134-64522835	q1	q2	OK	0.554517	1.233	1.15287	3.50216	5e-05	0.00131049	yes
Hs3st3b1	Hs3st3b1	Hs3st3b1	chr11:63884692-63922284	q1	q2	OK	0.538381	0.834624	0.632499	2.23104	5e-05	0.00131049	yes
Hsf4	Hsf4	Hsf4	chr8:105269800-105275845	q1	q2	OK	6.5924	10.0824	0.612958	3.35413	5e-05	0.00131049	yes
Hspa1a	Hspa1a	Hspa1a	chr17:34969358-34972156	q1	q2	OK	2.1292	3.56451	0.743393	3.39873	5e-05	0.00131049	yes
Hspa1b	Hspa1b	Hspa1b	chr17:34956428-34959238	q1	q2	OK	2.95629	5.2106	0.817659	4.06386	5e-05	0.00131049	yes
Htr2a	Htr2a	Htr2a	chr14:74640839-74706859	q1	q2	OK	30.7938	23.6993	-0.377796	-2.65051	5e-05	0.00131049	yes
Hunk	Hunk	Hunk	chr16:90386396-90499553	q1	q2	OK	7.36547	5.69004	-0.37234	-2.39666	5e-05	0.00131049	yes
Ide	Ide	Ide	chr19:37268740-37330613	q1	q2	OK	14.6326	20.0348	0.453325	3.1403	5e-05	0.00131049	yes
Ifi27	Ifi27	Ifi27	chr12:103433872-103443680	q1	q2	OK	18.5167	27.3077	0.560483	3.14004	5e-05	0.00131049	yes
Igfbp2	Igfbp2	Igfbp2	chr1:72824479-72852471	q1	q2	OK	50.5624	39.57	-0.353657	-2.39671	5e-05	0.00131049	yes
Igfn1	Igfn1	Igfn1	chr1:135953577-136006342	q1	q2	OK	1.58649	2.39675	0.595238	3.58508	5e-05	0.00131049	yes
Igsf21	Igsf21	Igsf21	chr4:140026851-140246811	q1	q2	OK	29.936	23.4917	-0.349728	-2.34825	5e-05	0.00131049	yes
Il17rd	Il17rd	Il17rd	chr14:27039000-27107286	q1	q2	OK	1.07265	0.786877	-0.446965	-2.07875	5e-05	0.00131049	yes
Il33	Il33	Il33	chr19:29925113-29960715	q1	q2	OK	7.39841	11.9273	0.688982	4.23762	5e-05	0.00131049	yes
Incenp	Incenp	Incenp	chr19:9872296-9899533	q1	q2	OK	3.63403	4.71068	0.374364	2.10539	5e-05	0.00131049	yes
Iqgap2	Iqgap2	Iqgap2	chr13:95627176-95891922	q1	q2	OK	6.99568	9.3494	0.41841	2.8205	5e-05	0.00131049	yes
Ism1	Ism1	Ism1	chr2:139678177-139758581	q1	q2	OK	3.40278	2.45931	-0.468459	-2.22902	5e-05	0.00131049	yes
Itih3	Itih3	Itih3	chr14:30908573-30923587	q1	q2	OK	4.42573	6.9325	0.647459	3.82144	5e-05	0.00131049	yes
Itm2a	Itm2a	Itm2a	chrX:107397194-107403360	q1	q2	OK	35.151	23.1476	-0.602705	-3.97866	5e-05	0.00131049	yes
Jade2	Jade2	Jade2	chr11:51813455-51857481	q1	q2	OK	12.5476	18.2252	0.538519	3.83603	5e-05	0.00131049	yes
Jchain	Jchain	Jchain	chr5:88519808-88527897	q1	q2	OK	0.0748535	0.370272	2.30644	3.21005	5e-05	0.00131049	yes
Jun	Jun	Jun	chr4:95049035-95052222	q1	q2	OK	18.3165	14.556	-0.331533	-2.20408	5e-05	0.00131049	yes
Kazald1	Kazald1	Kazald1	chr19:45076138-45079289	q1	q2	OK	2.40391	6.19904	1.36666	4.90642	5e-05	0.00131049	yes
Kcnab3	Kcnab3	Kcnab3	chr11:69326257-69333041	q1	q2	OK	12.6833	15.9435	0.330031	2.13617	5e-05	0.00131049	yes
Kif13b	Kif13b	Kif13b	chr14:64652530-64806296	q1	q2	OK	3.9974	5.35191	0.420992	2.70327	5e-05	0.00131049	yes
Klf10	Klf10	Klf10	chr15:38291463-38300711	q1	q2	OK	17.166	13.5725	-0.338866	-2.2548	5e-05	0.00131049	yes
Klhl1	Klhl1	Klhl1	chr14:96105264-96519034	q1	q2	OK	1.02845	0.34931	-1.55789	-4.7041	5e-05	0.00131049	yes
Klhl33	Klhl33	Klhl33	chr14:50891388-50893255	q1	q2	OK	1.0712	1.76015	0.71647	2.10651	5e-05	0.00131049	yes
Kmt2a	Kmt2a	Kmt2a	chr9:44803354-44881274	q1	q2	OK	4.59557	5.96289	0.375767	2.65615	5e-05	0.00131049	yes
Kndc1	Kndc1	Kndc1	chr7:139894695-139941540	q1	q2	OK	11.0587	13.8922	0.329086	2.36232	5e-05	0.00131049	yes
Ky	Ky	Ky	chr9:102506137-102546239	q1	q2	OK	0.468341	0.282968	-0.726923	-2.16095	5e-05	0.00131049	yes
Lama4	Lama4	Lama4	chr10:38965514-39110188	q1	q2	OK	2.95615	2.20842	-0.420705	-2.45137	5e-05	0.00131049	yes
Lamc2	Lamc2	Lamc2	chr1:153122755-153186447	q1	q2	OK	2.91285	3.74592	0.362891	2.14754	5e-05	0.00131049	yes
Large	Large	Large	chr8:72814598-73352556	q1	q2	OK	76.6602	61.5359	-0.317048	-2.3553	5e-05	0.00131049	yes
Lars2	Lars2	Lars2	chr9:123366939-123462664	q1	q2	OK	12.2464	4.52306	-1.43699	-7.54793	5e-05	0.00131049	yes
Lbp	Lbp	Lbp	chr2:158306492-158332852	q1	q2	OK	0.881943	0.557399	-0.661976	-1.90307	5e-05	0.00131049	yes
Lct	Lct	Lct	chr1:128284763-128328318	q1	q2	OK	0.691011	0.357455	-0.950948	-3.39194	5e-05	0.00131049	yes
Lgi1	Lgi1	Lgi1	chr19:38264781-38308939	q1	q2	OK	32.8666	27.4016	-0.262363	-1.90272	5e-05	0.00131049	yes
Lgr5	Lgr5	Lgr5	chr10:115450313-115587780	q1	q2	OK	0.769354	1.34765	0.808722	3.08063	5e-05	0.00131049	yes
Lhfpl5	Lhfpl5	Lhfpl5	chr17:28575718-28583593	q1	q2	OK	2.16918	3.4269	0.659756	2.20362	5e-05	0.00131049	yes
Lipg	Lipg	Lipg	chr18:74939321-74961263	q1	q2	OK	2.05696	2.80815	0.449108	2.19869	5e-05	0.00131049	yes
Litaf	Litaf	Litaf	chr16:10959272-10993121	q1	q2	OK	4.03928	6.10078	0.594895	2.94828	5e-05	0.00131049	yes
Lppr4	Lppr4	Lppr4	chr3:117319145-117360876	q1	q2	OK	70.1636	50.9799	-0.460793	-3.42926	5e-05	0.00131049	yes
Lrrn3	Lrrn3	Lrrn3	chr12:41024089-41955588	q1	q2	OK	22.4505	27.1796	0.275774	1.94931	5e-05	0.00131049	yes
Lrrtm4	Lrrtm4	Lrrtm4	chr6:80018876-80810143	q1	q2	OK	14.8145	11.7344	-0.33626	-2.22993	5e-05	0.00131049	yes
Lsm11	Lsm11	Lsm11	chr11:45928268-45944935	q1	q2	OK	9.53701	6.7958	-0.488894	-3.31267	5e-05	0.00131049	yes
Ltf	Ltf	Ltf	chr9:111019291-111042766	q1	q2	OK	0.445554	1.04327	1.22744	3.47543	5e-05	0.00131049	yes
Luzp2	Luzp2	Luzp2	chr7:54835244-55268888	q1	q2	OK	62.2334	51.818	-0.264236	-1.96547	5e-05	0.00131049	yes
Ly9	Ly9	Ly9	chr1:171588612-171607410	q1	q2	OK	0.0915057	0.365018	1.99604	3.18026	5e-05	0.00131049	yes
Lypd1	Lypd1	Lypd1	chr1:125676995-125912214	q1	q2	OK	33.7686	16.825	-1.00508	-6.61963	5e-05	0.00131049	yes
Lyz2	Lyz2	Lyz2	chr10:117277540-117282272	q1	q2	OK	7.57459	15.2985	1.01415	5.2419	5e-05	0.00131049	yes
Man1a	Man1a	Man1a	chr10:53906032-54075796	q1	q2	OK	16.3088	11.9022	-0.454414	-3.06604	5e-05	0.00131049	yes
Maob	Maob	Maob	chrX:16709280-16817366	q1	q2	OK	10.5506	13.0153	0.302883	1.92662	5e-05	0.00131049	yes
Marcks	Marcks	Marcks	chr10:37133242-37138926	q1	q2	OK	59.0483	47.342	-0.318777	-2.3293	5e-05	0.00131049	yes
Marcksl1	Marcksl1	Marcksl1	chr4:129513580-129515981	q1	q2	OK	59.8674	27.7353	-1.11005	-7.53883	5e-05	0.00131049	yes
Mbp	Mbp	Mbp	chr18:82475122-82585637	q1	q2	OK	205.27	254.429	0.30974	2.18644	5e-05	0.00131049	yes
Mdga1	Mdga1	Mdga1	chr17:29827957-29887882	q1	q2	OK	2.1572	1.57918	-0.449987	-2.49852	5e-05	0.00131049	yes
Medag	Medag	Medag	chr5:149411805-149431703	q1	q2	OK	12.8826	16.4835	0.355598	2.38734	5e-05	0.00131049	yes
Megf11	Megf11	Megf11	chr9:64385625-64709205	q1	q2	OK	4.45607	3.52528	-0.338034	-1.93404	5e-05	0.00131049	yes
Met	Met	Met	chr6:17463956-17573980	q1	q2	OK	2.61604	0.704689	-1.89233	-8.91242	5e-05	0.00131049	yes
Mex3b	Mex3b	Mex3b	chr7:82867332-82871576	q1	q2	OK	14.6883	11.4394	-0.360659	-2.35214	5e-05	0.00131049	yes
Mfsd2a	Mfsd2a	Mfsd2a	chr4:122946850-122961188	q1	q2	OK	9.68858	7.46231	-0.376664	-2.12409	5e-05	0.00131049	yes
Mfsd4	Mfsd4	Mfsd4	chr1:132026620-132068062	q1	q2	OK	15.6559	12.4428	-0.331395	-2.19834	5e-05	0.00131049	yes
Mgat4c	Mgat4c	Mgat4c	chr10:101681486-102391468	q1	q2	OK	3.87658	2.80138	-0.468646	-2.4607	5e-05	0.00131049	yes
Mobp	Mobp	Mobp	chr9:120149741-120176091	q1	q2	OK	15.1511	20.4432	0.432203	2.61964	5e-05	0.00131049	yes
Mocos	Mocos	Mocos	chr18:24653690-24701556	q1	q2	OK	0.457661	0.749085	0.710849	2.00143	5e-05	0.00131049	yes
Mpeg1	Mpeg1	Mpeg1	chr19:12460778-12465285	q1	q2	OK	5.16688	6.46525	0.323413	2.0311	5e-05	0.00131049	yes
Mybpc3	Mybpc3	Mybpc3	chr2:91118143-91136516	q1	q2	OK	0.443013	0.130579	-1.76243	-4.08553	5e-05	0.00131049	yes
Mycl	Mycl	Mycl	chr4:122995930-123002480	q1	q2	OK	4.68199	3.51978	-0.411639	-2.23737	5e-05	0.00131049	yes
Mycn	Mycn	Mycn	chr12:12936092-12941836	q1	q2	OK	4.36912	2.84797	-0.617409	-2.89597	5e-05	0.00131049	yes
Myh11	Myh11	Myh11	chr16:14194526-14291408	q1	q2	OK	2.83521	2.25503	-0.330313	-2.01159	5e-05	0.00131049	yes
Myh7	Myh7	Myh7	chr14:54968786-54994549	q1	q2	OK	3.53172	2.30368	-0.616435	-3.70745	5e-05	0.00131049	yes
Myl4	Myl4	Myl4	chr11:104550662-104587219	q1	q2	OK	47.0763	31.0972	-0.598217	-3.86873	5e-05	0.00131049	yes
Mylip	Mylip	Mylip	chr13:45389741-45411940	q1	q2	OK	8.75556	6.92966	-0.337415	-2.04663	5e-05	0.00131049	yes
Myo1b	Myo1b	Myo1b	chr1:51749757-51915978	q1	q2	OK	13.3785	10.7561	-0.314759	-2.20312	5e-05	0.00131049	yes
Myrf	Myrf	Myrf	chr19:10208270-10240748	q1	q2	OK	0.951625	1.64632	0.790777	3.62444	5e-05	0.00131049	yes
N4bp1	N4bp1	N4bp1	chr8:86841138-86885258	q1	q2	OK	11.4932	14.7122	0.356234	2.51941	5e-05	0.00131049	yes
Nav3	Nav3	Nav3	chr10:109683438-110000219	q1	q2	OK	17.7855	13.7868	-0.367413	-2.67332	5e-05	0.00131049	yes
Nbl1	Nbl1	Nbl1	chr4:139082291-139092970	q1	q2	OK	34.847	25.234	-0.465661	-3.16592	5e-05	0.00131049	yes
Ncan	Ncan	Ncan	chr8:70093084-70120844	q1	q2	OK	57.1652	44.1375	-0.373132	-2.77392	5e-05	0.00131049	yes
Ndrg1	Ndrg1	Ndrg1	chr15:66929317-66969641	q1	q2	OK	17.0726	21.903	0.359449	2.4759	5e-05	0.00131049	yes
Neat1	Neat1	Neat1	chr19:5824709-5845480	q1	q2	OK	8.10429	15.4829	0.933914	4.58529	5e-05	0.00131049	yes
Nefm	Nefm	Nefm	chr14:68119544-68131371	q1	q2	OK	27.0138	33.8438	0.325197	2.23025	5e-05	0.00131049	yes
Nek10	Nek10	Nek10	chr14:14820814-15006693	q1	q2	OK	0.871107	0.479336	-0.861813	-2.68305	5e-05	0.00131049	yes
Neurog2	Neurog2	Neurog2	chr3:127633144-127635631	q1	q2	OK	1.00318	0.226938	-2.14421	-4.18756	5e-05	0.00131049	yes
Ngp	Ngp	Ngp	chr9:110419807-110423012	q1	q2	OK	0.926201	2.37927	1.36112	3.57927	5e-05	0.00131049	yes
Nid1	Nid1	Nid1	chr13:13437601-13512275	q1	q2	OK	2.26504	1.59636	-0.504749	-2.69338	5e-05	0.00131049	yes
Ninl	Ninl	Ninl	chr2:150934518-151009398	q1	q2	OK	2.48182	1.82498	-0.443515	-2.36696	5e-05	0.00131049	yes
Nln	Nln	Nln	chr13:104023438-104109614	q1	q2	OK	14.8711	11.8344	-0.329533	-2.23962	5e-05	0.00131049	yes
Nlrp5-ps	Nlrp5-ps	Nlrp5-ps	chr7:14530653-14623066	q1	q2	OK	2.46041	18.3978	2.90257	14.5205	5e-05	0.00131049	yes
Nmral1	Nmral1	Nmral1	chr16:4711317-4719356	q1	q2	OK	3.89894	5.43811	0.480025	2.1281	5e-05	0.00131049	yes
Npnt	Npnt	Npnt	chr3:132881744-132950291	q1	q2	OK	6.47893	5.1287	-0.337162	-2.13071	5e-05	0.00131049	yes
Nppc	Nppc	Nppc	chr1:86666292-86670573	q1	q2	OK	6.98446	4.72297	-0.564453	-2.18463	5e-05	0.00131049	yes
Npsr1	Npsr1	Npsr1	chr9:24098017-24316398	q1	q2	OK	1.07161	1.54196	0.524995	2.12027	5e-05	0.00131049	yes
Nptxr	Nptxr	Nptxr	chr15:79786350-79834333	q1	q2	OK	284.129	214.543	-0.405277	-2.07364	5e-05	0.00131049	yes
Nrarp	Nrarp	Nrarp	chr2:25180757-25183332	q1	q2	OK	12.8355	9.71368	-0.402052	-2.38026	5e-05	0.00131049	yes
Nrep	Nrep	Nrep	chr18:33437018-33464029	q1	q2	OK	35.1436	14.8237	-1.24536	-8.13974	5e-05	0.00131049	yes
Nrn1	Nrn1	Nrn1	chr13:36725621-36734477	q1	q2	OK	222.509	175.184	-0.344993	-2.55864	5e-05	0.00131049	yes
Nrsn2	Nrsn2	Nrsn2	chr2:152345668-152376566	q1	q2	OK	12.4608	19.5176	0.647384	3.89517	5e-05	0.00131049	yes
Nrxn2	Nrxn2	Nrxn2	chr19:6418737-6533217	q1	q2	OK	56.9217	45.9463	-0.309032	-2.29017	5e-05	0.00131049	yes
Ntm	Ntm	Ntm	chr9:28995963-29963129	q1	q2	OK	97.0663	80.3226	-0.273165	-2.01203	5e-05	0.00131049	yes
Ntn5	Ntn5	Ntn5	chr7:45677685-45694556	q1	q2	OK	0.567873	2.27681	2.00337	4.824	5e-05	0.00131049	yes
Nwd2	Nwd2	Nwd2	chr5:63649102-63810543	q1	q2	OK	13.3111	8.45302	-0.65509	-4.67975	5e-05	0.00131049	yes
Olfm2	Olfm2	Olfm2	chr9:20667985-20728214	q1	q2	OK	41.3384	33.0475	-0.322942	-2.21529	5e-05	0.00131049	yes
Olfr316	Olfr316	Olfr316	chr11:58757666-58758587	q1	q2	OK	1.01663	1.99619	0.973451	2.21101	5e-05	0.00131049	yes
Oprk1	Oprk1	Oprk1	chr1:5588492-5606133	q1	q2	OK	0.923336	0.540872	-0.77157	-2.71431	5e-05	0.00131049	yes
Otogl	Otogl	Otogl	chr10:107762309-107912134	q1	q2	OK	0.230263	0.11935	-0.948077	-2.30488	5e-05	0.00131049	yes
Padi2	Padi2	Padi2	chr4:140906359-140957902	q1	q2	OK	4.41277	5.47517	0.311221	1.9021	5e-05	0.00131049	yes
Pak6	Pak6	Pak6	chr2:118663576-118698020	q1	q2	OK	26.9534	21.2686	-0.341742	-2.43899	5e-05	0.00131049	yes
Pak7	Pak7	Pak7	chr2:136081087-136387967	q1	q2	OK	21.8344	17.0861	-0.353778	-2.53346	5e-05	0.00131049	yes
Panx2	Panx2	Panx2	chr15:89059725-89070907	q1	q2	OK	12.6968	15.9265	0.326968	2.18515	5e-05	0.00131049	yes
Papl	Papl	Papl	chr7:28607636-28631015	q1	q2	OK	0.24531	0.746112	1.60479	3.2355	5e-05	0.00131049	yes
Pappa2	Pappa2	Pappa2	chr1:158711730-158957438	q1	q2	OK	0.941532	0.365718	-1.36428	-5.61608	5e-05	0.00131049	yes
Parp12	Parp12	Parp12	chr6:39086411-39118349	q1	q2	OK	2.76337	3.6841	0.414884	2.08057	5e-05	0.00131049	yes
Pcdh11x	Pcdh11x	Pcdh11x	chrX:120290326-120910618	q1	q2	OK	6.25319	5.03002	-0.314028	-2.10629	5e-05	0.00131049	yes
Pcdh20	Pcdh20	Pcdh20	chr14:88464746-88471396	q1	q2	OK	9.74425	6.20806	-0.650409	-4.29564	5e-05	0.00131049	yes
Pcdh7	Pcdh7	Pcdh7	chr5:57718020-58132240	q1	q2	OK	43.7667	36.3468	-0.268006	-1.98076	5e-05	0.00131049	yes
Pcp4l1	Pcp4l1	Pcp4l1	chr1:171173263-171196268	q1	q2	OK	19.76	25.4745	0.366475	2.37488	5e-05	0.00131049	yes
Pcsk6	Pcsk6	Pcsk6	chr7:65862135-66050386	q1	q2	OK	3.18698	4.42709	0.47417	2.74484	5e-05	0.00131049	yes
Pcsk9	Pcsk9	Pcsk9	chr4:106442333-106464325	q1	q2	OK	2.11394	1.2748	-0.729658	-3.07704	5e-05	0.00131049	yes
Pde10a	Pde10a	Pde10a	chr17:8526800-8986648	q1	q2	OK	9.11355	11.2701	0.306417	2.14328	5e-05	0.00131049	yes
Pdk2	Pdk2	Pdk2	chr11:95026257-95041371	q1	q2	OK	14.6594	18.9187	0.367985	2.42632	5e-05	0.00131049	yes
Pdzrn3	Pdzrn3	Pdzrn3	chr6:101149606-101377897	q1	q2	OK	21.907	17.4322	-0.329638	-2.32931	5e-05	0.00131049	yes
Per2	Per2	Per2	chr1:91415981-91459328	q1	q2	OK	5.60584	7.94918	0.503875	3.31937	5e-05	0.00131049	yes
Pfkfb3	Pfkfb3	Pfkfb3	chr2:11471430-11553929	q1	q2	OK	5.82785	7.29893	0.324721	2.07895	5e-05	0.00131049	yes
Pgam2	Pgam2	Pgam2	chr11:5801636-5803796	q1	q2	OK	4.21629	2.77984	-0.600971	-2.01416	5e-05	0.00131049	yes
Phf1	Phf1	Phf1	chr17:26933126-26937908	q1	q2	OK	10.9865	14.2181	0.371996	2.36915	5e-05	0.00131049	yes
Pik3r5	Pik3r5	Pik3r5	chr11:68432124-68497846	q1	q2	OK	0.80819	0.543118	-0.573427	-2.05207	5e-05	0.00131049	yes
Pisd-ps3	Pisd-ps3	Pisd-ps3	chrUn_JH584304:52673-59689	q1	q2	OK	36.9609	114.549	1.6319	11.7618	5e-05	0.00131049	yes
Pla2g16	Pla2g16	Pla2g16	chr19:7557458-7588545	q1	q2	OK	5.33228	8.299	0.638185	3.91972	5e-05	0.00131049	yes
Pla2g4e	Pla2g4e	Pla2g4e	chr2:120166411-120245335	q1	q2	OK	1.74103	1.25367	-0.47379	-2.20251	5e-05	0.00131049	yes
Plekha2	Plekha2	Plekha2	chr8:25039143-25101811	q1	q2	OK	5.1451	7.85252	0.609955	3.92452	5e-05	0.00131049	yes
Plekhb1	Plekhb1	Plekhb1	chr7:100643895-100662394	q1	q2	OK	42.6597	59.546	0.481129	3.39079	5e-05	0.00131049	yes
Pls1	Pls1	Pls1	chr9:95752641-95845279	q1	q2	OK	1.79712	2.81409	0.646985	3.05658	5e-05	0.00131049	yes
Plxdc1	Plxdc1	Plxdc1	chr11:97923236-97986446	q1	q2	OK	2.65859	4.31096	0.697349	3.51751	5e-05	0.00131049	yes
Pmaip1	Pmaip1	Pmaip1	chr18:66458603-66465558	q1	q2	OK	2.77643	1.94726	-0.511786	-2.16769	5e-05	0.00131049	yes
Pmepa1	Pmepa1	Pmepa1	chr2:173224464-173276533	q1	q2	OK	14.4443	11.1984	-0.367211	-2.50019	5e-05	0.00131049	yes
Pnma1	Pnma1	Pnma1	chr12:84146130-84148489	q1	q2	OK	4.39666	3.33022	-0.400792	-1.9322	5e-05	0.00131049	yes
Postn	Postn	Postn	chr3:54361106-54391041	q1	q2	OK	1.5725	0.712407	-1.14229	-4.28724	5e-05	0.00131049	yes
Ppl	Ppl	Ppl	chr16:5086290-5132481	q1	q2	OK	0.0543922	0.268979	2.30602	4.72103	5e-05	0.00131049	yes
Ppp1r1a	Ppp1r1a	Ppp1r1a	chr15:103530278-103537992	q1	q2	OK	48.5656	39.6562	-0.292389	-2.03449	5e-05	0.00131049	yes
Ppp1r36	Ppp1r36	Ppp1r36	chr12:76417598-76439491	q1	q2	OK	0.304757	0.698365	1.19632	2.36652	5e-05	0.00131049	yes
Prmt8	Prmt8	Prmt8	chr6:127689008-127769159	q1	q2	OK	51.0861	38.8613	-0.394595	-2.83622	5e-05	0.00131049	yes
Prom1	Prom1	Prom1	chr5:43993621-44101736	q1	q2	OK	5.71827	4.06869	-0.491015	-2.90538	5e-05	0.00131049	yes
Prr18	Prr18	Prr18	chr17:8340405-8344113	q1	q2	OK	6.11485	7.97377	0.382944	2.27264	5e-05	0.00131049	yes
Prrg1	Prrg1	Prrg1	chrX:78449609-78583897	q1	q2	OK	1.90608	2.65882	0.480182	2.22481	5e-05	0.00131049	yes
Prss35	Prss35	Prss35	chr9:86743632-86757506	q1	q2	OK	1.08506	0.681797	-0.670359	-2.1111	5e-05	0.00131049	yes
Prss50	Prss50	Prss50	chr9:110857966-110864628	q1	q2	OK	0.253128	0.731272	1.53054	2.70262	5e-05	0.00131049	yes
Ptn	Ptn	Ptn	chr6:36715662-36811361	q1	q2	OK	123.538	101.422	-0.284585	-2.10513	5e-05	0.00131049	yes
Ptprb	Ptprb	Ptprb	chr10:116301373-116389538	q1	q2	OK	5.05991	4.03709	-0.325798	-2.25165	5e-05	0.00131049	yes
Ptprf	Ptprf	Ptprf	chr4:118208212-118291397	q1	q2	OK	19.9616	15.21	-0.392206	-2.84484	5e-05	0.00131049	yes
Ptprg	Ptprg	Ptprg	chr14:11553552-12242039	q1	q2	OK	14.7165	12.1212	-0.279908	-2.02697	5e-05	0.00131049	yes
Ptprk	Ptprk	Ptprk	chr10:28074819-28597397	q1	q2	OK	22.9756	18.1607	-0.339286	-2.45736	5e-05	0.00131049	yes
Ptpro	Ptpro	Ptpro	chr6:137252298-137464633	q1	q2	OK	6.54691	4.24448	-0.625227	-4.09569	5e-05	0.00131049	yes
Pvrl3	Pvrl3	Pvrl3	chr16:46394857-46496967	q1	q2	OK	27.5538	16.7896	-0.714684	-4.79726	5e-05	0.00131049	yes
Rab37	Rab37	Rab37	chr11:115091430-115162240	q1	q2	OK	0.634425	1.13261	0.836128	2.42915	5e-05	0.00131049	yes
Rab7b	Rab7b	Rab7b	chr1:131688694-131713464	q1	q2	OK	0.85869	0.467358	-0.87761	-2.50151	5e-05	0.00131049	yes
Ramp3	Ramp3	Ramp3	chr11:6650147-6677475	q1	q2	OK	11.2816	6.74176	-0.742776	-3.60533	5e-05	0.00131049	yes
Rasgef1c	Rasgef1c	Rasgef1c	chr11:49901834-49980223	q1	q2	OK	22.1065	16.6367	-0.410104	-2.77395	5e-05	0.00131049	yes
Rasgrf1	Rasgrf1	Rasgrf1	chr9:89909774-90026979	q1	q2	OK	72.3471	91.5297	0.339306	2.22701	5e-05	0.00131049	yes
Rasgrp2	Rasgrp2	Rasgrp2	chr19:6400582-6415216	q1	q2	OK	3.70302	4.97813	0.426903	2.10483	5e-05	0.00131049	yes
Rasl11b	Rasl11b	Rasl11b	chr5:74195325-74199477	q1	q2	OK	27.577	21.9744	-0.327641	-2.17107	5e-05	0.00131049	yes
Rere	Rere	Rere	chr4:150281915-150621966	q1	q2	OK	7.61294	9.65999	0.343568	2.39525	5e-05	0.00131049	yes
Rfx3	Rfx3	Rfx3	chr19:27761720-28011166	q1	q2	OK	10.8861	8.02104	-0.440632	-3.10534	5e-05	0.00131049	yes
Rgs4	Rgs4	Rgs4	chr1:169741476-169747642	q1	q2	OK	335.492	240.445	-0.48057	-3.55011	5e-05	0.00131049	yes
Rimklb	Rimklb	Rimklb	chr6:122453608-122486305	q1	q2	OK	10.4586	7.01374	-0.576436	-3.68226	5e-05	0.00131049	yes
Rims3	Rims3	Rims3	chr4:120877868-120891560	q1	q2	OK	32.431	43.8595	0.435515	2.8565	5e-05	0.00131049	yes
Rmrp	Rmrp	Rmrp	chr4:43492784-43493059	q1	q2	OK	16891.8	20390	0.271538	1.91934	5e-05	0.00131049	yes
Rnf122	Rnf122	Rnf122	chr8:31111845-31131473	q1	q2	OK	0.853382	0.391934	-1.12258	-3.2487	5e-05	0.00131049	yes
Rnu12	Rnu12	Rnu12	chr15:83149644-83149794	q1	q2	OK	405.631	618.015	0.607473	2.69227	5e-05	0.00131049	yes
Robo3	Robo3	Robo3	chr9:37416044-37433175	q1	q2	OK	2.6773	1.99121	-0.427137	-2.23803	5e-05	0.00131049	yes
Rpe65	Rpe65	Rpe65	chr3:159599180-159625307	q1	q2	OK	0.508986	0.955941	0.909295	2.32901	5e-05	0.00131049	yes
Rpp25	Rpp25	Rpp25	chr9:57504101-57505447	q1	q2	OK	7.8309	10.9162	0.479224	2.4767	5e-05	0.00131049	yes
Rps6kl1	Rps6kl1	Rps6kl1	chr12:85135595-85151264	q1	q2	OK	12.7878	10.4339	-0.293484	-1.88178	5e-05	0.00131049	yes
Rras2	Rras2	Rras2	chr7:114046781-114117781	q1	q2	OK	11.1848	8.52419	-0.391903	-2.29071	5e-05	0.00131049	yes
Rspo1	Rspo1	Rspo1	chr4:124986429-125009099	q1	q2	OK	2.30214	3.62653	0.655612	2.80393	5e-05	0.00131049	yes
Rxra	Rxra	Rxra	chr2:27677200-27763319	q1	q2	OK	6.80855	8.52019	0.323537	2.12757	5e-05	0.00131049	yes
Ryr3	Ryr3	Ryr3	chr2:112631381-113030331	q1	q2	OK	1.14171	0.916112	-0.317603	-1.85585	5e-05	0.00131049	yes
S100a8	S100a8	S100a8	chr3:90669070-90670034	q1	q2	OK	5.76794	11.8742	1.0417	3.03015	5e-05	0.00131049	yes
S100a9	S100a9	S100a9	chr3:90692629-90695721	q1	q2	OK	4.20608	7.53473	0.841079	2.77154	5e-05	0.00131049	yes
Samd14	Samd14	Samd14	chr11:95009878-95026087	q1	q2	OK	6.08246	7.6758	0.335663	2.03461	5e-05	0.00131049	yes
Scd1	Scd1	Scd1	chr19:44394449-44407709	q1	q2	OK	36.7388	44.0251	0.261018	1.91836	5e-05	0.00131049	yes
Scn1b	Scn1b	Scn1b	chr7:31116523-31126945	q1	q2	OK	270.829	327.289	0.273179	2.03405	5e-05	0.00131049	yes
Scn4b	Scn4b	Scn4b	chr9:45139041-45154061	q1	q2	OK	19.1867	26.2577	0.452636	3.22599	5e-05	0.00131049	yes
Scn5a	Scn5a	Scn5a	chr9:119483407-119579016	q1	q2	OK	0.221651	0.456745	1.0431	3.43071	5e-05	0.00131049	yes
Scrt1	Scrt1	Scrt1	chr15:76516202-76522129	q1	q2	OK	20.5873	26.0403	0.338993	2.37526	5e-05	0.00131049	yes
Scube1	Scube1	Scube1	chr15:83602582-83725039	q1	q2	OK	16.0949	12.5709	-0.356522	-2.58418	5e-05	0.00131049	yes
Sdc1	Sdc1	Sdc1	chr12:8771395-8793687	q1	q2	OK	0.798698	0.45894	-0.799344	-2.25045	5e-05	0.00131049	yes
Sdk1	Sdk1	Sdk1	chr5:141241533-142213791	q1	q2	OK	2.57326	1.76487	-0.544033	-3.22006	5e-05	0.00131049	yes
Sec14l3	Sec14l3	Sec14l3	chr11:4064852-4078990	q1	q2	OK	0.314183	0.140661	-1.15938	-2.52188	5e-05	0.00131049	yes
Sec14l5	Sec14l5	Sec14l5	chr16:5147108-5183934	q1	q2	OK	0.560638	1.03551	0.885201	2.50612	5e-05	0.00131049	yes
Sept4	Sept4	Sept4	chr11:87578388-87590539	q1	q2	OK	38.803	50.7958	0.388541	2.71771	5e-05	0.00131049	yes
Serinc2	Serinc2	Serinc2	chr4:130253496-130275586	q1	q2	OK	1.26025	2.09814	0.735398	2.34629	5e-05	0.00131049	yes
Serpina3n	Serpina3n	Serpina3n	chr12:104406707-104414329	q1	q2	OK	5.04231	7.00729	0.474771	2.62013	5e-05	0.00131049	yes
Serpinb1a	Serpinb1a	Serpinb1a	chr13:32842091-32851185	q1	q2	OK	1.23178	2.25705	0.873695	3.16459	5e-05	0.00131049	yes
Serpinf1	Serpinf1	Serpinf1	chr11:75410028-75422623	q1	q2	OK	8.62487	6.64066	-0.377175	-2.05375	5e-05	0.00131049	yes
Sertm1	Sertm1	Sertm1	chr3:54897068-54915887	q1	q2	OK	16.7636	11.0216	-0.604995	-3.98246	5e-05	0.00131049	yes
Sh3bp1	Sh3bp1	Sh3bp1	chr15:78899785-78912052	q1	q2	OK	2.61211	3.83665	0.554628	2.49728	5e-05	0.00131049	yes
Shisa4	Shisa4	Shisa4	chr1:135371455-135375063	q1	q2	OK	104.975	85.4378	-0.297096	-2.10905	5e-05	0.00131049	yes
Six4	Six4	Six4	chr12:73100258-73113245	q1	q2	OK	0.394012	1.0433	1.40484	4.85096	5e-05	0.00131049	yes
Skap2	Skap2	Skap2	chr6:51859164-52012549	q1	q2	OK	5.22267	8.2224	0.65477	3.35211	5e-05	0.00131049	yes
Sla	Sla	Sla	chr15:66670769-66850720	q1	q2	OK	2.68626	2.00572	-0.421482	-1.96404	5e-05	0.00131049	yes
Slc16a2	Slc16a2	Slc16a2	chrX:103697413-103821988	q1	q2	OK	9.42718	7.53377	-0.323454	-2.09574	5e-05	0.00131049	yes
Slc16a4	Slc16a4	Slc16a4	chr3:107291291-107312116	q1	q2	OK	2.15666	1.23299	-0.806634	-2.80643	5e-05	0.00131049	yes
Slc22a2	Slc22a2	Slc22a2	chr17:12584188-12628488	q1	q2	OK	1.09256	0.59965	-0.865514	-2.33064	5e-05	0.00131049	yes
Slc22a3	Slc22a3	Slc22a3	chr17:12419973-12507704	q1	q2	OK	0.941347	0.496574	-0.922716	-2.51797	5e-05	0.00131049	yes
Slc27a2	Slc27a2	Slc27a2	chr2:126553023-126588243	q1	q2	OK	1.3867	2.30494	0.733075	2.84931	5e-05	0.00131049	yes
Slc29a4	Slc29a4	Slc29a4	chr5:142702100-142722490	q1	q2	OK	1.60844	0.772352	-1.05833	-3.5108	5e-05	0.00131049	yes
Slc2a6	Slc2a6	Slc2a6	chr2:27021364-27027998	q1	q2	OK	14.2918	11.4676	-0.31762	-1.96328	5e-05	0.00131049	yes
Slc30a10	Slc30a10	Slc30a10	chr1:185447115-185468761	q1	q2	OK	4.80551	3.74009	-0.361614	-2.1205	5e-05	0.00131049	yes
Slc38a5	Slc38a5	Slc38a5	chrX:8271380-8280176	q1	q2	OK	2.90536	1.35145	-1.10421	-3.8346	5e-05	0.00131049	yes
Slc40a1	Slc40a1	Slc40a1	chr1:45908069-45925594	q1	q2	OK	6.39284	4.44773	-0.523387	-2.99049	5e-05	0.00131049	yes
Slc5a5	Slc5a5	Slc5a5	chr8:70882888-70892757	q1	q2	OK	5.74407	8.52262	0.569223	3.29911	5e-05	0.00131049	yes
Slc7a14	Slc7a14	Slc7a14	chr3:31202855-31310319	q1	q2	OK	15.1464	19.8959	0.3935	2.87122	5e-05	0.00131049	yes
Slc8a3	Slc8a3	Slc8a3	chr12:81197914-81333180	q1	q2	OK	6.66462	8.70869	0.385932	2.57162	5e-05	0.00131049	yes
Slco1a4	Slco1a4	Slco1a4	chr6:141805439-141856171	q1	q2	OK	18.2462	12.544	-0.540598	-3.71401	5e-05	0.00131049	yes
Slco1c1	Slco1c1	Slco1c1	chr6:141524385-141570177	q1	q2	OK	27.0711	20.1265	-0.427659	-2.98437	5e-05	0.00131049	yes
Slit2	Slit2	Slit2	chr5:47983154-48306282	q1	q2	OK	8.1389	5.39034	-0.594458	-4.07599	5e-05	0.00131049	yes
Smad6	Smad6	Smad6	chr9:63953075-64022059	q1	q2	OK	1.74319	2.61667	0.586004	2.22052	5e-05	0.00131049	yes
Smco3	Smco3	Smco3	chr6:136828842-136840557	q1	q2	OK	1.50071	2.54631	0.762766	2.79826	5e-05	0.00131049	yes
Smoc2	Smoc2	Smoc2	chr17:14279505-14404790	q1	q2	OK	11.3446	15.3825	0.439284	2.90345	5e-05	0.00131049	yes
Smpdl3b	Smpdl3b	Smpdl3b	chr4:132732965-132757171	q1	q2	OK	0.652654	1.19998	0.878617	2.49105	5e-05	0.00131049	yes
Snhg11	Snhg11	Snhg11	chr2:158375637-158386145	q1	q2	OK	44.5515	53.6321	0.267621	1.98009	5e-05	0.00131049	yes
Sowahb	Sowahb	Sowahb	chr5:93041122-93045022	q1	q2	OK	8.12303	10.345	0.348848	2.26362	5e-05	0.00131049	yes
Sox2ot	Sox2ot	Sox2ot	chr3:34560380-34677993	q1	q2	OK	3.0805	4.69541	0.608089	1.98683	5e-05	0.00131049	yes
Sox4	Sox4	Sox4	chr13:28950729-28953682	q1	q2	OK	8.23927	5.35298	-0.622172	-3.48887	5e-05	0.00131049	yes
Sox8	Sox8	Sox8	chr17:25565892-25570686	q1	q2	OK	13.4863	10.8088	-0.319293	-2.05999	5e-05	0.00131049	yes
Spag6l	Spag6l	Spag6l	chr2:18699021-18760862	q1	q2	OK	2.12675	5.8358	1.45628	5.79442	5e-05	0.00131049	yes
Specc1	Specc1	Specc1	chr11:61956762-62223013	q1	q2	OK	9.36032	11.6727	0.318503	2.24194	5e-05	0.00131049	yes
Spint2	Spint2	Spint2	chr7:29256329-29281977	q1	q2	OK	4.14885	5.75957	0.473251	1.84433	5e-05	0.00131049	yes
Sprn	Sprn	Sprn	chr7:140137563-140154659	q1	q2	OK	108.427	84.2757	-0.363534	-2.63996	5e-05	0.00131049	yes
Sptbn2	Sptbn2	Sptbn2	chr19:4711222-4752352	q1	q2	OK	228.395	188.669	-0.275673	-1.96951	5e-05	0.00131049	yes
Srl	Srl	Srl	chr16:4480227-4523053	q1	q2	OK	1.79764	1.17825	-0.609463	-2.9304	5e-05	0.00131049	yes
Srsf10	Srsf10	Srsf10	chr4:135856070-135869899	q1	q2	OK	21.5688	26.0784	0.273911	1.87722	5e-05	0.00131049	yes
Sstr1	Sstr1	Sstr1	chr12:58211803-58216036	q1	q2	OK	14.1147	10.8539	-0.378988	-2.4936	5e-05	0.00131049	yes
St18	St18	St18	chr1:6487230-6860940	q1	q2	OK	0.372929	0.685333	0.877903	3.13084	5e-05	0.00131049	yes
Stac2	Stac2	Stac2	chr11:98036623-98053462	q1	q2	OK	10.3779	13.025	0.327768	2.15666	5e-05	0.00131049	yes
Steap2	Steap2	Steap2	chr5:5664828-5694568	q1	q2	OK	1.90121	2.4728	0.37923	2.32458	5e-05	0.00131049	yes
Stk26	Stk26	Stk26	chrX:50841435-50891850	q1	q2	OK	1.08293	1.70803	0.65739	2.12756	5e-05	0.00131049	yes
Sulf1	Sulf1	Sulf1	chr1:12692429-12860372	q1	q2	OK	2.85782	2.15847	-0.404906	-2.24667	5e-05	0.00131049	yes
Sulf2	Sulf2	Sulf2	chr2:166073898-166155683	q1	q2	OK	31.8573	26.6056	-0.259894	-1.88263	5e-05	0.00131049	yes
Susd5	Susd5	Susd5	chr9:114057353-114098733	q1	q2	OK	5.90051	3.68404	-0.679549	-4.03246	5e-05	0.00131049	yes
Syde2	Syde2	Syde2	chr3:145987869-146021720	q1	q2	OK	1.08074	0.751372	-0.524426	-2.1043	5e-05	0.00131049	yes
Syngap1	Syngap1	Syngap1	chr17:26941451-26970645	q1	q2	OK	43.0113	34.7707	-0.306845	-2.23958	5e-05	0.00131049	yes
Syt2	Syt2	Syt2	chr1:134646680-134749417	q1	q2	OK	4.13558	6.31749	0.61126	3.5593	5e-05	0.00131049	yes
Tanc1	Tanc1	Tanc1	chr2:59612041-59846213	q1	q2	OK	2.86625	3.79242	0.403954	2.55696	5e-05	0.00131049	yes
Tap2	Tap2	Tap2	chr17:34204478-34216321	q1	q2	OK	3.71332	5.11621	0.462364	2.30929	5e-05	0.00131049	yes
Tbx22	Tbx22	Tbx22	chrX:107667963-107688980	q1	q2	OK	0.472934	0.164542	-1.52318	-2.65519	5e-05	0.00131049	yes
Tek	Tek	Tek	chr4:94739288-94874976	q1	q2	OK	5.33018	4.17354	-0.352913	-2.20297	5e-05	0.00131049	yes
Tenm1	Tenm1	Tenm1	chrX:42532392-43274784	q1	q2	OK	7.20285	5.75581	-0.323547	-2.23657	5e-05	0.00131049	yes
Tfrc	Tfrc	Tfrc	chr16:32608895-32632794	q1	q2	OK	50.737	33.4261	-0.602062	-4.42969	5e-05	0.00131049	yes
Thbs4	Thbs4	Thbs4	chr13:92751585-92794818	q1	q2	OK	0.197994	0.513656	1.37535	3.29643	5e-05	0.00131049	yes
Tie1	Tie1	Tie1	chr4:118471190-118489849	q1	q2	OK	4.07182	2.91406	-0.482643	-2.62548	5e-05	0.00131049	yes
Tll1	Tll1	Tll1	chr8:64014769-64205993	q1	q2	OK	0.844502	0.534894	-0.658849	-2.38044	5e-05	0.00131049	yes
Tlr12	Tlr12	Tlr12	chr4:128615445-128618619	q1	q2	OK	0.417628	0.72762	0.800968	2.14851	5e-05	0.00131049	yes
Tmcc3	Tmcc3	Tmcc3	chr10:94514856-94590954	q1	q2	OK	2.73781	3.68872	0.430098	2.51577	5e-05	0.00131049	yes
Tmem132a	Tmem132a	Tmem132a	chr19:10842543-10869779	q1	q2	OK	119.489	92.5046	-0.369282	-2.74034	5e-05	0.00131049	yes
Tmem163	Tmem163	Tmem163	chr1:127490341-127678021	q1	q2	OK	4.84157	3.59539	-0.429329	-2.04744	5e-05	0.00131049	yes
Tmem196	Tmem196	Tmem196	chr12:119945961-120021245	q1	q2	OK	23.5382	18.8852	-0.317745	-2.22086	5e-05	0.00131049	yes
Tmem255a	Tmem255a	Tmem255a	chrX:38189792-38252481	q1	q2	OK	3.59892	5.67787	0.657785	2.08891	5e-05	0.00131049	yes
Tmem40	Tmem40	Tmem40	chr6:115729136-115762466	q1	q2	OK	2.6766	1.34339	-0.994521	-2.69089	5e-05	0.00131049	yes
Tmem63a	Tmem63a	Tmem63a	chr1:180942517-180975104	q1	q2	OK	3.45348	4.90022	0.504796	2.6649	5e-05	0.00131049	yes
Tmpo	Tmpo	Tmpo	chr10:91147570-91171619	q1	q2	OK	11.2315	13.8919	0.30669	2.00755	5e-05	0.00131049	yes
Tnc	Tnc	Tnc	chr4:63959784-64047015	q1	q2	OK	1.59496	1.06079	-0.588377	-3.05324	5e-05	0.00131049	yes
Tnfaip8l3	Tnfaip8l3	Tnfaip8l3	chr9:54025605-54068411	q1	q2	OK	2.38218	4.22451	0.826503	3.68826	5e-05	0.00131049	yes
Tnfrsf8	Tnfrsf8	Tnfrsf8	chr4:145268975-145315147	q1	q2	OK	1.22829	2.00502	0.706967	2.30453	5e-05	0.00131049	yes
Tnnc1	Tnnc1	Tnnc1	chr14:31208311-31211711	q1	q2	OK	46.9991	21.4765	-1.12988	-6.81198	5e-05	0.00131049	yes
Tnnt2	Tnnt2	Tnnt2	chr1:135836333-135852268	q1	q2	OK	2.78176	5.99372	1.10745	4.87895	5e-05	0.00131049	yes
Top2a	Top2a	Top2a	chr11:98992946-99024189	q1	q2	OK	0.277868	0.140298	-0.985905	-2.41874	5e-05	0.00131049	yes
Trf	Trf	Trf	chr9:103208875-103230286	q1	q2	OK	35.7624	57.0391	0.673508	4.82621	5e-05	0.00131049	yes
Trim66	Trim66	Trim66	chr7:109449000-109508134	q1	q2	OK	4.30817	5.85719	0.443132	3.02015	5e-05	0.00131049	yes
Trim72	Trim72	Trim72	chr7:128004377-128011393	q1	q2	OK	1.77986	0.960623	-0.88972	-2.92174	5e-05	0.00131049	yes
Trpc6	Trpc6	Trpc6	chr9:8544141-8740988	q1	q2	OK	19.4098	27.3982	0.497301	3.47883	5e-05	0.00131049	yes
Tshr	Tshr	Tshr	chr12:91400992-91540509	q1	q2	OK	0.245016	0.0663915	-1.8838	-2.78012	5e-05	0.00131049	yes
Tspan11	Tspan11	Tspan11	chr6:127887621-127953031	q1	q2	OK	1.59705	0.958007	-0.737298	-3.10168	5e-05	0.00131049	yes
Tspan2	Tspan2	Tspan2	chr3:102720230-102772310	q1	q2	OK	14.1755	11.071	-0.356619	-2.40069	5e-05	0.00131049	yes
Ttc9b	Ttc9b	Ttc9b	chr7:27653923-27656207	q1	q2	OK	148.845	118.702	-0.326464	-2.31115	5e-05	0.00131049	yes
Tuba8	Tuba8	Tuba8	chr6:121210769-121226097	q1	q2	OK	5.45979	8.72953	0.677059	3.32162	5e-05	0.00131049	yes
Tubb2a	Tubb2a	Tubb2a	chr13:34074279-34078008	q1	q2	OK	305.267	243.983	-0.323291	-2.40675	5e-05	0.00131049	yes
Tuft1	Tuft1	Tuft1	chr3:94612752-94658872	q1	q2	OK	0.586705	1.00187	0.77199	2.32291	5e-05	0.00131049	yes
Txlnb	Txlnb	Txlnb	chr10:17796218-17845663	q1	q2	OK	0.492063	0.869869	0.821956	2.94331	5e-05	0.00131049	yes
Unc5a	Unc5a	Unc5a	chr13:54949431-55021385	q1	q2	OK	19.6219	23.8516	0.281618	1.959	5e-05	0.00131049	yes
Upk1b	Upk1b	Upk1b	chr16:38773183-38800203	q1	q2	OK	0.611536	1.35186	1.14444	2.98136	5e-05	0.00131049	yes
Upp2	Upp2	Upp2	chr2:58567333-58792971	q1	q2	OK	3.18329	4.63404	0.541749	2.59744	5e-05	0.00131049	yes
Usp43	Usp43	Usp43	chr11:67854522-67922153	q1	q2	OK	1.55418	0.716332	-1.11745	-4.39735	5e-05	0.00131049	yes
Ust	Ust	Ust	chr10:8204752-8518825	q1	q2	OK	5.27657	4.00091	-0.399272	-2.34798	5e-05	0.00131049	yes
Vamp1	Vamp1	Vamp1	chr6:125215580-125222306	q1	q2	OK	33.7892	43.5241	0.365254	2.5986	5e-05	0.00131049	yes
Vat1	Vat1	Vat1	chr11:101458747-101466199	q1	q2	OK	13.1926	16.467	0.319847	2.1039	5e-05	0.00131049	yes
Vat1l	Vat1l	Vat1l	chr8:114205639-114374070	q1	q2	OK	21.319	14.854	-0.521287	-3.64328	5e-05	0.00131049	yes
Vit	Vit	Vit	chr17:78508062-78627409	q1	q2	OK	0.438413	0.20538	-1.09399	-2.27741	5e-05	0.00131049	yes
Vwa5a	Vwa5a	Vwa5a	chr9:38718267-38743337	q1	q2	OK	4.52206	5.66808	0.32588	1.96127	5e-05	0.00131049	yes
Vwc2l	Vwc2l	Vwc2l	chr1:70725714-70885397	q1	q2	OK	2.03213	1.229	-0.725508	-3.30501	5e-05	0.00131049	yes
Wfs1	Wfs1	Wfs1	chr5:36966103-36988982	q1	q2	OK	34.7391	28.0146	-0.310384	-2.22617	5e-05	0.00131049	yes
Wipf2	Wipf2	Wipf2	chr11:98863597-98905578	q1	q2	OK	8.81452	10.9144	0.30828	2.15744	5e-05	0.00131049	yes
Wnt7b	Wnt7b	Wnt7b	chr15:85535436-85593708	q1	q2	OK	22.5847	16.9124	-0.417263	-2.83717	5e-05	0.00131049	yes
Wnt9a	Wnt9a	Wnt9a	chr11:59306929-59333552	q1	q2	OK	11.1424	8.47262	-0.395179	-2.50828	5e-05	0.00131049	yes
Wwc2	Wwc2	Wwc2	chr8:47827605-47990551	q1	q2	OK	9.05611	7.397	-0.291952	-1.95634	5e-05	0.00131049	yes
Wwox	Wwox	Wwox	chr8:114439651-115352712	q1	q2	OK	7.82611	10.925	0.481265	2.92244	5e-05	0.00131049	yes
Xbp1	Xbp1	Xbp1	chr11:5520640-5525993	q1	q2	OK	39.6373	49.8188	0.32983	2.34139	5e-05	0.00131049	yes
Xdh	Xdh	Xdh	chr17:73883894-73950196	q1	q2	OK	1.6273	2.67202	0.715453	3.63726	5e-05	0.00131049	yes
Xkr4	Xkr4	Xkr4	chr1:3214481-3671498	q1	q2	OK	18.2683	14.4506	-0.338211	-2.30942	5e-05	0.00131049	yes
Zbtb40	Zbtb40	Zbtb40	chr4:136979731-137048695	q1	q2	OK	2.0042	2.66134	0.409124	2.34388	5e-05	0.00131049	yes
Zc3hav1	Zc3hav1	Zc3hav1	chr6:38310496-38354603	q1	q2	OK	1.46089	2.11466	0.533577	2.36687	5e-05	0.00131049	yes
Zfp101	Zfp101	Zfp101	chr17:33380178-33394637	q1	q2	OK	6.76621	9.02785	0.416034	2.53666	5e-05	0.00131049	yes
Zfp459	Zfp459	Zfp459	chr13:67405712-67421418	q1	q2	OK	1.75888	1.12371	-0.64639	-2.56005	5e-05	0.00131049	yes
Zfp46	Zfp46	Zfp46	chr4:136286068-136293942	q1	q2	OK	12.7217	9.41666	-0.434007	-2.94648	5e-05	0.00131049	yes
Zfp536	Zfp536	Zfp536	chr7:37479108-37769752	q1	q2	OK	4.94202	6.16869	0.319863	1.9912	5e-05	0.00131049	yes
Zfp54	Zfp54	Zfp54	chr17:21423226-21435384	q1	q2	OK	0.558362	0.958272	0.779233	2.36546	5e-05	0.00131049	yes
Zfp609	Zfp609	Zfp609	chr9:65691582-65827564	q1	q2	OK	6.53914	8.51661	0.381177	2.66931	5e-05	0.00131049	yes
Zfp677	Zfp677	Zfp677	chr17:21383747-21399265	q1	q2	OK	0.640333	1.09203	0.770113	2.59436	5e-05	0.00131049	yes
Zfp947	Zfp947	Zfp947	chr17:22144358-22165977	q1	q2	OK	0.0949269	0.297149	1.6463	2.77593	5e-05	0.00131049	yes
Zfp97	Zfp97	Zfp97	chr17:17121382-17146878	q1	q2	OK	0.815679	1.34383	0.720277	2.56183	5e-05	0.00131049	yes
Zscan26	Zscan26	Zscan26	chr13:21442174-21453727	q1	q2	OK	20.6965	25.2047	0.284308	2.02606	5e-05	0.00131049	yes
A230065H16Rik	A230065H16Rik	A230065H16Rik	chr12:111406808-111412077	q1	q2	OK	0.483227	1.31425	1.44346	2.24681	0.0001	0.00239694	yes
Abcd2	Abcd2	Abcd2	chr15:91145870-91191807	q1	q2	OK	16.4661	13.726	-0.262589	-1.86039	0.0001	0.00239694	yes
Abhd2	Abhd2	Abhd2	chr7:79273265-79361601	q1	q2	OK	40.5514	33.621	-0.27039	-1.94275	0.0001	0.00239694	yes
Adgra2	Adgra2	Adgra2	chr5:49959950-50058996	q1	q2	OK	5.97768	4.63623	-0.366633	-2.24538	0.0001	0.00239694	yes
Aif1l	Aif1l	Aif1l	chr2:31950302-31973442	q1	q2	OK	2.00675	2.70154	0.428925	1.93981	0.0001	0.00239694	yes
Amdhd1	Amdhd1	Amdhd1	chr10:93523337-93540033	q1	q2	OK	0.320345	0.115982	-1.46572	-2.38556	0.0001	0.00239694	yes
Camkk2	Camkk2	Camkk2	chr5:122731169-122779410	q1	q2	OK	96.1765	79.8983	-0.267519	-2.00054	0.0001	0.00239694	yes
Cd93	Cd93	Cd93	chr2:148436650-148443535	q1	q2	OK	2.59107	1.97379	-0.392576	-2.21467	0.0001	0.00239694	yes
Cdc42se2	Cdc42se2	Cdc42se2	chr11:54717414-54787703	q1	q2	OK	75.4551	62.6897	-0.26739	-1.96805	0.0001	0.00239694	yes
Cdh10	Cdh10	Cdh10	chr15:18820328-19014234	q1	q2	OK	26.2848	21.808	-0.269374	-1.92372	0.0001	0.00239694	yes
Cdkn2aipnl	Cdkn2aipnl	Cdkn2aipnl	chr11:51967630-51977336	q1	q2	OK	24.6982	29.9541	0.278348	1.86589	0.0001	0.00239694	yes
Chd2	Chd2	Chd2	chr7:73426651-73558395	q1	q2	OK	6.82601	8.33655	0.288407	1.91539	0.0001	0.00239694	yes
Chrm3	Chrm3	Chrm3	chr13:9876612-10360803	q1	q2	OK	24.4421	20.1191	-0.280804	-1.9672	0.0001	0.00239694	yes
Cish	Cish	Cish	chr9:107296688-107301961	q1	q2	OK	0.940151	1.44233	0.617433	1.93389	0.0001	0.00239694	yes
Col28a1	Col28a1	Col28a1	chr6:7997807-8192617	q1	q2	OK	0.29343	0.147956	-0.987851	-2.35804	0.0001	0.00239694	yes
Crlf2	Crlf2	Crlf2	chr5:109554708-109558993	q1	q2	OK	9.80911	12.7065	0.37337	1.88427	0.0001	0.00239694	yes
Cyp2j9	Cyp2j9	Cyp2j9	chr4:96568428-96591485	q1	q2	OK	10.0072	12.4434	0.314341	1.93748	0.0001	0.00239694	yes
Dgkb	Dgkb	Dgkb	chr12:37880704-38633410	q1	q2	OK	46.7769	39.435	-0.246319	-1.82324	0.0001	0.00239694	yes
Dkk2	Dkk2	Dkk2	chr3:132085291-132180304	q1	q2	OK	0.798809	0.506667	-0.656812	-2.14159	0.0001	0.00239694	yes
Erbb2ip	Erbb2ip	Erbb2ip	chr13:103818785-103920586	q1	q2	OK	15.7412	18.9243	0.265695	1.91412	0.0001	0.00239694	yes
Fam53b	Fam53b	Fam53b	chr7:132712083-132813196	q1	q2	OK	9.915	12.068	0.283503	1.94831	0.0001	0.00239694	yes
Fbn2	Fbn2	Fbn2	chr18:58008622-58209926	q1	q2	OK	0.28739	0.193983	-0.567077	-1.83164	0.0001	0.00239694	yes
Gm13157	Gm13157	Gm13157	chr4:147753973-147809788	q1	q2	OK	1.16458	0.794153	-0.552324	-1.92919	0.0001	0.00239694	yes
Hecw2	Hecw2	Hecw2	chr1:53806873-54195034	q1	q2	OK	16.9541	12.5799	-0.430514	-2.03388	0.0001	0.00239694	yes
Hist2h2ac	Hist2h2ac	Hist2h2ac	chr3:96220412-96220880	q1	q2	OK	19.0446	26.319	0.466721	1.87815	0.0001	0.00239694	yes
Hivep1	Hivep1	Hivep1	chr13:42052020-42185026	q1	q2	OK	11.2515	13.5894	0.272361	1.96796	0.0001	0.00239694	yes
Hspa5	Hspa5	Hspa5	chr2:34772089-34776529	q1	q2	OK	102.924	122.898	0.25588	1.90154	0.0001	0.00239694	yes
Iqsec3	Iqsec3	Iqsec3	chr6:121372927-121473678	q1	q2	OK	23.5105	28.0131	0.252794	1.85248	0.0001	0.00239694	yes
Irs2	Irs2	Irs2	chr8:10986963-11054541	q1	q2	OK	12.8336	15.6027	0.281867	1.88986	0.0001	0.00239694	yes
Itgb4	Itgb4	Itgb4	chr11:115974724-116012719	q1	q2	OK	0.770435	1.23951	0.686026	2.01099	0.0001	0.00239694	yes
Kif19a	Kif19a	Kif19a	chr11:114765388-114790575	q1	q2	OK	0.737606	0.465464	-0.664181	-2.04065	0.0001	0.00239694	yes
Kirrel2	Kirrel2	Kirrel2	chr7:30447765-30457515	q1	q2	OK	3.3478	2.53587	-0.400733	-1.96113	0.0001	0.00239694	yes
Laptm4b	Laptm4b	Laptm4b	chr15:34238025-34284295	q1	q2	OK	56.4444	67.9982	0.268667	1.91672	0.0001	0.00239694	yes
Lcorl	Lcorl	Lcorl	chr5:45669924-45857540	q1	q2	OK	9.49913	7.6046	-0.320923	-2.02994	0.0001	0.00239694	yes
Lrrc1	Lrrc1	Lrrc1	chr9:77430822-77544852	q1	q2	OK	1.4366	2.00049	0.477689	1.98233	0.0001	0.00239694	yes
Mboat1	Mboat1	Mboat1	chr13:30136489-30246694	q1	q2	OK	0.418829	0.725344	0.792304	2.07556	0.0001	0.00239694	yes
Mei1	Mei1	Mei1	chr15:82070116-82126814	q1	q2	OK	1.27564	1.83924	0.527889	2.23489	0.0001	0.00239694	yes
Nol4	Nol4	Nol4	chr18:22693154-23041653	q1	q2	OK	49.1275	40.8907	-0.264758	-1.92928	0.0001	0.00239694	yes
Ntsr1	Ntsr1	Ntsr1	chr2:180499975-180544979	q1	q2	OK	0.631397	0.39513	-0.67622	-2.01351	0.0001	0.00239694	yes
Plekhh2	Plekhh2	Plekhh2	chr17:84511894-84622142	q1	q2	OK	1.12484	1.47657	0.392538	1.98909	0.0001	0.00239694	yes
Rcn1	Rcn1	Rcn1	chr2:105385947-105399319	q1	q2	OK	8.64675	7.06854	-0.290746	-1.80415	0.0001	0.00239694	yes
Robo4	Robo4	Robo4	chr9:37401896-37414023	q1	q2	OK	2.12361	1.63118	-0.380607	-1.8041	0.0001	0.00239694	yes
Sdccag8	Sdccag8	Sdccag8	chr1:176814659-177020432	q1	q2	OK	6.11002	7.65086	0.324445	1.97549	0.0001	0.00239694	yes
Serpini1	Serpini1	Serpini1	chr3:75557532-75642523	q1	q2	OK	144.908	176.735	0.286458	2.13315	0.0001	0.00239694	yes
Slitrk1	Slitrk1	Slitrk1	chr14:108909988-108914239	q1	q2	OK	46.4379	38.1045	-0.285343	-2.09318	0.0001	0.00239694	yes
Slitrk2	Slitrk2	Slitrk2	chrX:66649317-66661402	q1	q2	OK	10.4607	8.70888	-0.264419	-1.85507	0.0001	0.00239694	yes
Snx7	Snx7	Snx7	chr3:117781496-117868936	q1	q2	OK	10.9074	8.67411	-0.330521	-1.99285	0.0001	0.00239694	yes
Tspan6	Tspan6	Tspan6	chrX:133891069-133898429	q1	q2	OK	10.9102	8.52002	-0.356753	-1.95271	0.0001	0.00239694	yes
Unc5b	Unc5b	Unc5b	chr10:60762594-60831581	q1	q2	OK	3.21799	3.99292	0.311284	1.85628	0.0001	0.00239694	yes
Wnt4	Wnt4	Wnt4	chr4:137277634-137299501	q1	q2	OK	5.72617	4.50232	-0.346902	-2.08818	0.0001	0.00239694	yes
Zbtb42	Zbtb42	Zbtb42	chr12:112678839-112682747	q1	q2	OK	0.274483	0.482513	0.81385	1.94355	0.0001	0.00239694	yes
Zfp467	Zfp467	Zfp467	chr6:48427691-48445825	q1	q2	OK	4.9235	6.62734	0.428745	1.7772	0.0001	0.00239694	yes
Zfp711	Zfp711	Zfp711	chrX:112600525-112635062	q1	q2	OK	4.74815	3.71646	-0.353438	-2.06322	0.0001	0.00239694	yes
0610040J01Rik	0610040J01Rik	0610040J01Rik	chr5:63812494-63899619	q1	q2	OK	2.43447	1.70641	-0.512642	-1.99987	0.00015	0.00345605	yes
Adap1	Adap1	Adap1	chr5:139271875-139325464	q1	q2	OK	117.893	99.5884	-0.243424	-1.80586	0.00015	0.00345605	yes
Cbx8	Cbx8	Cbx8	chr11:119038435-119040913	q1	q2	OK	5.91037	4.48481	-0.398202	-1.89645	0.00015	0.00345605	yes
Clec14a	Clec14a	Clec14a	chr12:58264719-58269258	q1	q2	OK	1.86385	1.40047	-0.412373	-1.88408	0.00015	0.00345605	yes
D7Ertd443e	D7Ertd443e	D7Ertd443e	chr7:134266261-134376828	q1	q2	OK	0.707763	1.06237	0.585941	1.90782	0.00015	0.00345605	yes
Egflam	Egflam	Egflam	chr15:7206119-7398395	q1	q2	OK	1.35857	1.00182	-0.439476	-1.92001	0.00015	0.00345605	yes
Eln	Eln	Eln	chr5:134702595-134747254	q1	q2	OK	2.23718	1.59509	-0.488042	-2.07939	0.00015	0.00345605	yes
Ezh1	Ezh1	Ezh1	chr11:101191114-101226463	q1	q2	OK	15.9418	19.1965	0.268032	1.88948	0.00015	0.00345605	yes
Gimap6	Gimap6	Gimap6	chr6:48701582-48708244	q1	q2	OK	2.51362	1.75294	-0.51999	-1.94899	0.00015	0.00345605	yes
Layn	Layn	Layn	chr9:51056779-51077094	q1	q2	OK	2.73943	1.98445	-0.465137	-1.8625	0.00015	0.00345605	yes
Lgals3	Lgals3	Lgals3	chr14:47373859-47386167	q1	q2	OK	0.236642	0.552332	1.22283	2.01279	0.00015	0.00345605	yes
Lin28b	Lin28b	Lin28b	chr10:45376618-45470201	q1	q2	OK	0.902688	1.23731	0.454908	1.92723	0.00015	0.00345605	yes
Mmp9	Mmp9	Mmp9	chr2:164948218-164955849	q1	q2	OK	0.571062	0.893846	0.646379	1.9936	0.00015	0.00345605	yes
Slc4a1	Slc4a1	Slc4a1	chr11:102348819-102365281	q1	q2	OK	0.193528	0.356354	0.880769	2.04505	0.00015	0.00345605	yes
Slc5a3	Slc5a3	Slc5a3	chr16:92058321-92112227	q1	q2	OK	5.62729	6.95679	0.305981	1.88867	0.00015	0.00345605	yes
Spink10	Spink10	Spink10	chr18:62548910-62741387	q1	q2	OK	2.28805	1.37976	-0.729701	-1.9893	0.00015	0.00345605	yes
Sun1	Sun1	Sun1	chr5:139200636-139249839	q1	q2	OK	31.4336	26.352	-0.254397	-1.83522	0.00015	0.00345605	yes
Syndig1	Syndig1	Syndig1	chr2:149830782-150004392	q1	q2	OK	27.0409	22.45	-0.268431	-1.84698	0.00015	0.00345605	yes
Trak2	Trak2	Trak2	chr1:58900449-58973482	q1	q2	OK	37.113	31.0231	-0.258585	-1.91128	0.00015	0.00345605	yes
Trhr	Trhr	Trhr	chr15:44196134-44235912	q1	q2	OK	0.777038	1.13453	0.546043	2.01614	0.00015	0.00345605	yes
Unc13d	Unc13d	Unc13d	chr11:116062095-116077961	q1	q2	OK	0.264151	0.437852	0.729079	1.86492	0.00015	0.00345605	yes
Wfdc17	Wfdc17	Wfdc17	chr11:83704055-83706269	q1	q2	OK	0.487853	1.71704	1.8154	2.40478	0.00015	0.00345605	yes
Xlr3a	Xlr3a	Xlr3a	chrX:73086292-73097095	q1	q2	OK	0.407982	0.807949	0.98576	2.20292	0.00015	0.00345605	yes
Xlr3b	Xlr3b	Xlr3b	chrX:73192178-73202930	q1	q2	OK	0.85649	1.35087	0.657378	1.84938	0.00015	0.00345605	yes
Zdhhc8	Zdhhc8	Zdhhc8	chr16:18220752-18235136	q1	q2	OK	30.4339	25.5071	-0.25478	-1.84796	0.00015	0.00345605	yes
Agrn	Agrn	Agrn	chr4:156165289-156197488	q1	q2	OK	26.6781	22.2145	-0.264155	-1.93872	0.0002	0.00431379	yes
Cd248	Cd248	Cd248	chr19:5068077-5070639	q1	q2	OK	2.06664	1.49007	-0.471907	-1.84378	0.0002	0.00431379	yes
Cda	Cda	Cda	chr4:138338527-138367955	q1	q2	OK	0.501715	1.24939	1.31628	2.27649	0.0002	0.00431379	yes
Cfh	Cfh	Cfh	chr1:140085854-140183411	q1	q2	OK	10.9155	9.04899	-0.270554	-1.82626	0.0002	0.00431379	yes
Clmn	Clmn	Clmn	chr12:104763113-104865076	q1	q2	OK	4.09061	4.97765	0.283149	1.94428	0.0002	0.00431379	yes
Cntnap5b	Cntnap5b	Cntnap5b	chr1:99772764-100485942	q1	q2	OK	4.61883	3.76638	-0.294351	-1.81653	0.0002	0.00431379	yes
Col4a5	Col4a5	Col4a5	chrX:141475418-141689235	q1	q2	OK	0.996023	0.747938	-0.413259	-1.87828	0.0002	0.00431379	yes
Dcn	Dcn	Dcn	chr10:97479499-97518162	q1	q2	OK	10.6821	8.67947	-0.299519	-1.77334	0.0002	0.00431379	yes
Dock5	Dock5	Dock5	chr14:67751927-67933572	q1	q2	OK	0.756552	0.993727	0.393411	1.98426	0.0002	0.00431379	yes
Dsel	Dsel	Dsel	chr1:111858701-111864918	q1	q2	OK	9.09232	7.50087	-0.277591	-1.86558	0.0002	0.00431379	yes
Dusp6	Dusp6	Dusp6	chr10:99263230-99267489	q1	q2	OK	42.8246	36.0188	-0.249691	-1.77255	0.0002	0.00431379	yes
Dyrk3	Dyrk3	Dyrk3	chr1:131128440-131138234	q1	q2	OK	8.99022	7.16951	-0.326482	-1.82536	0.0002	0.00431379	yes
Fscn1	Fscn1	Fscn1	chr5:142960354-142973189	q1	q2	OK	95.811	80.1955	-0.256669	-1.88718	0.0002	0.00431379	yes
Fzd6	Fzd6	Fzd6	chr15:39006279-39038190	q1	q2	OK	3.69022	2.90755	-0.343902	-1.84615	0.0002	0.00431379	yes
Hmcn1	Hmcn1	Hmcn1	chr1:150562501-150993435	q1	q2	OK	0.515803	0.394502	-0.386788	-1.92222	0.0002	0.00431379	yes
Hspb3	Hspb3	Hspb3	chr13:113662895-113663676	q1	q2	OK	3.57838	2.27761	-0.651785	-1.98714	0.0002	0.00431379	yes
Igbp1b	Igbp1b	Igbp1b	chr6:138657091-138658444	q1	q2	OK	0.336017	0.110167	-1.60884	-2.20972	0.0002	0.00431379	yes
Kcnc3	Kcnc3	Kcnc3	chr7:44590885-44604751	q1	q2	OK	8.9311	10.7758	0.270879	1.81537	0.0002	0.00431379	yes
Kcnd3	Kcnd3	Kcnd3	chr3:105448189-105674002	q1	q2	OK	14.3949	17.5011	0.281891	1.77486	0.0002	0.00431379	yes
Kcnj4	Kcnj4	Kcnj4	chr15:79483713-79505241	q1	q2	OK	98.4494	82.3995	-0.256746	-1.88897	0.0002	0.00431379	yes
Kcnk13	Kcnk13	Kcnk13	chr12:99964498-100062682	q1	q2	OK	1.46303	2.02488	0.468883	1.90845	0.0002	0.00431379	yes
Kcns1	Kcns1	Kcns1	chr2:164163618-164171113	q1	q2	OK	7.84175	9.83192	0.326297	1.93535	0.0002	0.00431379	yes
Lgr6	Lgr6	Lgr6	chr1:134986352-135105276	q1	q2	OK	0.837885	1.22045	0.54259	1.90242	0.0002	0.00431379	yes
Lox	Lox	Lox	chr18:52516059-52529867	q1	q2	OK	0.497621	0.294223	-0.758137	-2.06354	0.0002	0.00431379	yes
Map3k13	Map3k13	Map3k13	chr16:21891968-21931877	q1	q2	OK	2.22061	2.77491	0.321487	1.86479	0.0002	0.00431379	yes
Mapk3	Mapk3	Mapk3	chr7:126759625-126765816	q1	q2	OK	54.2798	65.0436	0.260991	1.86825	0.0002	0.00431379	yes
Mmp11	Mmp11	Mmp11	chr10:75923221-75932502	q1	q2	OK	0.533877	0.902077	0.756744	1.99482	0.0002	0.00431379	yes
Myom3	Myom3	Myom3	chr4:135759714-135815567	q1	q2	OK	0.862043	0.629274	-0.454072	-1.8479	0.0002	0.00431379	yes
Neu4	Neu4	Neu4	chr1:94020492-94028330	q1	q2	OK	1.87702	1.39173	-0.431561	-1.99167	0.0002	0.00431379	yes
P2rx1	P2rx1	P2rx1	chr11:72999144-73015197	q1	q2	OK	0.298283	0.125035	-1.25435	-2.11933	0.0002	0.00431379	yes
Pantr1	Pantr1	Pantr1	chr1:42648199-42694825	q1	q2	OK	50.6563	40.6423	-0.31776	-1.90403	0.0002	0.00431379	yes
Pde8a	Pde8a	Pde8a	chr7:81213803-81333622	q1	q2	OK	2.29265	3.02139	0.398192	1.8771	0.0002	0.00431379	yes
Pla2g5	Pla2g5	Pla2g5	chr4:138799246-138863469	q1	q2	OK	2.10802	1.4358	-0.554034	-2.00073	0.0002	0.00431379	yes
Plvap	Plvap	Plvap	chr8:71497752-71511769	q1	q2	OK	2.43155	3.35753	0.465524	1.89198	0.0002	0.00431379	yes
Rftn1	Rftn1	Rftn1	chr17:49993306-50190497	q1	q2	OK	2.34211	3.10861	0.408461	1.91048	0.0002	0.00431379	yes
Serinc5	Serinc5	Serinc5	chr13:92611137-92711946	q1	q2	OK	14.3842	11.9733	-0.264666	-1.83996	0.0002	0.00431379	yes
Slc13a3	Slc13a3	Slc13a3	chr2:165405294-165473197	q1	q2	OK	9.81638	7.93719	-0.306562	-1.91819	0.0002	0.00431379	yes
Sp9	Sp9	Sp9	chr2:73271925-73275771	q1	q2	OK	0.674947	1.0882	0.689095	1.95805	0.0002	0.00431379	yes
Tbkbp1	Tbkbp1	Tbkbp1	chr11:97136170-97149712	q1	q2	OK	11.2449	13.5932	0.273622	1.80124	0.0002	0.00431379	yes
Tdrd1	Tdrd1	Tdrd1	chr19:56826208-56870012	q1	q2	OK	0.2944	0.17465	-0.75331	-1.82598	0.0002	0.00431379	yes
Tmem183a	Tmem183a	Tmem183a	chr1:134346096-134361999	q1	q2	OK	29.3005	24.4293	-0.262312	-1.84455	0.0002	0.00431379	yes
Tmem42	Tmem42	Tmem42	chr9:123021325-123023491	q1	q2	OK	12.3552	9.42913	-0.389918	-1.94101	0.0002	0.00431379	yes
Wnt10a	Wnt10a	Wnt10a	chr1:74792018-74804175	q1	q2	OK	8.9297	11.2714	0.33598	1.86527	0.0002	0.00431379	yes
Zik1	Zik1	Zik1	chr7:10487223-10495381	q1	q2	OK	6.43392	7.91002	0.297985	1.89282	0.0002	0.00431379	yes
Acvr1c	Acvr1c	Acvr1c	chr2:58267452-58357758	q1	q2	OK	9.71425	11.5576	0.250673	1.79036	0.00025	0.00513866	yes
Adamtsl2	Adamtsl2	Adamtsl2	chr2:27079380-27108613	q1	q2	OK	2.63532	1.97308	-0.417526	-1.98325	0.00025	0.00513866	yes
Atp11b	Atp11b	Atp11b	chr3:35754137-35856276	q1	q2	OK	11.4643	9.51855	-0.268334	-1.81656	0.00025	0.00513866	yes
Ccdc92	Ccdc92	Ccdc92	chr5:124834431-124862221	q1	q2	OK	15.0546	18.1473	0.269548	1.76269	0.00025	0.00513866	yes
Cd84	Cd84	Cd84	chr1:171839696-171890718	q1	q2	OK	0.987566	1.3872	0.490222	1.88527	0.00025	0.00513866	yes
Cst7	Cst7	Cst7	chr2:150570414-150578944	q1	q2	OK	0.179205	0.578185	1.68992	2.22457	0.00025	0.00513866	yes
Dct	Dct	Dct	chr14:118012789-118052246	q1	q2	OK	0.762785	1.24718	0.709315	1.96139	0.00025	0.00513866	yes
Dlg4	Dlg4	Dlg4	chr11:70018604-70045531	q1	q2	OK	152.686	128.287	-0.2512	-1.87007	0.00025	0.00513866	yes
Endou	Endou	Endou	chr15:97711018-97731405	q1	q2	OK	0.284087	0.509955	0.844036	1.89328	0.00025	0.00513866	yes
Fgfr2	Fgfr2	Fgfr2	chr7:130162450-130266808	q1	q2	OK	8.58723	10.3383	0.267736	1.81054	0.00025	0.00513866	yes
Gfod1	Gfod1	Gfod1	chr13:43195518-43304172	q1	q2	OK	26.2875	31.3964	0.256221	1.87508	0.00025	0.00513866	yes
Gm2115	Gm2115	Gm2115	chr7:84528953-84578339	q1	q2	OK	2.78067	3.72522	0.421895	1.82809	0.00025	0.00513866	yes
Gpd2	Gpd2	Gpd2	chr2:57237677-57370719	q1	q2	OK	24.2769	20.3564	-0.254104	-1.84158	0.00025	0.00513866	yes
H2-Aa	H2-Aa	H2-Aa	chr17:34282750-34287771	q1	q2	OK	3.54395	4.94658	0.481073	1.86616	0.00025	0.00513866	yes
Hpgd	Hpgd	Hpgd	chr8:56294551-56321046	q1	q2	OK	4.75496	3.47684	-0.451657	-1.96841	0.00025	0.00513866	yes
Kiz	Kiz	Kiz	chr2:146855888-146970089	q1	q2	OK	5.81826	7.22668	0.312744	1.81854	0.00025	0.00513866	yes
Lgals8	Lgals8	Lgals8	chr13:12439401-12461738	q1	q2	OK	7.36904	9.00786	0.289709	1.78085	0.00025	0.00513866	yes
Meis1	Meis1	Meis1	chr11:18880427-19018969	q1	q2	OK	0.630383	0.929185	0.559738	1.81318	0.00025	0.00513866	yes
Mkrn3	Mkrn3	Mkrn3	chr7:62417592-62420139	q1	q2	OK	0.652865	0.343361	-0.92706	-2.00422	0.00025	0.00513866	yes
Mmp15	Mmp15	Mmp15	chr8:95352336-95374293	q1	q2	OK	4.81358	3.82253	-0.33258	-1.90419	0.00025	0.00513866	yes
Morc2b	Morc2b	Morc2b	chr17:33135589-33139683	q1	q2	OK	0.655077	0.955947	0.545265	1.99879	0.00025	0.00513866	yes
Mpo	Mpo	Mpo	chr11:87793783-87804412	q1	q2	OK	0.12326	0.311934	1.33953	2.19159	0.00025	0.00513866	yes
Mvp	Mvp	Mvp	chr7:126986859-127014594	q1	q2	OK	2.28807	2.98411	0.38317	1.80007	0.00025	0.00513866	yes
Osbpl3	Osbpl3	Osbpl3	chr6:50293326-50456170	q1	q2	OK	5.74373	6.97996	0.281232	1.86845	0.00025	0.00513866	yes
Pdgfrb	Pdgfrb	Pdgfrb	chr18:61045149-61085067	q1	q2	OK	6.91256	5.71638	-0.274118	-1.80642	0.00025	0.00513866	yes
Prep	Prep	Prep	chr10:45067213-45158995	q1	q2	OK	12.4344	10.2006	-0.285689	-1.84727	0.00025	0.00513866	yes
Rilpl2	Rilpl2	Rilpl2	chr5:124463264-124478235	q1	q2	OK	7.11718	5.40481	-0.397061	-1.87641	0.00025	0.00513866	yes
Rps6ka5	Rps6ka5	Rps6ka5	chr12:100549777-100725028	q1	q2	OK	5.11677	6.32058	0.304821	1.87226	0.00025	0.00513866	yes
Sardh	Sardh	Sardh	chr2:27188392-27247303	q1	q2	OK	3.49782	2.74011	-0.352223	-1.96306	0.00025	0.00513866	yes
Sh3d19	Sh3d19	Sh3d19	chr3:86084433-86130521	q1	q2	OK	2.31571	1.80296	-0.361089	-2.001	0.00025	0.00513866	yes
Sncb	Sncb	Sncb	chr13:54758859-54766440	q1	q2	OK	48.1863	57.8289	0.263169	1.81434	0.00025	0.00513866	yes
Tmem261	Tmem261	Tmem261	chr4:75277353-75278286	q1	q2	OK	41.9159	33.6771	-0.315731	-1.85927	0.00025	0.00513866	yes
Tpst2	Tpst2	Tpst2	chr5:112276706-112315356	q1	q2	OK	17.5943	14.3878	-0.290262	-1.78949	0.00025	0.00513866	yes
Vcam1	Vcam1	Vcam1	chr3:116110019-116129688	q1	q2	OK	8.91597	7.38274	-0.272235	-1.74797	0.00025	0.00513866	yes
Akr1c18	Akr1c18	Akr1c18	chr13:4132626-4150631	q1	q2	OK	0.662192	1.21553	0.876265	2.09579	0.0003	0.00593648	yes
Aldh3b2	Aldh3b2	Aldh3b2	chr19:3972327-3981665	q1	q2	OK	1.46036	0.983051	-0.570991	-1.84902	0.0003	0.00593648	yes
Arsg	Arsg	Arsg	chr11:109440077-109573329	q1	q2	OK	3.11066	4.17301	0.423867	1.84091	0.0003	0.00593648	yes
Bbx	Bbx	Bbx	chr16:50191843-50432389	q1	q2	OK	4.77661	5.76911	0.272361	1.84252	0.0003	0.00593648	yes
Bhlhe22	Bhlhe22	Bhlhe22	chr3:18054324-18057514	q1	q2	OK	22.8882	18.8969	-0.276456	-1.86728	0.0003	0.00593648	yes
Ccng1	Ccng1	Ccng1	chr11:40748551-40755286	q1	q2	OK	36.084	43.0115	0.253364	1.84382	0.0003	0.00593648	yes
Cdo1	Cdo1	Cdo1	chr18:46713204-46728342	q1	q2	OK	19.9327	16.237	-0.295849	-1.85211	0.0003	0.00593648	yes
Chga	Chga	Chga	chr12:102554968-102565027	q1	q2	OK	71.4076	60.4356	-0.240678	-1.75234	0.0003	0.00593648	yes
Clec7a	Clec7a	Clec7a	chr6:129461590-129472779	q1	q2	OK	0.153019	0.345753	1.17603	2.07112	0.0003	0.00593648	yes
Cyp2j12	Cyp2j12	Cyp2j12	chr4:96099317-96141152	q1	q2	OK	0.136985	0.300136	1.13159	1.92837	0.0003	0.00593648	yes
Fmnl1	Fmnl1	Fmnl1	chr11:103171137-103198900	q1	q2	OK	7.33083	8.87292	0.275432	1.78549	0.0003	0.00593648	yes
Gcnt1	Gcnt1	Gcnt1	chr19:17326140-17372844	q1	q2	OK	1.12829	1.53529	0.444376	1.88658	0.0003	0.00593648	yes
Golga7b	Golga7b	Golga7b	chr19:42247577-42270348	q1	q2	OK	85.8038	72.6554	-0.239972	-1.76283	0.0003	0.00593648	yes
Gpc4	Gpc4	Gpc4	chrX:52053017-52164923	q1	q2	OK	3.61871	2.74487	-0.39874	-1.8011	0.0003	0.00593648	yes
Gprasp2	Gprasp2	Gprasp2	chrX:135839033-135844730	q1	q2	OK	31.7154	37.573	0.244515	1.78962	0.0003	0.00593648	yes
Grp	Grp	Grp	chr18:65873478-65886596	q1	q2	OK	7.21821	9.64338	0.417898	1.82089	0.0003	0.00593648	yes
Ncam1	Ncam1	Ncam1	chr9:49502145-49799069	q1	q2	OK	59.1242	50.0277	-0.241021	-1.77876	0.0003	0.00593648	yes
Ncor2	Ncor2	Ncor2	chr5:125017152-125179214	q1	q2	OK	4.17834	5.06939	0.278882	1.85771	0.0003	0.00593648	yes
Npas4	Npas4	Npas4	chr19:4984354-4989971	q1	q2	OK	3.83634	4.82662	0.331284	1.78539	0.0003	0.00593648	yes
P4ha2	P4ha2	P4ha2	chr11:54100923-54131667	q1	q2	OK	2.51094	3.29258	0.390992	1.81865	0.0003	0.00593648	yes
Paqr6	Paqr6	Paqr6	chr3:88364588-88368541	q1	q2	OK	1.50669	2.25096	0.579155	1.78698	0.0003	0.00593648	yes
Pvrl4	Pvrl4	Pvrl4	chr1:171370172-171388287	q1	q2	OK	1.38449	1.88966	0.448768	1.94745	0.0003	0.00593648	yes
Rab8b	Rab8b	Rab8b	chr9:66843663-66919705	q1	q2	OK	13.339	15.8907	0.25253	1.75257	0.0003	0.00593648	yes
Sestd1	Sestd1	Sestd1	chr2:77180339-77280592	q1	q2	OK	13.1312	11.111	-0.241009	-1.72693	0.0003	0.00593648	yes
Smyd2	Smyd2	Smyd2	chr1:189880491-189922288	q1	q2	OK	30.7326	25.6792	-0.259172	-1.76132	0.0003	0.00593648	yes
Srrt	Srrt	Srrt	chr5:137295703-137307674	q1	q2	OK	18.9671	22.6082	0.253348	1.78746	0.0003	0.00593648	yes
Vcan	Vcan	Vcan	chr13:89655309-89742512	q1	q2	OK	2.55462	2.02423	-0.335735	-1.81022	0.0003	0.00593648	yes
Zfp456	Zfp456	Zfp456	chr13:67363583-67375763	q1	q2	OK	0.316879	0.493481	0.639065	1.76659	0.0003	0.00593648	yes
0610010F05Rik	0610010F05Rik	0610010F05Rik	chr11:23573775-23633631	q1	q2	OK	19.7479	16.5576	-0.254205	-1.78563	0.00035	0.00665134	yes
Ankrd33b	Ankrd33b	Ankrd33b	chr15:31291478-31367759	q1	q2	OK	20.4185	24.5858	0.267949	1.81941	0.00035	0.00665134	yes
Ano10	Ano10	Ano10	chr9:122175873-122294423	q1	q2	OK	11.6864	9.67898	-0.271901	-1.72885	0.00035	0.00665134	yes
Dyrk2	Dyrk2	Dyrk2	chr10:118859348-118868903	q1	q2	OK	12.0239	9.67396	-0.313727	-1.90425	0.00035	0.00665134	yes
Erdr1	Erdr1	Erdr1	chrY:90785441-90816465	q1	q2	OK	9.14609	12.5784	0.459717	1.91781	0.00035	0.00665134	yes
Fam184b	Fam184b	Fam184b	chr5:45529704-45645469	q1	q2	OK	1.63074	1.21862	-0.42028	-1.81069	0.00035	0.00665134	yes
Fermt1	Fermt1	Fermt1	chr2:132904178-132946036	q1	q2	OK	0.00733164	0.287571	5.29364	3.84143	0.00035	0.00665134	yes
Fjx1	Fjx1	Fjx1	chr2:102449365-102451792	q1	q2	OK	56.3513	47.1774	-0.256355	-1.80346	0.00035	0.00665134	yes
Gde1	Gde1	Gde1	chr7:118688557-118705738	q1	q2	OK	176.557	150	-0.235172	-1.74113	0.00035	0.00665134	yes
Gdpd5	Gdpd5	Gdpd5	chr7:99381548-99460984	q1	q2	OK	6.54088	5.35582	-0.288377	-1.70736	0.00035	0.00665134	yes
Gm13212	Gm13212	Gm13212	chr4:145617145-145624394	q1	q2	OK	0.0257785	0.34969	3.76184	3.30357	0.00035	0.00665134	yes
Gm5468	Gm5468	Gm5468	chr15:25414191-25452418	q1	q2	OK	2.02973	1.48224	-0.453508	-1.83742	0.00035	0.00665134	yes
Gpr88	Gpr88	Gpr88	chr3:116249653-116253484	q1	q2	OK	16.8145	13.9973	-0.264556	-1.75873	0.00035	0.00665134	yes
H3f3b	H3f3b	H3f3b	chr11:116021960-116024504	q1	q2	OK	74.8635	89.3295	0.254874	1.84673	0.00035	0.00665134	yes
Hras	Hras	Hras	chr7:141189933-141194004	q1	q2	OK	57.5402	48.4261	-0.248787	-1.78393	0.00035	0.00665134	yes
Lix1	Lix1	Lix1	chr17:17402685-17459388	q1	q2	OK	28.7728	24.1544	-0.252422	-1.78437	0.00035	0.00665134	yes
Mef2c	Mef2c	Mef2c	chr13:83504033-83667079	q1	q2	OK	200.716	170.333	-0.236795	-1.7363	0.00035	0.00665134	yes
Npy2r	Npy2r	Npy2r	chr3:82538382-82548085	q1	q2	OK	0.888138	1.28399	0.531782	1.89898	0.00035	0.00665134	yes
Olig2	Olig2	Olig2	chr16:91225549-91228677	q1	q2	OK	6.66254	8.39226	0.332987	1.82771	0.00035	0.00665134	yes
Ppp1r14a	Ppp1r14a	Ppp1r14a	chr7:29289319-29293390	q1	q2	OK	5.29251	7.64566	0.53069	1.71938	0.00035	0.00665134	yes
Prune2	Prune2	Prune2	chr19:16956117-17223932	q1	q2	OK	4.94807	5.90558	0.255213	1.80825	0.00035	0.00665134	yes
Pth2r	Pth2r	Pth2r	chr1:65311256-65389244	q1	q2	OK	0.593741	0.329134	-0.851157	-1.90706	0.00035	0.00665134	yes
Pvalb	Pvalb	Pvalb	chr15:78191117-78206351	q1	q2	OK	41.7235	50.2749	0.268978	1.75034	0.00035	0.00665134	yes
Rnf39	Rnf39	Rnf39	chr17:36943050-36947986	q1	q2	OK	2.53585	3.65711	0.528231	1.80308	0.00035	0.00665134	yes
Rsph1	Rsph1	Rsph1	chr17:31255019-31277356	q1	q2	OK	1.75411	1.1533	-0.604972	-1.79013	0.00035	0.00665134	yes
Slc35b2	Slc35b2	Slc35b2	chr17:45564151-45567669	q1	q2	OK	14.1719	11.583	-0.291026	-1.76742	0.00035	0.00665134	yes
Stmn4	Stmn4	Stmn4	chr14:66344374-66361680	q1	q2	OK	110.436	93.0604	-0.246975	-1.79696	0.00035	0.00665134	yes
Tmem132b	Tmem132b	Tmem132b	chr5:125532417-125792583	q1	q2	OK	42.3452	36.1194	-0.229428	-1.7073	0.00035	0.00665134	yes
Tmem169	Tmem169	Tmem169	chr1:72284372-72302995	q1	q2	OK	8.33567	6.75881	-0.302529	-1.82263	0.00035	0.00665134	yes
Zdhhc15	Zdhhc15	Zdhhc15	chrX:104536969-104671064	q1	q2	OK	2.7653	2.20771	-0.324887	-1.75248	0.00035	0.00665134	yes
Znf41-ps	Znf41-ps	Znf41-ps	chr4:145781542-145831978	q1	q2	OK	0.686702	1.13359	0.723141	1.89037	0.00035	0.00665134	yes
Arl15	Arl15	Arl15	chr13:113794507-114157461	q1	q2	OK	18.2415	15.2511	-0.258312	-1.7553	0.0004	0.00739353	yes
Bdh1	Bdh1	Bdh1	chr16:31422296-31458901	q1	q2	OK	16.5904	13.7159	-0.274499	-1.85358	0.0004	0.00739353	yes
Camkk1	Camkk1	Camkk1	chr11:73019007-73042065	q1	q2	OK	42.5699	50.2701	0.239866	1.75609	0.0004	0.00739353	yes
Cask	Cask	Cask	chrX:13517080-13858633	q1	q2	OK	23.6676	19.8063	-0.256955	-1.8119	0.0004	0.00739353	yes
Chil3	Chil3	Chil3	chr3:106147553-106167564	q1	q2	OK	0.282422	0.576851	1.03034	1.9127	0.0004	0.00739353	yes
Efcab1	Efcab1	Efcab1	chr16:14906645-14924522	q1	q2	OK	3.93101	2.81107	-0.48378	-1.79618	0.0004	0.00739353	yes
Endod1	Endod1	Endod1	chr9:14353989-14381242	q1	q2	OK	27.3631	32.3954	0.243558	1.76035	0.0004	0.00739353	yes
H2-DMb1	H2-DMb1	H2-DMb1	chr17:34153190-34160229	q1	q2	OK	1.02806	1.639	0.672885	1.86774	0.0004	0.00739353	yes
Hjurp	Hjurp	Hjurp	chr1:88227019-88277579	q1	q2	OK	1.27233	1.90624	0.583257	1.8131	0.0004	0.00739353	yes
Htr1a	Htr1a	Htr1a	chr13:105443692-105448133	q1	q2	OK	7.42723	6.1457	-0.273248	-1.71093	0.0004	0.00739353	yes
Igf1r	Igf1r	Igf1r	chr7:67952256-68233667	q1	q2	OK	8.22003	9.72057	0.241897	1.73157	0.0004	0.00739353	yes
Lhpp	Lhpp	Lhpp	chr7:132610642-132706419	q1	q2	OK	9.53639	7.6077	-0.325983	-1.79374	0.0004	0.00739353	yes
Lsp1	Lsp1	Lsp1	chr7:142460811-142516009	q1	q2	OK	1.85078	2.52155	0.446177	1.76394	0.0004	0.00739353	yes
Mybpc1	Mybpc1	Mybpc1	chr10:88518278-88605152	q1	q2	OK	1.22341	1.60187	0.388846	1.78043	0.0004	0.00739353	yes
Numa1	Numa1	Numa1	chr7:101969842-102014959	q1	q2	OK	12.1543	14.3712	0.241709	1.73534	0.0004	0.00739353	yes
Sdf2l1	Sdf2l1	Sdf2l1	chr16:17130137-17132383	q1	q2	OK	8.91589	11.4772	0.364327	1.77887	0.0004	0.00739353	yes
Shroom4	Shroom4	Shroom4	chrX:6400144-6633717	q1	q2	OK	1.2305	0.912175	-0.431862	-1.85494	0.0004	0.00739353	yes
Slc16a1	Slc16a1	Slc16a1	chr3:104638663-104658462	q1	q2	OK	15.0509	12.6257	-0.253491	-1.73554	0.0004	0.00739353	yes
Slc8a2	Slc8a2	Slc8a2	chr7:16130299-16160511	q1	q2	OK	91.6535	78.1902	-0.229204	-1.70555	0.0004	0.00739353	yes
Tnk2	Tnk2	Tnk2	chr16:32644642-32683493	q1	q2	OK	61.9717	72.8453	0.233227	1.73551	0.0004	0.00739353	yes
Tusc1	Tusc1	Tusc1	chr4:93334147-93335511	q1	q2	OK	5.88692	4.25396	-0.468706	-1.82638	0.0004	0.00739353	yes
Vps37b	Vps37b	Vps37b	chr5:124004640-124032260	q1	q2	OK	17.218	14.2441	-0.273554	-1.7667	0.0004	0.00739353	yes
Bag3	Bag3	Bag3	chr7:128523582-128546979	q1	q2	OK	1.48906	2.03262	0.448944	1.75374	0.00045	0.00815543	yes
Cab39l	Cab39l	Cab39l	chr14:59440980-59548903	q1	q2	OK	9.94325	11.9759	0.268348	1.75136	0.00045	0.00815543	yes
Ccno	Ccno	Ccno	chr13:112987801-112990778	q1	q2	OK	1.11937	0.679304	-0.720561	-1.76588	0.00045	0.00815543	yes
Cdh6	Cdh6	Cdh6	chr15:13034199-13173639	q1	q2	OK	3.8358	3.05014	-0.330652	-1.74266	0.00045	0.00815543	yes
Grin3a	Grin3a	Grin3a	chr4:49661610-49845769	q1	q2	OK	7.30746	6.13124	-0.253192	-1.73095	0.00045	0.00815543	yes
Lrrc4c	Lrrc4c	Lrrc4c	chr2:96318168-97631664	q1	q2	OK	77.9718	66.3608	-0.232621	-1.72227	0.00045	0.00815543	yes
Nab1	Nab1	Nab1	chr1:52455848-52500448	q1	q2	OK	9.04235	10.7771	0.253199	1.72574	0.00045	0.00815543	yes
Opcml	Opcml	Opcml	chr9:27791268-28925048	q1	q2	OK	48.346	41.0076	-0.237507	-1.76217	0.00045	0.00815543	yes
Pafah1b3	Pafah1b3	Pafah1b3	chr7:25295048-25297955	q1	q2	OK	7.85719	10.2331	0.381156	1.75796	0.00045	0.00815543	yes
Pcsk2	Pcsk2	Pcsk2	chr2:143535475-143816282	q1	q2	OK	170.647	145.525	-0.229751	-1.69138	0.00045	0.00815543	yes
Psrc1	Psrc1	Psrc1	chr3:108383803-108388231	q1	q2	OK	3.52571	4.56594	0.372996	1.71128	0.00045	0.00815543	yes
Spp1	Spp1	Spp1	chr5:104435110-104441053	q1	q2	OK	6.67016	8.33666	0.321748	1.71545	0.00045	0.00815543	yes
Uck2	Uck2	Uck2	chr1:167226083-167285127	q1	q2	OK	17.3862	14.1695	-0.29515	-1.76769	0.00045	0.00815543	yes
Wnt2b	Wnt2b	Wnt2b	chr3:104944804-104961709	q1	q2	OK	0.21692	0.107846	-1.00819	-1.77847	0.00045	0.00815543	yes
Ypel1	Ypel1	Ypel1	chr16:17070138-17111252	q1	q2	OK	17.0402	13.029	-0.387214	-1.73251	0.00045	0.00815543	yes
Zbtb16	Zbtb16	Zbtb16	chr9:48654296-48835945	q1	q2	OK	9.44928	11.2777	0.255202	1.73604	0.00045	0.00815543	yes
Actn3	Actn3	Actn3	chr19:4861215-4877909	q1	q2	OK	0.598216	0.368004	-0.700944	-1.86289	0.0005	0.00890947	yes
Clic5	Clic5	Clic5	chr17:44188571-44280168	q1	q2	OK	1.85623	2.32856	0.327068	1.76915	0.0005	0.00890947	yes
Crispld2	Crispld2	Crispld2	chr8:119992469-120052793	q1	q2	OK	1.09168	0.781993	-0.481327	-1.82224	0.0005	0.00890947	yes
Ftx	Ftx	Ftx	chrX:103560909-103623754	q1	q2	OK	1.96578	2.49089	0.34156	1.72156	0.0005	0.00890947	yes
Kcnj16	Kcnj16	Kcnj16	chr11:110968032-111027967	q1	q2	OK	6.97353	8.33761	0.257744	1.64638	0.0005	0.00890947	yes
Mfsd3	Mfsd3	Mfsd3	chr15:76701541-76710559	q1	q2	OK	3.01077	2.08479	-0.530227	-1.83069	0.0005	0.00890947	yes
Mllt6	Mllt6	Mllt6	chr11:97663411-97685458	q1	q2	OK	38.7602	45.5084	0.231556	1.7219	0.0005	0.00890947	yes
Mr1	Mr1	Mr1	chr1:155127877-155146780	q1	q2	OK	1.71745	2.32465	0.436741	1.8548	0.0005	0.00890947	yes
Rasd2	Rasd2	Rasd2	chr8:75213943-75224113	q1	q2	OK	23.5965	27.8426	0.238717	1.67481	0.0005	0.00890947	yes
Rorc	Rorc	Rorc	chr3:94372793-94398274	q1	q2	OK	0.264891	0.456734	0.785956	1.80042	0.0005	0.00890947	yes
Scrt2	Scrt2	Scrt2	chr2:152081528-152095802	q1	q2	OK	1.43817	1.94924	0.438679	1.65687	0.0005	0.00890947	yes
Tmem178b	Tmem178b	Tmem178b	chr6:40110252-40248353	q1	q2	OK	18.056	15.2862	-0.240247	-1.64346	0.0005	0.00890947	yes
Ttc39c	Ttc39c	Ttc39c	chr18:12643532-12737052	q1	q2	OK	7.06066	8.8124	0.319732	1.85559	0.0005	0.00890947	yes
Zmiz1	Zmiz1	Zmiz1	chr14:25459184-25666747	q1	q2	OK	4.83242	5.85989	0.278128	1.83101	0.0005	0.00890947	yes
Aqp4	Aqp4	Aqp4	chr18:15389393-15410982	q1	q2	OK	36.1665	30.855	-0.22915	-1.69348	0.00055	0.00965	yes
Bbs9	Bbs9	Bbs9	chr9:22475714-22888280	q1	q2	OK	10.0631	12.0379	0.258512	1.71322	0.00055	0.00965	yes
Cstad	Cstad	Cstad	chr2:30595043-30608945	q1	q2	OK	2.07207	1.26826	-0.708219	-1.81907	0.00055	0.00965	yes
Cyp27a1	Cyp27a1	Cyp27a1	chr1:74713573-74737890	q1	q2	OK	1.25859	1.79921	0.515556	1.762	0.00055	0.00965	yes
Mfsd7c	Mfsd7c	Mfsd7c	chr12:85746538-85813585	q1	q2	OK	1.24996	0.8823	-0.502538	-1.81405	0.00055	0.00965	yes
Pdzrn4	Pdzrn4	Pdzrn4	chr15:92396809-92771819	q1	q2	OK	4.30902	3.48841	-0.30479	-1.73485	0.00055	0.00965	yes
Pwwp2b	Pwwp2b	Pwwp2b	chr7:139248481-139267253	q1	q2	OK	2.18356	2.84307	0.380772	1.67597	0.00055	0.00965	yes
Pygm	Pygm	Pygm	chr19:6384428-6398459	q1	q2	OK	9.24234	11.109	0.265399	1.7053	0.00055	0.00965	yes
Rab40b	Rab40b	Rab40b	chr11:121356120-121388251	q1	q2	OK	24.4853	20.3642	-0.265882	-1.73788	0.00055	0.00965	yes
Sema3f	Sema3f	Sema3f	chr9:107681501-107710475	q1	q2	OK	1.68427	1.2302	-0.453231	-1.79782	0.00055	0.00965	yes
Slc4a11	Slc4a11	Slc4a11	chr2:130684107-130697519	q1	q2	OK	0.255724	0.437997	0.776334	1.81829	0.00055	0.00965	yes
Sp8	Sp8	Sp8	chr12:118846328-118852578	q1	q2	OK	1.25325	1.72905	0.464313	1.78046	0.00055	0.00965	yes
Ubtd2	Ubtd2	Ubtd2	chr11:32455371-32518709	q1	q2	OK	20.6213	17.2333	-0.258935	-1.77001	0.00055	0.00965	yes
Casp3	Casp3	Casp3	chr8:46617290-46639698	q1	q2	OK	6.71058	5.39428	-0.315007	-1.77391	0.0006	0.0103681	yes
Cdh11	Cdh11	Cdh11	chr8:102632994-102785111	q1	q2	OK	32.1851	27.4246	-0.230921	-1.68268	0.0006	0.0103681	yes
Cntn6	Cntn6	Cntn6	chr6:104493043-104863405	q1	q2	OK	6.15256	5.0598	-0.282107	-1.71248	0.0006	0.0103681	yes
Cpa6	Cpa6	Cpa6	chr1:10324718-10865874	q1	q2	OK	0.489005	0.790178	0.692329	1.65398	0.0006	0.0103681	yes
Dlx6os1	Dlx6os1	Dlx6os1	chr6:6820545-6869533	q1	q2	OK	5.49228	6.722	0.291486	1.73777	0.0006	0.0103681	yes
Edn1	Edn1	Edn1	chr13:42301269-42307989	q1	q2	OK	1.04818	1.51173	0.528319	1.75266	0.0006	0.0103681	yes
Gpld1	Gpld1	Gpld1	chr13:24943151-24991936	q1	q2	OK	6.58566	7.8974	0.26205	1.71114	0.0006	0.0103681	yes
Lcn2	Lcn2	Lcn2	chr2:32384636-32387739	q1	q2	OK	0.830689	1.52309	0.874618	1.88463	0.0006	0.0103681	yes
Lincpint	Lincpint	Lincpint	chr6:31093562-31218474	q1	q2	OK	6.52902	8.89756	0.446544	1.67218	0.0006	0.0103681	yes
Ptk7	Ptk7	Ptk7	chr17:46564450-46629504	q1	q2	OK	3.57951	2.86662	-0.320411	-1.77427	0.0006	0.0103681	yes
Smim10l2a	Smim10l2a	Smim10l2a	chrX:56374585-56378470	q1	q2	OK	9.87261	8.17866	-0.271567	-1.71052	0.0006	0.0103681	yes
Susd2	Susd2	Susd2	chr10:75636618-75644008	q1	q2	OK	4.00856	4.95464	0.305698	1.72918	0.0006	0.0103681	yes
Sytl1	Sytl1	Sytl1	chr4:133253089-133263087	q1	q2	OK	0.242954	0.456347	0.909448	1.74217	0.0006	0.0103681	yes
Hcn4	Hcn4	Hcn4	chr9:58823511-58860955	q1	q2	OK	2.18704	1.67043	-0.388764	-1.70964	0.00065	0.0110776	yes
Hs3st2	Hs3st2	Hs3st2	chr7:121392295-121501768	q1	q2	OK	29.4133	24.9738	-0.236054	-1.62285	0.00065	0.0110776	yes
Klhdc7a	Klhdc7a	Klhdc7a	chr4:139962172-139968026	q1	q2	OK	2.42961	2.97085	0.290152	1.69398	0.00065	0.0110776	yes
Lonrf3	Lonrf3	Lonrf3	chrX:36328408-36366856	q1	q2	OK	3.43146	4.14217	0.271563	1.7117	0.00065	0.0110776	yes
Mark1	Mark1	Mark1	chr1:184896423-184999549	q1	q2	OK	35.3395	30.0777	-0.232585	-1.69552	0.00065	0.0110776	yes
Myh3	Myh3	Myh3	chr11:67078299-67102291	q1	q2	OK	0.661257	0.489583	-0.433656	-1.7323	0.00065	0.0110776	yes
Nlrp6	Nlrp6	Nlrp6	chr7:140920901-140929192	q1	q2	OK	0.123096	0.226649	0.880679	1.78924	0.00065	0.0110776	yes
Nxpe4	Nxpe4	Nxpe4	chr9:48362040-48400025	q1	q2	OK	4.69465	3.82972	-0.29378	-1.62904	0.00065	0.0110776	yes
Prdm2	Prdm2	Prdm2	chr4:143107390-143212709	q1	q2	OK	6.65808	7.92592	0.251472	1.73204	0.00065	0.0110776	yes
Prg2	Prg2	Prg2	chr2:84980460-84983632	q1	q2	OK	0.267657	0.653723	1.2883	1.82383	0.00065	0.0110776	yes
Tnfaip8l1	Tnfaip8l1	Tnfaip8l1	chr17:56162490-56173955	q1	q2	OK	5.45837	4.34098	-0.33045	-1.75171	0.00065	0.0110776	yes
Zfp946	Zfp946	Zfp946	chr17:22424267-22456689	q1	q2	OK	3.42367	4.28621	0.324159	1.73167	0.00065	0.0110776	yes
Anks1	Anks1	Anks1	chr17:27909305-28062779	q1	q2	OK	4.77874	5.72261	0.260041	1.68404	0.0007	0.0116884	yes
Bank1	Bank1	Bank1	chr3:136053363-136326046	q1	q2	OK	0.525334	0.757706	0.528403	1.70235	0.0007	0.0116884	yes
Ctsk	Ctsk	Ctsk	chr3:95499209-95509387	q1	q2	OK	3.97322	2.97635	-0.416763	-1.73586	0.0007	0.0116884	yes
Cwf19l2	Cwf19l2	Cwf19l2	chr9:3404084-3479236	q1	q2	OK	4.68612	5.685	0.278767	1.69904	0.0007	0.0116884	yes
D930015E06Rik	D930015E06Rik	D930015E06Rik	chr3:83898286-84040161	q1	q2	OK	3.34348	2.71538	-0.300198	-1.6997	0.0007	0.0116884	yes
Dcbld2	Dcbld2	Dcbld2	chr16:58408534-58469745	q1	q2	OK	8.54865	10.1709	0.250683	1.72852	0.0007	0.0116884	yes
Ddah1	Ddah1	Ddah1	chr3:145758691-145894277	q1	q2	OK	25.1585	21.3694	-0.235499	-1.66472	0.0007	0.0116884	yes
Hrh1	Hrh1	Hrh1	chr6:114397935-114483296	q1	q2	OK	6.02802	7.20877	0.258068	1.62114	0.0007	0.0116884	yes
Itih2	Itih2	Itih2	chr2:10094590-10130683	q1	q2	OK	2.15506	1.64766	-0.387309	-1.79362	0.0007	0.0116884	yes
Nr4a2	Nr4a2	Nr4a2	chr2:57107225-57124003	q1	q2	OK	1.77652	2.32566	0.388586	1.69492	0.0007	0.0116884	yes
Nt5c1a	Nt5c1a	Nt5c1a	chr4:123201552-123216207	q1	q2	OK	2.13448	3.11095	0.543473	1.77482	0.0007	0.0116884	yes
Pcolce2	Pcolce2	Pcolce2	chr9:95637627-95695551	q1	q2	OK	1.12927	1.64682	0.544289	1.73366	0.0007	0.0116884	yes
Rcan2	Rcan2	Rcan2	chr17:43801850-44039516	q1	q2	OK	62.3664	73.1264	0.229623	1.70024	0.0007	0.0116884	yes
Sccpdh	Sccpdh	Sccpdh	chr1:179668230-179687184	q1	q2	OK	72.4863	61.944	-0.226743	-1.63748	0.0007	0.0116884	yes
Slc26a10	Slc26a10	Slc26a10	chr10:127172425-127180645	q1	q2	OK	0.68914	1.09978	0.67435	1.80021	0.0007	0.0116884	yes
Slc7a4	Slc7a4	Slc7a4	chr16:17572017-17576671	q1	q2	OK	28.342	23.9223	-0.244582	-1.71339	0.0007	0.0116884	yes
Stradb	Stradb	Stradb	chr1:58973570-58995121	q1	q2	OK	19.1536	15.9846	-0.260936	-1.71176	0.0007	0.0116884	yes
Zdhhc12	Zdhhc12	Zdhhc12	chr2:30078765-30093635	q1	q2	OK	5.22033	3.81525	-0.452366	-1.61013	0.0007	0.0116884	yes
Aldh1a1	Aldh1a1	Aldh1a1	chr19:20601981-20643462	q1	q2	OK	14.5216	11.9845	-0.277032	-1.75045	0.00075	0.0123567	yes
B3galt6	B3galt6	B3galt6	chr4:155989465-155992678	q1	q2	OK	7.97324	6.47498	-0.300289	-1.76691	0.00075	0.0123567	yes
Car2	Car2	Car2	chr3:14886425-14900770	q1	q2	OK	68.209	79.8572	0.227459	1.64842	0.00075	0.0123567	yes
Cyp2a5	Cyp2a5	Cyp2a5	chr7:26835338-26843264	q1	q2	OK	0.333455	0.130412	-1.35442	-1.9064	0.00075	0.0123567	yes
Dzank1	Dzank1	Dzank1	chr2:144470556-144527398	q1	q2	OK	34.479	40.3344	0.226294	1.67941	0.00075	0.0123567	yes
Edn3	Edn3	Edn3	chr2:174760757-174784042	q1	q2	OK	2.72069	2.10491	-0.370218	-1.71621	0.00075	0.0123567	yes
Grm7	Grm7	Grm7	chr6:110645597-111567230	q1	q2	OK	25.5955	21.7946	-0.231917	-1.66315	0.00075	0.0123567	yes
Gypc	Gypc	Gypc	chr18:32528319-32560034	q1	q2	OK	1.65081	1.16159	-0.50708	-1.77331	0.00075	0.0123567	yes
Nfasc	Nfasc	Nfasc	chr1:132564689-132741797	q1	q2	OK	15.4861	13.1983	-0.230626	-1.68354	0.00075	0.0123567	yes
Slitrk4	Slitrk4	Slitrk4	chrX:64269443-64276996	q1	q2	OK	14.9821	12.6254	-0.24691	-1.69827	0.00075	0.0123567	yes
Stk39	Stk39	Stk39	chr2:68210446-68471981	q1	q2	OK	41.3597	48.6062	0.232914	1.69462	0.00075	0.0123567	yes
Zfp937	Zfp937	Zfp937	chr2:150218098-150244874	q1	q2	OK	1.11418	1.41559	0.345421	1.71376	0.00075	0.0123567	yes
Ccl8	Ccl8	Ccl8	chr11:82115184-82116799	q1	q2	OK	0.184042	1.0594	2.52514	2.5065	0.0008	0.0129367	yes
Ccnd2	Ccnd2	Ccnd2	chr6:127125708-127212419	q1	q2	OK	12.4193	10.4332	-0.251407	-1.70529	0.0008	0.0129367	yes
Cdr2	Cdr2	Cdr2	chr7:120957036-120982312	q1	q2	OK	4.46584	5.52858	0.307978	1.6903	0.0008	0.0129367	yes
Dnmt3a	Dnmt3a	Dnmt3a	chr12:3806979-3914443	q1	q2	OK	10.0834	8.61509	-0.227039	-1.61583	0.0008	0.0129367	yes
Dok5	Dok5	Dok5	chr2:170731806-170879775	q1	q2	OK	12.7727	10.3908	-0.297757	-1.74822	0.0008	0.0129367	yes
Ephx3	Ephx3	Ephx3	chr17:32183769-32189463	q1	q2	OK	0.240021	0.092414	-1.37698	-2.01357	0.0008	0.0129367	yes
Gng13	Gng13	Gng13	chr17:25717171-25727415	q1	q2	OK	87.8259	72.819	-0.270331	-1.66644	0.0008	0.0129367	yes
Impact	Impact	Impact	chr18:12972251-12992948	q1	q2	OK	129.309	150.363	0.217631	1.62138	0.0008	0.0129367	yes
Mrc1	Mrc1	Mrc1	chr2:14229413-14332023	q1	q2	OK	2.78544	2.26177	-0.300452	-1.68572	0.0008	0.0129367	yes
Ndnf	Ndnf	Ndnf	chr6:65671610-65706930	q1	q2	OK	3.88095	3.17896	-0.287853	-1.66129	0.0008	0.0129367	yes
Nr3c2	Nr3c2	Nr3c2	chr8:76902507-77243639	q1	q2	OK	11.2351	13.2758	0.240786	1.6484	0.0008	0.0129367	yes
Pink1	Pink1	Pink1	chr4:138313409-138326296	q1	q2	OK	199.15	232.313	0.222216	1.65378	0.0008	0.0129367	yes
Rsrc1	Rsrc1	Rsrc1	chr3:66985671-67358403	q1	q2	OK	14.3533	17.0393	0.247484	1.69316	0.0008	0.0129367	yes
Tgfb3	Tgfb3	Tgfb3	chr12:86056742-86079041	q1	q2	OK	5.11739	6.20033	0.276938	1.6399	0.0008	0.0129367	yes
Tle2	Tle2	Tle2	chr10:81575286-81590845	q1	q2	OK	3.52142	4.44672	0.336585	1.70885	0.0008	0.0129367	yes
Tmem88b	Tmem88b	Tmem88b	chr4:155781590-155785874	q1	q2	OK	5.66169	6.89051	0.283377	1.65426	0.0008	0.0129367	yes
Tpbg	Tpbg	Tpbg	chr9:85842379-85847055	q1	q2	OK	5.85259	4.7978	-0.286704	-1.62986	0.0008	0.0129367	yes
Cntln	Cntln	Cntln	chr4:84884308-85131921	q1	q2	OK	4.63219	5.59963	0.273638	1.67745	0.00085	0.013568	yes
Ctxn1	Ctxn1	Ctxn1	chr8:4257645-4259274	q1	q2	OK	114.256	97.2255	-0.232864	-1.66645	0.00085	0.013568	yes
Hpse	Hpse	Hpse	chr5:100679485-100719683	q1	q2	OK	0.547493	0.806703	0.559197	1.64912	0.00085	0.013568	yes
Itgbl1	Itgbl1	Itgbl1	chr14:123660139-123974079	q1	q2	OK	1.74955	1.25774	-0.476156	-1.74303	0.00085	0.013568	yes
Lpin1	Lpin1	Lpin1	chr12:16535668-16589770	q1	q2	OK	4.33859	5.18057	0.255884	1.62615	0.00085	0.013568	yes
Lzts3	Lzts3	Lzts3	chr2:130632764-130642844	q1	q2	OK	72.9457	84.7909	0.217087	1.62054	0.00085	0.013568	yes
Ncaph	Ncaph	Ncaph	chr2:127103809-127133954	q1	q2	OK	0.38209	0.222234	-0.781833	-1.69912	0.00085	0.013568	yes
Piga	Piga	Piga	chrX:164419786-164433915	q1	q2	OK	2.05491	2.63289	0.357571	1.65106	0.00085	0.013568	yes
Uimc1	Uimc1	Uimc1	chr13:55027879-55100300	q1	q2	OK	3.70575	4.62966	0.321141	1.72161	0.00085	0.013568	yes
Vwa8	Vwa8	Vwa8	chr14:78849177-79202310	q1	q2	OK	9.80651	11.7786	0.264354	1.7154	0.00085	0.013568	yes
Zbtb7a	Zbtb7a	Zbtb7a	chr10:81136270-81151657	q1	q2	OK	15.8283	18.5934	0.232289	1.64134	0.00085	0.013568	yes
Zfp518a	Zfp518a	Zfp518a	chr19:40894702-40917947	q1	q2	OK	3.50722	2.88942	-0.27955	-1.70531	0.00085	0.013568	yes
C2cd4b	C2cd4b	C2cd4b	chr9:67759436-67760933	q1	q2	OK	4.28993	2.88006	-0.574857	-1.69437	0.0009	0.014259	yes
Gprin3	Gprin3	Gprin3	chr6:59352460-59426290	q1	q2	OK	3.29959	2.64638	-0.318269	-1.6374	0.0009	0.014259	yes
Grem1	Grem1	Grem1	chr2:113748674-113758648	q1	q2	OK	0.254464	0.495741	0.962123	1.77185	0.0009	0.014259	yes
Hdac9	Hdac9	Hdac9	chr12:34047581-34917095	q1	q2	OK	18.789	15.957	-0.235699	-1.6121	0.0009	0.014259	yes
Mapk7	Mapk7	Mapk7	chr11:61488811-61494266	q1	q2	OK	6.89674	5.69732	-0.275631	-1.62039	0.0009	0.014259	yes
Ptgs2	Ptgs2	Ptgs2	chr1:150100123-150108012	q1	q2	OK	4.98104	6.03297	0.276424	1.68738	0.0009	0.014259	yes
Stxbp2	Stxbp2	Stxbp2	chr8:3631159-3643644	q1	q2	OK	2.14418	2.77311	0.371081	1.68434	0.0009	0.014259	yes
Akr1c13	Akr1c13	Akr1c13	chr13:4191186-4205603	q1	q2	OK	0.107262	0.320223	1.57794	1.93843	0.00095	0.0147987	yes
Bglap2	Bglap2	Bglap2	chr3:88377735-88378699	q1	q2	OK	1.37678	0.387363	-1.82954	-2.32941	0.00095	0.0147987	yes
Brinp1	Brinp1	Brinp1	chr4:68761371-68954397	q1	q2	OK	91.8753	78.7256	-0.222844	-1.65665	0.00095	0.0147987	yes
Clic4	Clic4	Clic4	chr4:135213969-135272760	q1	q2	OK	18.3211	21.545	0.233848	1.64813	0.00095	0.0147987	yes
Cpeb1	Cpeb1	Cpeb1	chr7:81347025-81454758	q1	q2	OK	16.4757	19.4622	0.240336	1.62973	0.00095	0.0147987	yes
Fam101b	Fam101b	Fam101b	chr11:76019194-76027782	q1	q2	OK	6.86919	5.6735	-0.2759	-1.65278	0.00095	0.0147987	yes
Fam107b	Fam107b	Fam107b	chr2:3713457-3782134	q1	q2	OK	3.49345	2.74914	-0.345674	-1.71502	0.00095	0.0147987	yes
Gng10	Gng10	Gng10	chr4:59035155-59041899	q1	q2	OK	48.8174	40.9464	-0.25366	-1.65351	0.00095	0.0147987	yes
Gpr137c	Gpr137c	Gpr137c	chr14:45219716-45280976	q1	q2	OK	15.7407	13.1167	-0.263093	-1.68709	0.00095	0.0147987	yes
Grik5	Grik5	Grik5	chr7:25009850-25072369	q1	q2	OK	25.5854	21.754	-0.234045	-1.65854	0.00095	0.0147987	yes
H2-Q4	H2-Q4	H2-Q4	chr17:35379616-35384674	q1	q2	OK	2.45511	3.24938	0.404378	1.66023	0.00095	0.0147987	yes
Inadl	Inadl	Inadl	chr4:98395825-98719603	q1	q2	OK	1.75035	2.24362	0.35818	1.62441	0.00095	0.0147987	yes
Rassf2	Rassf2	Rassf2	chr2:131992849-132029988	q1	q2	OK	12.4763	14.6377	0.230507	1.61127	0.00095	0.0147987	yes
Serpinh1	Serpinh1	Serpinh1	chr7:99345374-99353239	q1	q2	OK	13.2519	11	-0.268687	-1.66459	0.00095	0.0147987	yes
Sorbs2	Sorbs2	Sorbs2	chr8:45507787-45827906	q1	q2	OK	31.9296	27.3011	-0.225935	-1.65951	0.00095	0.0147987	yes
Tnfrsf11b	Tnfrsf11b	Tnfrsf11b	chr15:54250618-54278484	q1	q2	OK	1.43566	1.91206	0.413419	1.68534	0.00095	0.0147987	yes
Ajuba	Ajuba	Ajuba	chr14:54567468-54577661	q1	q2	OK	1.04084	0.723358	-0.524974	-1.70484	0.001	0.015432	yes
Cntn2	Cntn2	Cntn2	chr1:132509424-132542940	q1	q2	OK	9.14093	10.7134	0.229003	1.64097	0.001	0.015432	yes
Gm5124	Gm5124	Gm5124	chrX:21360864-21364624	q1	q2	OK	5.70888	6.98473	0.290997	1.62044	0.001	0.015432	yes
Irgc1	Irgc1	Irgc1	chr7:24431925-24445682	q1	q2	OK	0.419629	0.179449	-1.22555	-1.92602	0.001	0.015432	yes
Klhl5	Klhl5	Klhl5	chr5:65131230-65168142	q1	q2	OK	14.7114	12.4081	-0.245651	-1.66009	0.001	0.015432	yes
Lamc3	Lamc3	Lamc3	chr2:31887280-31946535	q1	q2	OK	2.67794	2.18466	-0.293716	-1.65234	0.001	0.015432	yes
Ndn	Ndn	Ndn	chr7:62348276-62349927	q1	q2	OK	85.1099	72.6557	-0.228252	-1.64098	0.001	0.015432	yes
Rpl14	Rpl14	Rpl14	chr9:120571516-120574653	q1	q2	OK	168.389	195.773	0.217382	1.59171	0.001	0.015432	yes
Zfp568	Zfp568	Zfp568	chr7:29983954-30028282	q1	q2	OK	0.936955	0.716955	-0.386097	-1.69298	0.001	0.015432	yes
Cdkn1c	Cdkn1c	Cdkn1c	chr7:143458338-143461050	q1	q2	OK	5.84113	7.29071	0.319812	1.64202	0.00105	0.0160866	yes
Cecr6	Cecr6	Cecr6	chr6:120488938-120493807	q1	q2	OK	26.2553	22.4838	-0.223726	-1.59306	0.00105	0.0160866	yes
Fam102b	Fam102b	Fam102b	chr3:108970996-109027607	q1	q2	OK	12.8368	10.8791	-0.238734	-1.66144	0.00105	0.0160866	yes
Slc16a7	Slc16a7	Slc16a7	chr10:125227484-125328535	q1	q2	OK	11.3088	9.38119	-0.269603	-1.63838	0.00105	0.0160866	yes
Tmem200b	Tmem200b	Tmem200b	chr4:131921770-131923140	q1	q2	OK	2.37683	3.33272	0.48766	1.62849	0.00105	0.0160866	yes
Ttll5	Ttll5	Ttll5	chr12:85824949-86053760	q1	q2	OK	7.25968	8.5678	0.239019	1.60653	0.00105	0.0160866	yes
Zfp365	Zfp365	Zfp365	chr10:67886104-67912662	q1	q2	OK	174.767	150.89	-0.211936	-1.57361	0.00105	0.0160866	yes
Col27a1	Col27a1	Col27a1	chr4:63215411-63334990	q1	q2	OK	0.56127	0.7318	0.382754	1.59855	0.0011	0.0166978	yes
Gse1	Gse1	Gse1	chr8:120488865-120589075	q1	q2	OK	4.53369	5.41472	0.256201	1.62818	0.0011	0.0166978	yes
Hlf	Hlf	Hlf	chr11:90336534-90390917	q1	q2	OK	28.1644	32.9951	0.22838	1.66714	0.0011	0.0166978	yes
Kank4	Kank4	Kank4	chr4:98754891-98817537	q1	q2	OK	1.14166	1.46968	0.364374	1.65831	0.0011	0.0166978	yes
Pbk	Pbk	Pbk	chr14:65805910-65817822	q1	q2	OK	0.266406	0.073149	-1.86471	-2.0558	0.0011	0.0166978	yes
Serpina9	Serpina9	Serpina9	chr12:103996619-104013652	q1	q2	OK	0.0845859	0.230339	1.44527	1.84128	0.0011	0.0166978	yes
Slc16a3	Slc16a3	Slc16a3	chr11:120948483-120959000	q1	q2	OK	1.0708	0.711306	-0.590149	-1.66012	0.0011	0.0166978	yes
Ttyh1	Ttyh1	Ttyh1	chr7:4074124-4136926	q1	q2	OK	153.338	131.651	-0.219988	-1.63178	0.0011	0.0166978	yes
Ylpm1	Ylpm1	Ylpm1	chr12:84996320-85070515	q1	q2	OK	8.16999	9.54847	0.224936	1.57624	0.0011	0.0166978	yes
Calb2	Calb2	Calb2	chr8:110142537-110168206	q1	q2	OK	11.4678	13.9981	0.28765	1.60732	0.00115	0.0173504	yes
Fibin	Fibin	Fibin	chr2:110360924-110362993	q1	q2	OK	2.05319	1.49035	-0.462216	-1.62994	0.00115	0.0173504	yes
Kctd16	Kctd16	Kctd16	chr18:40258360-40531184	q1	q2	OK	26.0942	21.8649	-0.255109	-1.65381	0.00115	0.0173504	yes
Npy	Npy	Npy	chr6:49822728-49829505	q1	q2	OK	153.61	130.45	-0.23578	-1.63718	0.00115	0.0173504	yes
S1pr5	S1pr5	S1pr5	chr9:21242916-21248443	q1	q2	OK	3.74882	4.81872	0.362215	1.71751	0.00115	0.0173504	yes
Taf3	Taf3	Taf3	chr2:9914551-10048609	q1	q2	OK	2.889	3.51518	0.28303	1.62828	0.00115	0.0173504	yes
1700112E06Rik	1700112E06Rik	1700112E06Rik	chr14:22019711-23094571	q1	q2	OK	0.254024	0.594391	1.22644	1.81116	0.0012	0.0179952	yes
Lincppara	Lincppara	Lincppara	chr15:85703772-85707524	q1	q2	OK	2.22821	3.02839	0.442664	1.59178	0.0012	0.0179952	yes
Rsbn1l	Rsbn1l	Rsbn1l	chr5:20893023-20956398	q1	q2	OK	5.74715	6.97712	0.279785	1.62257	0.0012	0.0179952	yes
S100a6	S100a6	S100a6	chr3:90612893-90614414	q1	q2	OK	31.625	38.2717	0.275215	1.62856	0.0012	0.0179952	yes
Tmeff1	Tmeff1	Tmeff1	chr4:48585192-48663131	q1	q2	OK	68.0347	58.2564	-0.223856	-1.62079	0.0012	0.0179952	yes
Tuba1a	Tuba1a	Tuba1a	chr15:98949846-98953501	q1	q2	OK	518.879	445.946	-0.218529	-1.61897	0.0012	0.0179952	yes
Ago4	Ago4	Ago4	chr4:126489542-126533458	q1	q2	OK	1.47938	1.84366	0.31758	1.62399	0.00125	0.0185577	yes
Cd82	Cd82	Cd82	chr2:93419101-93469874	q1	q2	OK	4.53508	5.74219	0.340473	1.61857	0.00125	0.0185577	yes
Dusp28	Dusp28	Dusp28	chr1:92906988-92908620	q1	q2	OK	14.4427	17.64	0.288503	1.68243	0.00125	0.0185577	yes
Efhd1	Efhd1	Efhd1	chr1:87264363-87310791	q1	q2	OK	7.71932	9.51254	0.301357	1.64172	0.00125	0.0185577	yes
Hs6st3	Hs6st3	Hs6st3	chr14:119138264-119869815	q1	q2	OK	8.32333	6.81591	-0.288255	-1.59109	0.00125	0.0185577	yes
Itgb2	Itgb2	Itgb2	chr10:77530347-77565674	q1	q2	OK	1.76778	2.27294	0.362619	1.61435	0.00125	0.0185577	yes
Lmo3	Lmo3	Lmo3	chr6:138364480-138599314	q1	q2	OK	26.9267	22.7717	-0.241795	-1.60507	0.00125	0.0185577	yes
Map7	Map7	Map7	chr10:20148919-20281590	q1	q2	OK	17.9421	21.0274	0.228924	1.60913	0.00125	0.0185577	yes
Mgat5	Mgat5	Mgat5	chr1:127204985-127482972	q1	q2	OK	23.095	19.7304	-0.227159	-1.58991	0.00125	0.0185577	yes
Tspo	Tspo	Tspo	chr15:83563572-83574203	q1	q2	OK	4.81082	6.73933	0.486323	1.67322	0.00125	0.0185577	yes
Acin1	Acin1	Acin1	chr14:54642160-54690742	q1	q2	OK	16.3478	19.9075	0.284209	1.66234	0.0013	0.0192041	yes
Grip1	Grip1	Grip1	chr10:119454033-120112965	q1	q2	OK	6.22664	5.13712	-0.277494	-1.59342	0.0013	0.0192041	yes
Mmd	Mmd	Mmd	chr11:90249475-90278573	q1	q2	OK	150.713	129.484	-0.219024	-1.62834	0.0013	0.0192041	yes
Sh2d3c	Sh2d3c	Sh2d3c	chr2:32721054-32755007	q1	q2	OK	4.7274	3.78213	-0.321849	-1.65186	0.0013	0.0192041	yes
Syne3	Syne3	Syne3	chr12:104929932-105009809	q1	q2	OK	0.46307	0.637152	0.460408	1.64084	0.0013	0.0192041	yes
A4galt	A4galt	A4galt	chr15:83226721-83251774	q1	q2	OK	2.23597	2.93343	0.391688	1.6631	0.00135	0.0198049	yes
Arl4a	Arl4a	Arl4a	chr12:40033290-40037987	q1	q2	OK	18.183	15.4253	-0.237297	-1.6359	0.00135	0.0198049	yes
Gng11	Gng11	Gng11	chr6:4003986-4008446	q1	q2	OK	5.90057	7.68113	0.380466	1.60724	0.00135	0.0198049	yes
Nxt2	Nxt2	Nxt2	chrX:142226769-142239700	q1	q2	OK	17.421	20.6224	0.243387	1.60559	0.00135	0.0198049	yes
Prss22	Prss22	Prss22	chr17:23993533-23998100	q1	q2	OK	1.24399	0.761025	-0.708958	-1.64074	0.00135	0.0198049	yes
Snca	Snca	Snca	chr6:60731572-60829855	q1	q2	OK	268.469	232.443	-0.207875	-1.54086	0.00135	0.0198049	yes
Srsf7	Srsf7	Srsf7	chr17:80200079-80207305	q1	q2	OK	32.9694	38.6476	0.229253	1.59058	0.00135	0.0198049	yes
Cd274	Cd274	Cd274	chr19:29367437-29388094	q1	q2	OK	0.433528	0.641322	0.564923	1.67369	0.0014	0.0203975	yes
Chrm2	Chrm2	Chrm2	chr6:36333137-36524774	q1	q2	OK	3.52393	4.43607	0.332096	1.58958	0.0014	0.0203975	yes
Irgm1	Irgm1	Irgm1	chr11:48865248-48871346	q1	q2	OK	3.58186	4.48216	0.323484	1.64147	0.0014	0.0203975	yes
Otud7b	Otud7b	Otud7b	chr3:96080595-96161129	q1	q2	OK	4.93213	5.80491	0.235063	1.57835	0.0014	0.0203975	yes
Papola	Papola	Papola	chr12:105784701-105838943	q1	q2	OK	15.747	18.403	0.22486	1.58327	0.0014	0.0203975	yes
Ppp1r14c	Ppp1r14c	Ppp1r14c	chr10:3366149-3464975	q1	q2	OK	7.89353	6.4957	-0.281185	-1.56997	0.0014	0.0203975	yes
Zfp184	Zfp184	Zfp184	chr13:21945093-21960485	q1	q2	OK	1.27092	0.943492	-0.429789	-1.57739	0.0014	0.0203975	yes
Adamts2	Adamts2	Adamts2	chr11:50602084-50807573	q1	q2	OK	1.82769	1.45191	-0.332073	-1.56724	0.00145	0.0210024	yes
C1galt1	C1galt1	C1galt1	chr6:7845223-7872042	q1	q2	OK	9.57721	7.93578	-0.271233	-1.58808	0.00145	0.0210024	yes
Crmp1	Crmp1	Crmp1	chr5:37242057-37292163	q1	q2	OK	50.9073	43.8255	-0.216101	-1.58231	0.00145	0.0210024	yes
Hpcal4	Hpcal4	Hpcal4	chr4:123183503-123194699	q1	q2	OK	304.207	261.621	-0.217577	-1.59119	0.00145	0.0210024	yes
Htr3a	Htr3a	Htr3a	chr9:48899212-48911099	q1	q2	OK	4.25144	5.34018	0.328937	1.65189	0.00145	0.0210024	yes
Kbtbd11	Kbtbd11	Kbtbd11	chr8:15011024-15033332	q1	q2	OK	29.2773	33.9658	0.214301	1.57915	0.00145	0.0210024	yes
6430584L05Rik	6430584L05Rik	6430584L05Rik	chr6:55396886-55412285	q1	q2	OK	1.51349	1.13414	-0.416278	-1.63745	0.0015	0.0214754	yes
B230206H07Rik	B230206H07Rik	B230206H07Rik	chr7:141339001-141365110	q1	q2	OK	0.153853	0.385556	1.32539	1.77633	0.0015	0.0214754	yes
Csrnp2	Csrnp2	Csrnp2	chr15:100479569-100495239	q1	q2	OK	13.8834	11.8756	-0.225359	-1.54003	0.0015	0.0214754	yes
Dusp1	Dusp1	Dusp1	chr17:26505590-26508472	q1	q2	OK	12.2664	10.0328	-0.289984	-1.63726	0.0015	0.0214754	yes
Gad1	Gad1	Gad1	chr2:70489939-70602012	q1	q2	OK	96.6842	112.811	0.222559	1.64233	0.0015	0.0214754	yes
Galnt16	Galnt16	Galnt16	chr12:80518989-80603896	q1	q2	OK	35.6025	41.301	0.214196	1.56766	0.0015	0.0214754	yes
Lmtk2	Lmtk2	Lmtk2	chr5:144100435-144188204	q1	q2	OK	60.9378	52.4843	-0.21545	-1.60353	0.0015	0.0214754	yes
Megf10	Megf10	Megf10	chr18:57133089-57297467	q1	q2	OK	4.23776	4.99158	0.236194	1.53023	0.0015	0.0214754	yes
Prpf38b	Prpf38b	Prpf38b	chr3:108902806-108911704	q1	q2	OK	8.03725	9.51832	0.244006	1.55688	0.0015	0.0214754	yes
Prr13	Prr13	Prr13	chr15:102459169-102462806	q1	q2	OK	19.9021	23.9308	0.265949	1.60948	0.0015	0.0214754	yes
Snx8	Snx8	Snx8	chr5:140340302-140389247	q1	q2	OK	4.46717	5.54101	0.310788	1.62762	0.0015	0.0214754	yes
Thg1l	Thg1l	Thg1l	chr11:45945305-45955503	q1	q2	OK	2.48419	1.98821	-0.321307	-1.5932	0.0015	0.0214754	yes
Itgb1	Itgb1	Itgb1	chr8:128685653-128733579	q1	q2	OK	19.2418	16.509	-0.220997	-1.55239	0.00155	0.0219168	yes
Ksr1	Ksr1	Ksr1	chr11:79014800-79146354	q1	q2	OK	6.39434	7.57535	0.244517	1.55346	0.00155	0.0219168	yes
March4	March4	March4	chr1:72427111-72536564	q1	q2	OK	4.33538	3.58784	-0.273041	-1.57662	0.00155	0.0219168	yes
Myl9	Myl9	Myl9	chr2:156775463-156781657	q1	q2	OK	13.0023	10.6689	-0.285358	-1.60212	0.00155	0.0219168	yes
Nrip3	Nrip3	Nrip3	chr7:109758055-109781545	q1	q2	OK	31.3136	36.3045	0.213363	1.55134	0.00155	0.0219168	yes
Parm1	Parm1	Parm1	chr5:91517699-91623996	q1	q2	OK	9.1161	10.955	0.265096	1.61588	0.00155	0.0219168	yes
Relt	Relt	Relt	chr7:100845847-100863413	q1	q2	OK	5.12125	6.25491	0.288492	1.60706	0.00155	0.0219168	yes
Skil	Skil	Skil	chr3:31095057-31122923	q1	q2	OK	22.3401	19.28	-0.212526	-1.5572	0.00155	0.0219168	yes
Sncg	Sncg	Sncg	chr14:34370273-34374669	q1	q2	OK	1.34318	2.10227	0.6463	1.66113	0.00155	0.0219168	yes
Snx30	Snx30	Snx30	chr4:59805649-59904740	q1	q2	OK	8.86969	10.4017	0.229864	1.61035	0.00155	0.0219168	yes
Stoml3	Stoml3	Stoml3	chr3:53488792-53507652	q1	q2	OK	0.629681	0.24573	-1.35755	-1.74115	0.00155	0.0219168	yes
Synpo	Synpo	Synpo	chr18:60593989-60624305	q1	q2	OK	33.2413	38.5231	0.212746	1.561	0.00155	0.0219168	yes
Zcchc7	Zcchc7	Zcchc7	chr4:44756558-44932214	q1	q2	OK	4.34341	5.31366	0.29088	1.60125	0.00155	0.0219168	yes
2610035D17Rik	2610035D17Rik	2610035D17Rik	chr11:113043905-113201838	q1	q2	OK	6.94652	8.57197	0.303337	1.61149	0.0016	0.0223895	yes
Coro6	Coro6	Coro6	chr11:77463912-77469501	q1	q2	OK	2.85037	3.74178	0.392577	1.57818	0.0016	0.0223895	yes
Diras2	Diras2	Diras2	chr13:52504374-52530836	q1	q2	OK	146.09	126.572	-0.206901	-1.53781	0.0016	0.0223895	yes
Dock9	Dock9	Dock9	chr14:121542038-121797734	q1	q2	OK	22.4538	19.3658	-0.213445	-1.57336	0.0016	0.0223895	yes
Ecel1	Ecel1	Ecel1	chr1:87147654-87156356	q1	q2	OK	0.572026	0.363506	-0.654102	-1.59431	0.0016	0.0223895	yes
Fcgrt	Fcgrt	Fcgrt	chr7:45092992-45103822	q1	q2	OK	13.9272	11.5937	-0.264569	-1.58389	0.0016	0.0223895	yes
Gstm1	Gstm1	Gstm1	chr3:108012249-108017973	q1	q2	OK	72.9816	85.0615	0.220973	1.58476	0.0016	0.0223895	yes
Lrrc7	Lrrc7	Lrrc7	chr3:158082894-158562221	q1	q2	OK	27.765	23.9111	-0.215587	-1.58722	0.0016	0.0223895	yes
Mecp2	Mecp2	Mecp2	chrX:74026591-74085690	q1	q2	OK	13.1164	15.2306	0.215604	1.57268	0.0016	0.0223895	yes
Slc30a6	Slc30a6	Slc30a6	chr17:74395607-74424229	q1	q2	OK	5.82008	4.70815	-0.305881	-1.54935	0.0016	0.0223895	yes
Stx11	Stx11	Stx11	chr10:12939982-12964259	q1	q2	OK	0.0998945	0.222213	1.15347	1.49813	0.0016	0.0223895	yes
Abcb1b	Abcb1b	Abcb1b	chr5:8798146-8866314	q1	q2	OK	0.631278	0.858595	0.443704	1.58258	0.00165	0.0229165	yes
Cadm4	Cadm4	Cadm4	chr7:24482022-24504533	q1	q2	OK	138.155	119.312	-0.21154	-1.56819	0.00165	0.0229165	yes
Cd209g	Cd209g	Cd209g	chr8:4134735-4137707	q1	q2	OK	0.110539	0.323101	1.54743	1.83163	0.00165	0.0229165	yes
Cybb	Cybb	Cybb	chrX:9435253-9469324	q1	q2	OK	0.297184	0.44754	0.590662	1.66946	0.00165	0.0229165	yes
Emilin1	Emilin1	Emilin1	chr5:30913785-30921273	q1	q2	OK	1.74079	1.33325	-0.384789	-1.59391	0.00165	0.0229165	yes
Fut8	Fut8	Fut8	chr12:77238103-77475996	q1	q2	OK	20.2376	17.2115	-0.233661	-1.60563	0.00165	0.0229165	yes
Sorbs1	Sorbs1	Sorbs1	chr19:40292039-40513812	q1	q2	OK	11.1368	13.0479	0.228482	1.58409	0.00165	0.0229165	yes
Tonsl	Tonsl	Tonsl	chr15:76626236-76639929	q1	q2	OK	0.985693	1.2906	0.388829	1.59757	0.00165	0.0229165	yes
Cybrd1	Cybrd1	Cybrd1	chr2:71118053-71142926	q1	q2	OK	0.349567	0.227001	-0.622867	-1.59424	0.0017	0.0234793	yes
Gcnt4	Gcnt4	Gcnt4	chr13:96924688-96950914	q1	q2	OK	5.40102	4.52852	-0.254191	-1.58799	0.0017	0.0234793	yes
Igfbp3	Igfbp3	Igfbp3	chr11:7206090-7213923	q1	q2	OK	5.16129	4.1721	-0.306958	-1.57215	0.0017	0.0234793	yes
Prc1	Prc1	Prc1	chr7:80294450-80316259	q1	q2	OK	0.327054	0.195892	-0.739466	-1.5652	0.0017	0.0234793	yes
Rap2b	Rap2b	Rap2b	chr3:61364506-61368703	q1	q2	OK	17.7926	15.2315	-0.224219	-1.54383	0.0017	0.0234793	yes
Trh	Trh	Trh	chr6:92242060-92244650	q1	q2	OK	1.30337	1.87875	0.527519	1.5912	0.0017	0.0234793	yes
Abcg3	Abcg3	Abcg3	chr5:104935056-104982717	q1	q2	OK	0.158263	0.28322	0.839596	1.67292	0.00175	0.0239915	yes
Adi1	Adi1	Adi1	chr12:28675206-28682174	q1	q2	OK	6.97353	8.57272	0.297865	1.58465	0.00175	0.0239915	yes
Kcnq4	Kcnq4	Kcnq4	chr4:120697472-120747176	q1	q2	OK	1.66925	2.23572	0.421545	1.57731	0.00175	0.0239915	yes
Pdgfra	Pdgfra	Pdgfra	chr5:75152290-75198204	q1	q2	OK	10.1979	8.68394	-0.231846	-1.61325	0.00175	0.0239915	yes
Slc1a6	Slc1a6	Slc1a6	chr10:78780495-78814825	q1	q2	OK	4.74585	5.90554	0.315402	1.56372	0.00175	0.0239915	yes
Snrnp48	Snrnp48	Snrnp48	chr13:38204938-38227663	q1	q2	OK	4.04744	5.06665	0.324023	1.53159	0.00175	0.0239915	yes
Tmem106c	Tmem106c	Tmem106c	chr15:97964228-97970286	q1	q2	OK	12.9674	15.4192	0.249844	1.52849	0.00175	0.0239915	yes
Tox2	Tox2	Tox2	chr2:163225453-163323102	q1	q2	OK	0.749564	1.13014	0.592383	1.58883	0.00175	0.0239915	yes
Hist1h1c	Hist1h1c	Hist1h1c	chr13:23738806-23739531	q1	q2	OK	51.9775	62.0734	0.256088	1.6095	0.0018	0.0245862	yes
Mcfd2	Mcfd2	Mcfd2	chr17:87254442-87265947	q1	q2	OK	28.3205	32.989	0.220137	1.52567	0.0018	0.0245862	yes
Otop2	Otop2	Otop2	chr11:115307162-115332303	q1	q2	OK	1.39477	0.908342	-0.618723	-1.6093	0.0018	0.0245862	yes
Slc24a3	Slc24a3	Slc24a3	chr2:145242610-145641939	q1	q2	OK	37.9341	32.7352	-0.212652	-1.54215	0.0018	0.0245862	yes
Cacng3	Cacng3	Cacng3	chr7:122671743-122769394	q1	q2	OK	49.4489	42.3635	-0.223115	-1.55321	0.00185	0.0251536	yes
Dbndd1	Dbndd1	Dbndd1	chr8:123504717-123515455	q1	q2	OK	9.61135	11.569	0.267448	1.56702	0.00185	0.0251536	yes
Grm2	Grm2	Grm2	chr9:106644533-106656109	q1	q2	OK	34.4568	29.6063	-0.218888	-1.54838	0.00185	0.0251536	yes
Las1l	Las1l	Las1l	chrX:95935312-95956974	q1	q2	OK	9.71527	11.4434	0.236191	1.53512	0.00185	0.0251536	yes
Smad3	Smad3	Smad3	chr9:63646766-63757994	q1	q2	OK	17.8949	20.7952	0.216704	1.5494	0.00185	0.0251536	yes
0610043K17Rik	0610043K17Rik	0610043K17Rik	chr4:101346523-101399185	q1	q2	OK	2.48149	3.8715	0.641689	1.52064	0.0019	0.0255529	yes
Ahr	Ahr	Ahr	chr12:35497978-35534989	q1	q2	OK	3.51352	2.91147	-0.271174	-1.54333	0.0019	0.0255529	yes
Asb16	Asb16	Asb16	chr11:102268822-102278061	q1	q2	OK	0.293795	0.593914	1.01545	1.66551	0.0019	0.0255529	yes
B230307C23Rik	B230307C23Rik	B230307C23Rik	chr16:97997346-98016756	q1	q2	OK	2.85781	2.05193	-0.477928	-1.61432	0.0019	0.0255529	yes
Fxyd7	Fxyd7	Fxyd7	chr7:31042514-31051454	q1	q2	OK	73.3744	62.5929	-0.229277	-1.51315	0.0019	0.0255529	yes
Fzd8	Fzd8	Fzd8	chr18:9212855-9216201	q1	q2	OK	2.54537	1.96494	-0.373394	-1.56174	0.0019	0.0255529	yes
Nptx2	Nptx2	Nptx2	chr5:144545886-144557478	q1	q2	OK	25.4621	21.7666	-0.226236	-1.52839	0.0019	0.0255529	yes
Phactr2	Phactr2	Phactr2	chr10:13207716-13474396	q1	q2	OK	4.13531	4.84753	0.229255	1.51704	0.0019	0.0255529	yes
Plod1	Plod1	Plod1	chr4:147909752-147936776	q1	q2	OK	4.89761	4.03523	-0.27943	-1.57054	0.0019	0.0255529	yes
Ptger4	Ptger4	Ptger4	chr15:5233398-5244187	q1	q2	OK	0.553666	0.358087	-0.628706	-1.59374	0.0019	0.0255529	yes
Slc7a5	Slc7a5	Slc7a5	chr8:121881145-121907686	q1	q2	OK	24.4855	21.0574	-0.217602	-1.52341	0.0019	0.0255529	yes
Vstm5	Vstm5	Vstm5	chr9:15239044-15259413	q1	q2	OK	4.40876	5.4535	0.306811	1.53405	0.0019	0.0255529	yes
Cdyl	Cdyl	Cdyl	chr13:35659861-35874064	q1	q2	OK	13.1539	15.4221	0.229505	1.54017	0.00195	0.0261307	yes
Ctgf	Ctgf	Ctgf	chr10:24595441-24598682	q1	q2	OK	5.52382	4.47555	-0.303602	-1.55754	0.00195	0.0261307	yes
Mvd	Mvd	Mvd	chr8:122433595-122443422	q1	q2	OK	12.7405	10.6438	-0.259409	-1.53725	0.00195	0.0261307	yes
Naip2	Naip2	Naip2	chr13:100144062-100202122	q1	q2	OK	0.34551	0.488949	0.500956	1.5643	0.00195	0.0261307	yes
Bcor	Bcor	Bcor	chrX:12036737-12160355	q1	q2	OK	4.85688	5.7629	0.246764	1.51664	0.002	0.0266326	yes
C1ql1	C1ql1	C1ql1	chr11:102939263-102946461	q1	q2	OK	4.67239	3.52027	-0.408474	-1.56325	0.002	0.0266326	yes
Gm14295	Gm14295	Gm14295	chr2:176798599-176808704	q1	q2	OK	10.3557	12.6328	0.286753	1.58388	0.002	0.0266326	yes
Pbx3	Pbx3	Pbx3	chr2:34171456-34372045	q1	q2	OK	2.53579	3.18109	0.327082	1.53356	0.002	0.0266326	yes
Rad51ap2	Rad51ap2	Rad51ap2	chr12:11456078-11462928	q1	q2	OK	0.935788	0.681957	-0.4565	-1.53344	0.002	0.0266326	yes
Sema6b	Sema6b	Sema6b	chr17:56123084-56140343	q1	q2	OK	51.3998	44.5392	-0.206687	-1.49773	0.002	0.0266326	yes
Trmt2b	Trmt2b	Trmt2b	chrX:134222954-134276984	q1	q2	OK	4.2704	5.24659	0.297011	1.57705	0.002	0.0266326	yes
Espn	Espn	Espn	chr4:152120875-152152207	q1	q2	OK	0.228618	0.483308	1.08	1.55189	0.00205	0.0271283	yes
Gm14322	Gm14322	Gm14322	chr2:177759287-177773275	q1	q2	OK	0.791795	1.04502	0.400327	1.56574	0.00205	0.0271283	yes
Hsf1	Hsf1	Hsf1	chr15:76477444-76500972	q1	q2	OK	8.62024	10.3261	0.260492	1.56523	0.00205	0.0271283	yes
March1	March1	March1	chr8:65618039-66471637	q1	q2	OK	11.3096	9.65391	-0.228361	-1.53846	0.00205	0.0271283	yes
Rbm4	Rbm4	Rbm4	chr19:4784292-4811634	q1	q2	OK	15.3793	19.0743	0.310633	1.53994	0.00205	0.0271283	yes
Rgs5	Rgs5	Rgs5	chr1:169655500-169693526	q1	q2	OK	40.6567	34.8795	-0.221111	-1.52742	0.00205	0.0271283	yes
Spred1	Spred1	Spred1	chr2:117121070-117182277	q1	q2	OK	61.7323	71.2771	0.207413	1.5157	0.00205	0.0271283	yes
Ngfr	Ngfr	Ngfr	chr11:95568820-95587698	q1	q2	OK	0.302052	0.461725	0.612238	1.54146	0.0021	0.0276668	yes
Nrg3	Nrg3	Nrg3	chr14:38368950-39476255	q1	q2	OK	18.49	15.7213	-0.234025	-1.53952	0.0021	0.0276668	yes
Smyd1	Smyd1	Smyd1	chr6:71213939-71262281	q1	q2	OK	0.370428	0.227914	-0.700701	-1.59635	0.0021	0.0276668	yes
Tmem151b	Tmem151b	Tmem151b	chr17:45523433-45549677	q1	q2	OK	48.1626	55.4244	0.202607	1.4872	0.0021	0.0276668	yes
Znf512b	Znf512b	Znf512b	chr2:181569152-181592461	q1	q2	OK	12.0202	10.2103	-0.235444	-1.50761	0.0021	0.0276668	yes
D630003M21Rik	D630003M21Rik	D630003M21Rik	chr2:158182532-158229224	q1	q2	OK	1.95929	2.43446	0.313271	1.56226	0.00215	0.0282254	yes
Ostn	Ostn	Ostn	chr16:27307640-27351209	q1	q2	OK	0.3157	0.108331	-1.54311	-1.7759	0.00215	0.0282254	yes
Scarf1	Scarf1	Scarf1	chr11:75513540-75526580	q1	q2	OK	0.977234	0.704053	-0.473019	-1.4978	0.00215	0.0282254	yes
Zfp110	Zfp110	Zfp110	chr7:12834809-12850584	q1	q2	OK	4.29959	5.13974	0.257497	1.51412	0.00215	0.0282254	yes
Cd83	Cd83	Cd83	chr13:43785111-43803133	q1	q2	OK	11.4477	13.5721	0.245581	1.53359	0.0022	0.0287043	yes
Ethe1	Ethe1	Ethe1	chr7:24583837-24608926	q1	q2	OK	6.75594	8.48308	0.328433	1.51821	0.0022	0.0287043	yes
Gdf5	Gdf5	Gdf5	chr2:155941024-155945364	q1	q2	OK	0.144803	0.277013	0.935857	1.61093	0.0022	0.0287043	yes
Slc35f2	Slc35f2	Slc35f2	chr9:53771534-53818161	q1	q2	OK	1.67309	1.24868	-0.42212	-1.51291	0.0022	0.0287043	yes
Synj2	Synj2	Synj2	chr17:5941279-6079739	q1	q2	OK	23.2929	27.2488	0.226307	1.51289	0.0022	0.0287043	yes
Syt16	Syt16	Syt16	chr12:73997760-74267916	q1	q2	OK	47.5209	41.1644	-0.207165	-1.49575	0.0022	0.0287043	yes
Zfp68	Zfp68	Zfp68	chr5:138603651-138619743	q1	q2	OK	8.79789	10.2462	0.219855	1.49846	0.0022	0.0287043	yes
Bcl11b	Bcl11b	Bcl11b	chr12:107910402-108003414	q1	q2	OK	9.27432	10.7606	0.214444	1.49477	0.00225	0.0291774	yes
Cyp2d22	Cyp2d22	Cyp2d22	chr15:82370526-82380260	q1	q2	OK	7.10659	8.48939	0.256505	1.53717	0.00225	0.0291774	yes
Gm15800	Gm15800	Gm15800	chr5:121220218-121368577	q1	q2	OK	31.5913	27.3481	-0.208085	-1.52824	0.00225	0.0291774	yes
Hist1h3e	Hist1h3e	Hist1h3e	chr13:23561895-23562365	q1	q2	OK	37.8483	47.2933	0.32141	1.58192	0.00225	0.0291774	yes
Hn1	Hn1	Hn1	chr11:115497352-115514370	q1	q2	OK	69.866	60.0154	-0.219258	-1.54573	0.00225	0.0291774	yes
Robo1	Robo1	Robo1	chr16:72663148-73046100	q1	q2	OK	10.7256	9.24872	-0.213737	-1.51374	0.00225	0.0291774	yes
Sox11	Sox11	Sox11	chr12:27334267-27342718	q1	q2	OK	3.08897	2.58329	-0.257917	-1.50813	0.00225	0.0291774	yes
Acsm5	Acsm5	Acsm5	chr7:119526264-119543360	q1	q2	OK	0.151547	0.273808	0.853399	1.58043	0.0023	0.0295933	yes
Agpat2	Agpat2	Agpat2	chr2:26593056-26604417	q1	q2	OK	0.735296	1.11759	0.603998	1.53277	0.0023	0.0295933	yes
Csf1	Csf1	Csf1	chr3:107741047-107760469	q1	q2	OK	4.86621	5.78072	0.248448	1.51676	0.0023	0.0295933	yes
Gkn3	Gkn3	Gkn3	chr6:87383318-87388935	q1	q2	OK	3.50873	2.47141	-0.505615	-1.53363	0.0023	0.0295933	yes
Rffl	Rffl	Rffl	chr11:82781108-82871210	q1	q2	OK	1.78045	2.57883	0.534478	1.56565	0.0023	0.0295933	yes
Trafd1	Trafd1	Trafd1	chr5:121371724-121385615	q1	q2	OK	21.758	18.6729	-0.2206	-1.50551	0.0023	0.0295933	yes
Vipr2	Vipr2	Vipr2	chr12:116077725-116146261	q1	q2	OK	0.25529	0.416733	0.706986	1.63374	0.0023	0.0295933	yes
Zfhx4	Zfhx4	Zfhx4	chr3:5177823-5415855	q1	q2	OK	1.61014	1.90669	0.243885	1.52736	0.0023	0.0295933	yes
Zfp385a	Zfp385a	Zfp385a	chr15:103313894-103340086	q1	q2	OK	4.64692	5.66997	0.287067	1.51178	0.0023	0.0295933	yes
Gm11681	Gm11681	Gm11681	chr11:112792730-112799008	q1	q2	OK	0.0891977	0.334782	1.90814	1.50307	0.00235	0.0301583	yes
Lrrc42	Lrrc42	Lrrc42	chr4:107233513-107253533	q1	q2	OK	7.3294	6.00963	-0.286419	-1.51103	0.00235	0.0301583	yes
Myh14	Myh14	Myh14	chr7:44605802-44670843	q1	q2	OK	4.06419	4.80861	0.242652	1.55182	0.00235	0.0301583	yes
Cd52	Cd52	Cd52	chr4:134093537-134095073	q1	q2	OK	3.96343	5.8013	0.549625	1.55816	0.0024	0.030694	yes
Cxcl5	Cxcl5	Cxcl5	chr5:90759297-90761625	q1	q2	OK	0.160871	0.374445	1.21885	1.68215	0.0024	0.030694	yes
Kctd5	Kctd5	Kctd5	chr17:24047719-24073485	q1	q2	OK	11.4446	9.666	-0.243681	-1.48025	0.0024	0.030694	yes
Klf12	Klf12	Klf12	chr14:99870639-100149796	q1	q2	OK	7.02845	8.2114	0.224422	1.5055	0.0024	0.030694	yes
Ccnjl	Ccnjl	Ccnjl	chr11:43528748-43586999	q1	q2	OK	0.917164	0.641228	-0.516341	-1.54478	0.00245	0.0311458	yes
Cntnap4	Cntnap4	Cntnap4	chr8:112570042-112882707	q1	q2	OK	8.42808	7.18692	-0.229831	-1.5147	0.00245	0.0311458	yes
Dpp3	Dpp3	Dpp3	chr19:4907228-4928287	q1	q2	OK	16.7817	14.3995	-0.220866	-1.47175	0.00245	0.0311458	yes
Fam105a	Fam105a	Fam105a	chr15:27655070-27681542	q1	q2	OK	9.38854	7.93086	-0.243423	-1.53076	0.00245	0.0311458	yes
Grm1	Grm1	Grm1	chr10:10686058-11082331	q1	q2	OK	10.0653	11.6772	0.214303	1.50674	0.00245	0.0311458	yes
Slc4a7	Slc4a7	Slc4a7	chr14:14703024-14799943	q1	q2	OK	4.57283	3.87919	-0.237331	-1.50274	0.00245	0.0311458	yes
Thsd7b	Thsd7b	Thsd7b	chr1:129273303-130219278	q1	q2	OK	0.823765	0.628757	-0.38973	-1.56395	0.00245	0.0311458	yes
Pdlim2	Pdlim2	Pdlim2	chr14:70164217-70177672	q1	q2	OK	3.83643	2.96145	-0.373461	-1.5353	0.0025	0.0316731	yes
Rps16	Rps16	Rps16	chr7:28350688-28352698	q1	q2	OK	29.036	35.1956	0.277551	1.54991	0.0025	0.0316731	yes
Slc9a3	Slc9a3	Slc9a3	chr13:74121514-74166064	q1	q2	OK	0.124322	0.246739	0.988903	1.63131	0.0025	0.0316731	yes
Slco2b1	Slco2b1	Slco2b1	chr7:99657803-99711340	q1	q2	OK	5.83397	4.93393	-0.241741	-1.51293	0.0025	0.0316731	yes
Aco1	Aco1	Aco1	chr4:40143264-40199009	q1	q2	OK	10.6469	9.11224	-0.224557	-1.50098	0.00255	0.0322241	yes
Ar	Ar	Ar	chrX:98148756-98323218	q1	q2	OK	4.22338	4.91831	0.219765	1.47549	0.00255	0.0322241	yes
Bcl2	Bcl2	Bcl2	chr1:106538177-106714290	q1	q2	OK	4.68453	5.54145	0.242361	1.47977	0.00255	0.0322241	yes
Cpsf6	Cpsf6	Cpsf6	chr10:117344667-117376973	q1	q2	OK	23.9901	27.6058	0.202533	1.47518	0.0026	0.0328002	yes
Dnajc3	Dnajc3	Dnajc3	chr14:118937931-118981702	q1	q2	OK	16.9272	19.565	0.20893	1.48235	0.0026	0.0328002	yes
Bok	Bok	Bok	chr1:93685693-93695762	q1	q2	OK	46.0822	53.6443	0.219213	1.50666	0.00265	0.0332054	yes
Cldn14	Cldn14	Cldn14	chr16:93919030-94008837	q1	q2	OK	0.250454	0.0924743	-1.43742	-1.30938	0.00265	0.0332054	yes
Gm14420	Gm14420	Gm14420	chr2:177464741-177479194	q1	q2	OK	3.58365	4.26089	0.249726	1.50783	0.00265	0.0332054	yes
Hyls1	Hyls1	Hyls1	chr9:35559465-35570069	q1	q2	OK	3.44612	4.72707	0.455973	1.52064	0.00265	0.0332054	yes
Lamb1	Lamb1	Lamb1	chr12:31265293-31329639	q1	q2	OK	4.59061	3.87274	-0.245329	-1.53068	0.00265	0.0332054	yes
Rassf10	Rassf10	Rassf10	chr7:112953961-112957458	q1	q2	OK	0.744532	0.517361	-0.525162	-1.52706	0.00265	0.0332054	yes
Slc11a1	Slc11a1	Slc11a1	chr1:74375202-74386051	q1	q2	OK	1.04832	1.45747	0.475388	1.53637	0.00265	0.0332054	yes
Zfp580	Zfp580	Zfp580	chr7:5051531-5053723	q1	q2	OK	6.54138	4.96481	-0.397858	-1.50407	0.00265	0.0332054	yes
Aldh1a7	Aldh1a7	Aldh1a7	chr19:20692952-20727556	q1	q2	OK	1.23968	0.881257	-0.492338	-1.53412	0.0027	0.0335772	yes
Ctps	Ctps	Ctps	chr4:120539867-120570276	q1	q2	OK	17.366	14.8827	-0.222629	-1.49576	0.0027	0.0335772	yes
Gm10033	Gm10033	Gm10033	chr8:69371024-69395544	q1	q2	OK	5.19383	6.37505	0.295636	1.47986	0.0027	0.0335772	yes
Kat6b	Kat6b	Kat6b	chr14:21499769-21672478	q1	q2	OK	11.1276	12.8643	0.209238	1.49597	0.0027	0.0335772	yes
Lingo3	Lingo3	Lingo3	chr10:80832800-80844039	q1	q2	OK	13.6212	11.6158	-0.229768	-1.50845	0.0027	0.0335772	yes
Nucb2	Nucb2	Nucb2	chr7:116504368-116540588	q1	q2	OK	8.43101	7.03865	-0.260406	-1.50431	0.0027	0.0335772	yes
Rbp4	Rbp4	Rbp4	chr19:38116619-38125321	q1	q2	OK	11.954	9.71884	-0.298639	-1.47414	0.0027	0.0335772	yes
Rdm1	Rdm1	Rdm1	chr11:101627948-101636081	q1	q2	OK	2.67515	3.63159	0.440982	1.49459	0.0027	0.0335772	yes
Sbspon	Sbspon	Sbspon	chr1:15853861-15892722	q1	q2	OK	0.125916	0.251769	0.999642	1.6305	0.0027	0.0335772	yes
BC051142	BC051142	BC051142	chr17:34398819-34460734	q1	q2	OK	0.274737	0.468114	0.768809	1.5838	0.00275	0.0340281	yes
Cacna2d3	Cacna2d3	Cacna2d3	chr14:28904942-29721864	q1	q2	OK	30.715	26.6044	-0.207276	-1.49846	0.00275	0.0340281	yes
Helz	Helz	Helz	chr11:107547959-107686943	q1	q2	OK	5.46441	6.3957	0.227038	1.49799	0.00275	0.0340281	yes
Peg13	Peg13	Peg13	chr15:72589619-73061204	q1	q2	OK	72.1129	84.6427	0.231129	1.48976	0.00275	0.0340281	yes
Slc9a3r1	Slc9a3r1	Slc9a3r1	chr11:115163340-115181178	q1	q2	OK	24.4758	21.0182	-0.219721	-1.46823	0.00275	0.0340281	yes
Tmem86a	Tmem86a	Tmem86a	chr7:47050639-47054776	q1	q2	OK	11.7449	9.73843	-0.270268	-1.5083	0.00275	0.0340281	yes
Fam131a	Fam131a	Fam131a	chr16:20695056-20716636	q1	q2	OK	196.829	169.896	-0.212295	-1.47282	0.0028	0.0345605	yes
Glce	Glce	Glce	chr9:62057248-62070606	q1	q2	OK	13.0449	15.1103	0.212051	1.48106	0.0028	0.0345605	yes
Slain1	Slain1	Slain1	chr14:103650242-103704799	q1	q2	OK	15.8692	18.5304	0.223662	1.48305	0.0028	0.0345605	yes
Frmd3	Frmd3	Frmd3	chr4:74013602-74202214	q1	q2	OK	3.13192	2.46404	-0.346024	-1.50355	0.00285	0.0350611	yes
Mrgprf	Mrgprf	Mrgprf	chr7:145300908-145309557	q1	q2	OK	1.06449	0.717387	-0.569341	-1.54007	0.00285	0.0350611	yes
Pkia	Pkia	Pkia	chr3:7366603-7445365	q1	q2	OK	74.969	65.3749	-0.197557	-1.46352	0.00285	0.0350611	yes
Pomc	Pomc	Pomc	chr12:3954944-3960643	q1	q2	OK	1.46616	0.929245	-0.657909	-1.44029	0.00285	0.0350611	yes
Fam180a	Fam180a	Fam180a	chr6:35312745-35326141	q1	q2	OK	2.25377	1.66885	-0.433483	-1.51436	0.0029	0.0354707	yes
Gm996	Gm996	Gm996	chr2:25575415-25580099	q1	q2	OK	21.3176	18.4401	-0.2092	-1.47918	0.0029	0.0354707	yes
Hist1h3f	Hist1h3f	Hist1h3f	chr13:23544051-23544954	q1	q2	OK	11.2089	13.8798	0.308338	1.46432	0.0029	0.0354707	yes
Hmgcr	Hmgcr	Hmgcr	chr13:96648961-96670936	q1	q2	OK	51.53	44.8115	-0.201544	-1.48836	0.0029	0.0354707	yes
Mesp2	Mesp2	Mesp2	chr7:79810726-79813431	q1	q2	OK	0.462659	0.260177	-0.830455	-1.51692	0.0029	0.0354707	yes
Rxfp3	Rxfp3	Rxfp3	chr15:11033716-11037968	q1	q2	OK	0.672187	0.902193	0.424574	1.49893	0.0029	0.0354707	yes
Sgsm1	Sgsm1	Sgsm1	chr5:113243219-113310786	q1	q2	OK	22.7779	26.2542	0.204916	1.47983	0.0029	0.0354707	yes
Stmn2	Stmn2	Stmn2	chr3:8509526-8561604	q1	q2	OK	103.203	89.8986	-0.199112	-1.46147	0.00295	0.0359934	yes
Tmem68	Tmem68	Tmem68	chr4:3549040-3574768	q1	q2	OK	25.9218	22.3163	-0.216066	-1.46129	0.00295	0.0359934	yes
Tnfrsf25	Tnfrsf25	Tnfrsf25	chr4:152115933-152120119	q1	q2	OK	0.816793	0.503519	-0.697924	-1.50439	0.00295	0.0359934	yes
Nyap2	Nyap2	Nyap2	chr1:81077316-81271651	q1	q2	OK	4.74318	4.00618	-0.243628	-1.49789	0.003	0.0365434	yes
Ppic	Ppic	Ppic	chr18:53406340-53418007	q1	q2	OK	2.25441	1.6314	-0.466634	-1.5038	0.003	0.0365434	yes
Herpud1	Herpud1	Herpud1	chr8:94386499-94395358	q1	q2	OK	36.8263	42.6527	0.211899	1.48044	0.00305	0.0370311	yes
Spred2	Spred2	Spred2	chr11:19924441-20022597	q1	q2	OK	11.3666	13.3416	0.23113	1.48835	0.00305	0.0370311	yes
Tcfl5	Tcfl5	Tcfl5	chr2:180598221-180642691	q1	q2	OK	0.689218	0.116867	-2.56009	-2.1807	0.00305	0.0370311	yes
Tle3	Tle3	Tle3	chr9:61372365-61418497	q1	q2	OK	10.331	8.88831	-0.217006	-1.45831	0.00305	0.0370311	yes
BC021891	BC021891	BC021891	chr8:125910449-125947439	q1	q2	OK	1.49004	1.19413	-0.319383	-1.48172	0.0031	0.037485	yes
Dact1	Dact1	Dact1	chr12:71309883-71320107	q1	q2	OK	3.6785	2.99967	-0.294316	-1.51668	0.0031	0.037485	yes
Lhfpl2	Lhfpl2	Lhfpl2	chr13:94057795-94195409	q1	q2	OK	6.77774	5.72934	-0.242434	-1.51217	0.0031	0.037485	yes
Loxl2	Loxl2	Loxl2	chr14:69609475-69695834	q1	q2	OK	0.225212	0.138814	-0.698133	-1.56575	0.0031	0.037485	yes
Lrrk2	Lrrk2	Lrrk2	chr15:91673223-91816124	q1	q2	OK	15.2173	17.5321	0.204288	1.48914	0.0031	0.037485	yes
Dnajb1	Dnajb1	Dnajb1	chr8:83608174-83612653	q1	q2	OK	22.8364	26.3	0.20373	1.43403	0.00315	0.0380277	yes
Lmo7	Lmo7	Lmo7	chr14:101729927-101934693	q1	q2	OK	11.7536	10.1775	-0.207723	-1.46218	0.00315	0.0380277	yes
Ipcef1	Ipcef1	Ipcef1	chr10:6758592-7038209	q1	q2	OK	23.9317	27.707	0.211322	1.4746	0.0032	0.0385374	yes
Tchh	Tchh	Tchh	chr3:93442329-93449077	q1	q2	OK	0.744535	0.958545	0.364507	1.49895	0.0032	0.0385374	yes
Unc13a	Unc13a	Unc13a	chr8:71626711-71671757	q1	q2	OK	56.6536	49.356	-0.198942	-1.48194	0.0032	0.0385374	yes
D430036J16Rik	D430036J16Rik	D430036J16Rik	chr9:81631391-81645156	q1	q2	OK	2.07978	1.39832	-0.572737	-1.476	0.00325	0.0390447	yes
Fam13b	Fam13b	Fam13b	chr18:34409422-34506823	q1	q2	OK	17.3769	20.1242	0.211762	1.46839	0.00325	0.0390447	yes
Plcxd1	Plcxd1	Plcxd1	chr5:110099968-110108197	q1	q2	OK	6.07625	4.95355	-0.294718	-1.44907	0.00325	0.0390447	yes
Adam33	Adam33	Adam33	chr2:131050816-131063814	q1	q2	OK	1.1219	1.47271	0.392524	1.45622	0.0033	0.0395814	yes
Aig1	Aig1	Aig1	chr10:13652708-13868830	q1	q2	OK	19.3101	23.033	0.254347	1.50515	0.0033	0.0395814	yes
Arhgdig	Arhgdig	Arhgdig	chr17:26199182-26201350	q1	q2	OK	63.9006	55.2337	-0.21028	-1.44236	0.00335	0.0401163	yes
Figf	Figf	Figf	chrX:164373521-164402650	q1	q2	OK	0.449683	0.747567	0.733296	1.49753	0.00335	0.0401163	yes
Casc4	Casc4	Casc4	chr2:121866969-121936207	q1	q2	OK	39.261	34.2008	-0.199067	-1.46139	0.0034	0.0404867	yes
Lingo2	Lingo2	Lingo2	chr4:35706647-36951744	q1	q2	OK	10.9305	9.36905	-0.222386	-1.50595	0.0034	0.0404867	yes
Luzp1	Luzp1	Luzp1	chr4:136469760-136549318	q1	q2	OK	15.4985	17.7855	0.198578	1.44339	0.0034	0.0404867	yes
Mast4	Mast4	Mast4	chr13:102732488-103334492	q1	q2	OK	4.33639	5.02176	0.2117	1.4489	0.0034	0.0404867	yes
Perp	Perp	Perp	chr10:18845070-18857072	q1	q2	OK	4.90795	3.88832	-0.335972	-1.50406	0.0034	0.0404867	yes
Plxdc2	Plxdc2	Plxdc2	chr2:16356303-16755839	q1	q2	OK	9.28457	8.01096	-0.21286	-1.47495	0.0034	0.0404867	yes
Slc35g2	Slc35g2	Slc35g2	chr9:100552187-100571085	q1	q2	OK	12.2086	14.5024	0.248392	1.43807	0.0034	0.0404867	yes
Ankub1	Ankub1	Ankub1	chr3:57667421-57692537	q1	q2	OK	0.191535	0.382574	0.998125	1.61304	0.00345	0.0409508	yes
Aoc3	Aoc3	Aoc3	chr11:101330605-101339430	q1	q2	OK	0.273661	0.172479	-0.66597	-1.49335	0.00345	0.0409508	yes
Coq10b	Coq10b	Coq10b	chr1:55052769-55072702	q1	q2	OK	27.926	23.8658	-0.226659	-1.48618	0.00345	0.0409508	yes
Srgap1	Srgap1	Srgap1	chr10:121780990-122047315	q1	q2	OK	1.1388	0.931984	-0.289135	-1.43179	0.00345	0.0409508	yes
1700063D05Rik	1700063D05Rik	1700063D05Rik	chr9:41206154-41217627	q1	q2	OK	0.235292	0.575987	1.29158	1.58352	0.0035	0.041445	yes
Adamts18	Adamts18	Adamts18	chr8:113698136-113848839	q1	q2	OK	0.705132	0.526102	-0.422551	-1.47952	0.0035	0.041445	yes
Tmem64	Tmem64	Tmem64	chr4:15265819-15286753	q1	q2	OK	27.446	23.8744	-0.201131	-1.42525	0.0035	0.041445	yes
Islr2	Islr2	Islr2	chr9:58196296-58208808	q1	q2	OK	23.6144	20.4536	-0.207313	-1.43008	0.00355	0.0418371	yes
Map3k6	Map3k6	Map3k6	chr4:133240817-133252928	q1	q2	OK	0.906715	1.18461	0.385694	1.5025	0.00355	0.0418371	yes
Mog	Mog	Mog	chr17:37010739-37023398	q1	q2	OK	9.96136	8.31019	-0.26146	-1.48024	0.00355	0.0418371	yes
Onecut2	Onecut2	Onecut2	chr18:64340363-64398488	q1	q2	OK	0.409361	0.519175	0.342846	1.48536	0.00355	0.0418371	yes
Pold1	Pold1	Pold1	chr7:44532743-44548815	q1	q2	OK	1.7864	2.24217	0.327843	1.41789	0.00355	0.0418371	yes
Wipf3	Wipf3	Wipf3	chr6:54452882-54503768	q1	q2	OK	6.10833	7.17072	0.23134	1.47091	0.00355	0.0418371	yes
F630042J09Rik	F630042J09Rik	F630042J09Rik	chr13:67278593-67283361	q1	q2	OK	0.121173	0.223742	0.884773	1.54156	0.0036	0.0423591	yes
Napepld	Napepld	Napepld	chr5:21662902-21701345	q1	q2	OK	5.35129	6.31561	0.239038	1.43696	0.0036	0.0423591	yes
Crb1	Crb1	Crb1	chr1:139198253-139377076	q1	q2	OK	0.25654	0.163553	-0.649424	-1.49502	0.0037	0.0433299	yes
Creld2	Creld2	Creld2	chr15:88819645-88826681	q1	q2	OK	7.43011	8.96252	0.270521	1.42779	0.0037	0.0433299	yes
Ctxn2	Ctxn2	Ctxn2	chr2:125136691-125147841	q1	q2	OK	4.09432	5.34755	0.385256	1.48232	0.0037	0.0433299	yes
Elf2	Elf2	Elf2	chr3:51252719-51340644	q1	q2	OK	8.46993	9.85171	0.218025	1.46923	0.0037	0.0433299	yes
Lingo1	Lingo1	Lingo1	chr9:56618474-56685253	q1	q2	OK	95.8558	83.5584	-0.19808	-1.47159	0.0037	0.0433299	yes
Thsd4	Thsd4	Thsd4	chr9:59966930-60511035	q1	q2	OK	1.97869	1.66723	-0.247091	-1.4347	0.0037	0.0433299	yes
Ackr1	Ackr1	Ackr1	chr1:173331885-173333503	q1	q2	OK	12.7052	10.3939	-0.289679	-1.44752	0.00375	0.0437088	yes
Myl6b	Myl6b	Myl6b	chr10:128494156-128498685	q1	q2	OK	1.78082	2.48216	0.479053	1.46881	0.00375	0.0437088	yes
N4bp2l1	N4bp2l1	N4bp2l1	chr5:150571642-150594525	q1	q2	OK	6.58222	7.90234	0.263705	1.45036	0.00375	0.0437088	yes
Nap1l2	Nap1l2	Nap1l2	chrX:103184058-103186664	q1	q2	OK	58.7827	67.2951	0.19511	1.42587	0.00375	0.0437088	yes
Spata1	Spata1	Spata1	chr3:146450466-146499753	q1	q2	OK	1.44155	0.889976	-0.695782	-1.47557	0.00375	0.0437088	yes
Xaf1	Xaf1	Xaf1	chr11:72301628-72313733	q1	q2	OK	0.760121	1.0524	0.469385	1.49397	0.00375	0.0437088	yes
Lrp4	Lrp4	Lrp4	chr2:91457530-91513901	q1	q2	OK	13.1262	11.3943	-0.204139	-1.44116	0.0038	0.0442222	yes
Mt2	Mt2	Mt2	chr8:94172617-94173567	q1	q2	OK	106.289	90.1966	-0.236848	-1.4646	0.0038	0.0442222	yes
Ccdc103	Ccdc103	Ccdc103	chr11:102881243-102886731	q1	q2	OK	2.11195	1.57663	-0.421731	-1.4626	0.00385	0.0445946	yes
F2r	F2r	F2r	chr13:95601788-95618433	q1	q2	OK	2.14028	1.67681	-0.352086	-1.48518	0.00385	0.0445946	yes
Ogfr	Ogfr	Ogfr	chr2:180589406-180595837	q1	q2	OK	10.4464	8.95074	-0.222929	-1.40904	0.00385	0.0445946	yes
Rnf144a	Rnf144a	Rnf144a	chr12:26306793-26415262	q1	q2	OK	11.3602	9.82275	-0.209788	-1.42394	0.00385	0.0445946	yes
Sergef	Sergef	Sergef	chr7:46443158-46639807	q1	q2	OK	29.4765	34.1493	0.212291	1.42324	0.00385	0.0445946	yes
Zfp488	Zfp488	Zfp488	chr14:33967069-33978764	q1	q2	OK	0.317308	0.208624	-0.604975	-1.46361	0.00385	0.0445946	yes
Hspg2	Hspg2	Hspg2	chr4:137468802-137570630	q1	q2	OK	1.3583	1.14252	-0.249583	-1.46056	0.0039	0.0451034	yes
Myo16	Myo16	Myo16	chr8:10153922-10633950	q1	q2	OK	7.28115	6.2824	-0.21285	-1.44467	0.0039	0.0451034	yes
Heg1	Heg1	Heg1	chr16:33684465-33768195	q1	q2	OK	4.3875	3.7223	-0.237204	-1.443	0.00395	0.0455753	yes
Rpgrip1l	Rpgrip1l	Rpgrip1l	chr8:91217029-91313222	q1	q2	OK	4.27592	4.98357	0.220946	1.44059	0.00395	0.0455753	yes
Sema5b	Sema5b	Sema5b	chr16:35541361-35664258	q1	q2	OK	2.38251	1.93551	-0.299767	-1.47557	0.00395	0.0455753	yes
Ccp110	Ccp110	Ccp110	chr7:118712610-118737018	q1	q2	OK	8.23029	9.52942	0.211445	1.43282	0.004	0.0460806	yes
Parp6	Parp6	Parp6	chr9:59617283-59650290	q1	q2	OK	41.0276	35.8008	-0.196604	-1.4198	0.004	0.0460806	yes
C1qa	C1qa	C1qa	chr4:136895915-136898844	q1	q2	OK	43.0017	49.8081	0.211989	1.43624	0.00405	0.0465484	yes
Chd3os	Chd3os	Chd3os	chr11:69340768-69342647	q1	q2	OK	79.9597	91.4178	0.193202	1.40344	0.00405	0.0465484	yes
Snora74a	Snora74a	Snora74a	chr18:35553409-35558316	q1	q2	OK	2698.33	3098.82	0.199652	1.41706	0.00405	0.0465484	yes
Barx2	Barx2	Barx2	chr9:31846043-31913285	q1	q2	OK	2.13091	1.60564	-0.408321	-1.45204	0.0041	0.0469777	yes
Fam159b	Fam159b	Fam159b	chr13:104845282-104863893	q1	q2	OK	0.20875	0.432881	1.05219	1.53566	0.0041	0.0469777	yes
Gpr3	Gpr3	Gpr3	chr4:133209339-133212536	q1	q2	OK	3.47609	2.73899	-0.343818	-1.40967	0.0041	0.0469777	yes
Tnfaip6	Tnfaip6	Tnfaip6	chr2:52038112-52056681	q1	q2	OK	2.82955	3.65091	0.367682	1.42524	0.0041	0.0469777	yes
C430049B03Rik	C430049B03Rik	C430049B03Rik	chrX:53053111-53057190	q1	q2	OK	0.255945	0.14571	-0.812731	-1.43473	0.00415	0.0474044	yes
Ephb2	Ephb2	Ephb2	chr4:136653609-136836011	q1	q2	OK	5.73803	4.89659	-0.228778	-1.43915	0.00415	0.0474044	yes
Pcp4	Pcp4	Pcp4	chr16:96467605-96525793	q1	q2	OK	258.098	225.456	-0.195075	-1.42357	0.00415	0.0474044	yes
Vldlr	Vldlr	Vldlr	chr19:27217019-27254231	q1	q2	OK	13.3357	11.6134	-0.199501	-1.42494	0.00415	0.0474044	yes
Chic1	Chic1	Chic1	chrX:103356475-103396118	q1	q2	OK	9.81505	11.2707	0.199506	1.40045	0.0042	0.0476096	yes
Col20a1	Col20a1	Col20a1	chr2:180986534-181017540	q1	q2	OK	0.25735	0.166744	-0.626099	-1.44713	0.0042	0.0476096	yes
Ctnnal1	Ctnnal1	Ctnnal1	chr4:56810934-56865211	q1	q2	OK	2.36759	2.87986	0.282583	1.44119	0.0042	0.0476096	yes
Fundc1	Fundc1	Fundc1	chrX:17556568-17572297	q1	q2	OK	22.962	26.735	0.219481	1.45091	0.0042	0.0476096	yes
Gli1	Gli1	Gli1	chr10:127321963-127341579	q1	q2	OK	0.24975	0.403867	0.693394	1.49219	0.0042	0.0476096	yes
H2-Ob	H2-Ob	H2-Ob	chr17:34238904-34245908	q1	q2	OK	0.154395	0.277357	0.845115	1.50135	0.0042	0.0476096	yes
H2-T23	H2-T23	H2-T23	chr17:35994503-36038174	q1	q2	OK	11.2347	13.4721	0.262013	1.42307	0.0042	0.0476096	yes
Nxph2	Nxph2	Nxph2	chr2:23321245-23401973	q1	q2	OK	1.2476	0.913639	-0.449462	-1.45096	0.0042	0.0476096	yes
Sema3a	Sema3a	Sema3a	chr5:13396783-13603485	q1	q2	OK	8.28871	7.16178	-0.21083	-1.44306	0.0042	0.0476096	yes
Tspan9	Tspan9	Tspan9	chr6:127961399-128143578	q1	q2	OK	10.4855	9.0171	-0.217655	-1.43525	0.0042	0.0476096	yes
Atn1	Atn1	Atn1	chr6:124742543-124756487	q1	q2	OK	3.26493	3.8967	0.255204	1.42687	0.00425	0.048103	yes
Tkfc	Tkfc	Tkfc	chr19:10592196-10604258	q1	q2	OK	3.81354	3.07569	-0.310221	-1.42459	0.00425	0.048103	yes
Nkpd1	Nkpd1	Nkpd1	chr7:19518730-19525050	q1	q2	OK	0.529483	0.786692	0.571216	1.42068	0.0043	0.0486319	yes
Dcaf7	Dcaf7	Dcaf7	chr11:106036871-106059323	q1	q2	OK	65.8509	57.7625	-0.189071	-1.40709	0.00435	0.0491226	yes
Scube2	Scube2	Scube2	chr7:109798690-109865679	q1	q2	OK	0.203425	0.3219	0.662115	1.49586	0.00435	0.0491226	yes
Dnah1	Dnah1	Dnah1	chr14:31260374-31323896	q1	q2	OK	0.588364	0.478508	-0.298165	-1.41824	0.0044	0.0494617	yes
Ece1	Ece1	Ece1	chr4:137862236-137965229	q1	q2	OK	13.09	11.3816	-0.201768	-1.40733	0.0044	0.0494617	yes
Ftl1	Ftl1	Ftl1	chr7:45457943-45459886	q1	q2	OK	247.787	283.278	0.193115	1.42472	0.0044	0.0494617	yes
Sgpp2	Sgpp2	Sgpp2	chr1:78310345-78488897	q1	q2	OK	3.36318	4.72126	0.489348	1.45119	0.0044	0.0494617	yes
Tln2	Tln2	Tln2	chr9:67217084-67559703	q1	q2	OK	18.5039	16.2331	-0.188893	-1.39904	0.0044	0.0494617	yes
Vhl	Vhl	Vhl	chr6:113624020-113631633	q1	q2	OK	25.2845	21.9027	-0.20714	-1.42586	0.0044	0.0494617	yes
Gcat	Gcat	Gcat	chr15:79030873-79043558	q1	q2	OK	4.77959	5.86582	0.295445	1.42059	0.00445	0.0499482	yes
Reep2	Reep2	Reep2	chr18:34840588-34847463	q1	q2	OK	63.3323	55.1526	-0.199513	-1.43213	0.00445	0.0499482	yes
Arf5	Arf5	Arf5	chr6:28423639-28426499	q1	q2	OK	121.745	106.279	-0.196011	-1.38952	0.0045	0.0502438	no
Bdkrb2	Bdkrb2	Bdkrb2	chr12:105563171-105593071	q1	q2	OK	0.217836	0.408637	0.907575	1.52887	0.0045	0.0502438	no
Galnt7	Galnt7	Galnt7	chr8:57523824-57663430	q1	q2	OK	4.14919	4.89549	0.238624	1.42814	0.0045	0.0502438	no
Hook2	Hook2	Hook2	chr8:84990594-85003364	q1	q2	OK	3.25663	3.9632	0.283288	1.4233	0.0045	0.0502438	no
Mrc2	Mrc2	Mrc2	chr11:105292645-105351145	q1	q2	OK	4.09555	3.46771	-0.240073	-1.43575	0.0045	0.0502438	no
Pde3a	Pde3a	Pde3a	chr6:141249268-141499351	q1	q2	OK	0.625708	0.452701	-0.46693	-1.45934	0.0045	0.0502438	no
Stag1	Stag1	Stag1	chr9:100643622-100958544	q1	q2	OK	9.92451	11.4027	0.200311	1.40109	0.0045	0.0502438	no
Csrp1	Csrp1	Csrp1	chr1:135729196-135752229	q1	q2	OK	96.0058	109.613	0.191219	1.4044	0.00455	0.0506878	no
Sord	Sord	Sord	chr2:122234838-122265337	q1	q2	OK	6.95783	8.25582	0.246775	1.42966	0.00455	0.0506878	no
Zfp282	Zfp282	Zfp282	chr6:47877554-47908484	q1	q2	OK	4.80444	4.0809	-0.235482	-1.42845	0.00455	0.0506878	no
B4galt1	B4galt1	B4galt1	chr4:40804581-40854537	q1	q2	OK	1.57481	1.25513	-0.327342	-1.37771	0.0046	0.0509773	no
Doc2g	Doc2g	Doc2g	chr19:4003384-4007005	q1	q2	OK	4.20341	5.36151	0.351081	1.44337	0.0046	0.0509773	no
Irx1	Irx1	Irx1	chr13:71958231-71963723	q1	q2	OK	0.137935	0.279599	1.01937	1.49176	0.0046	0.0509773	no
Itpkb	Itpkb	Itpkb	chr1:180326968-180423659	q1	q2	OK	4.89086	5.78829	0.243048	1.4069	0.0046	0.0509773	no
Jakmip2	Jakmip2	Jakmip2	chr18:43531407-43687773	q1	q2	OK	21.1576	18.4115	-0.200571	-1.42789	0.0046	0.0509773	no
Mthfd2l	Mthfd2l	Mthfd2l	chr5:90931195-91021370	q1	q2	OK	2.38835	3.00631	0.331984	1.4447	0.0046	0.0509773	no
Plxnb3	Plxnb3	Plxnb3	chrX:73757102-73772510	q1	q2	OK	1.82534	2.19921	0.268823	1.45006	0.0046	0.0509773	no
Dennd3	Dennd3	Dennd3	chr15:73512559-73572242	q1	q2	OK	1.42292	1.74128	0.291295	1.42134	0.00465	0.0512638	no
Efnb3	Efnb3	Efnb3	chr11:69554091-69560237	q1	q2	OK	10.1895	11.8904	0.222712	1.42848	0.00465	0.0512638	no
Lpcat1	Lpcat1	Lpcat1	chr13:73467382-73514538	q1	q2	OK	19.9256	17.0617	-0.223861	-1.42241	0.00465	0.0512638	no
Pgm2l1	Pgm2l1	Pgm2l1	chr7:100227606-100278872	q1	q2	OK	131.025	114.491	-0.194603	-1.42806	0.00465	0.0512638	no
Ppp1cc	Ppp1cc	Ppp1cc	chr5:122158278-122175269	q1	q2	OK	30.8673	35.4858	0.201165	1.4059	0.00465	0.0512638	no
Ptprr	Ptprr	Ptprr	chr10:116018362-116274929	q1	q2	OK	9.77233	8.38435	-0.221004	-1.40004	0.00465	0.0512638	no
Zc3h11a	Zc3h11a	Zc3h11a	chr1:133619870-133661399	q1	q2	OK	12.3815	14.5861	0.236409	1.38589	0.00465	0.0512638	no
Evc	Evc	Evc	chr5:37299170-37336881	q1	q2	OK	1.50869	1.85727	0.299885	1.41968	0.0047	0.0515855	no
Ifnar1	Ifnar1	Ifnar1	chr16:91485214-91510522	q1	q2	OK	9.53742	8.3112	-0.198542	-1.37816	0.0047	0.0515855	no
Kcna1	Kcna1	Kcna1	chr6:126636462-126645801	q1	q2	OK	24.6133	28.0477	0.188448	1.39103	0.0047	0.0515855	no
Maf	Maf	Maf	chr8:115703252-115706894	q1	q2	OK	6.11571	7.25587	0.246629	1.44573	0.0047	0.0515855	no
Mafb	Mafb	Mafb	chr2:160363676-160367065	q1	q2	OK	5.72033	6.78556	0.246368	1.43875	0.0047	0.0515855	no
Rgs14	Rgs14	Rgs14	chr13:55369731-55384687	q1	q2	OK	26.2581	22.7684	-0.205728	-1.41472	0.0047	0.0515855	no
Irgq	Irgq	Irgq	chr7:24530647-24538600	q1	q2	OK	30.828	27.0069	-0.190914	-1.39546	0.00475	0.052019	no
S100a5	S100a5	S100a5	chr3:90608521-90611780	q1	q2	OK	3.76074	2.31284	-0.70135	-1.45112	0.00475	0.052019	no
Tnfaip2	Tnfaip2	Tnfaip2	chr12:111442660-111455018	q1	q2	OK	0.307359	0.451834	0.555868	1.42075	0.00475	0.052019	no
Olfr558	Olfr558	Olfr558	chr7:102702322-102712054	q1	q2	OK	0.215001	0.117959	-0.866057	-1.43823	0.0048	0.052412	no
Gm4349	Gm4349	Gm4349	chr3:95427348-95431085	q1	q2	OK	0.267046	0.548634	1.03876	1.56377	0.0048	0.0524121	no
Gpr157	Gpr157	Gpr157	chr4:150087502-150105927	q1	q2	OK	0.687702	0.905272	0.396566	1.40304	0.0048	0.0524121	no
Mat2b	Mat2b	Mat2b	chr11:40679313-40695203	q1	q2	OK	105.296	92.2295	-0.191155	-1.39789	0.0048	0.0524121	no
Cd200	Cd200	Cd200	chr16:45382134-45409053	q1	q2	OK	37.7193	32.9383	-0.195539	-1.38372	0.00485	0.0528803	no
Fosl2	Fosl2	Fosl2	chr5:32136471-32157839	q1	q2	OK	6.29054	7.31295	0.21727	1.41373	0.00485	0.0528803	no
Cgnl1	Cgnl1	Cgnl1	chr9:71626506-71771602	q1	q2	OK	3.74724	3.21329	-0.221778	-1.41044	0.0049	0.0533863	no
Atp8b2	Atp8b2	Atp8b2	chr3:89939480-89963332	q1	q2	OK	16.0513	13.998	-0.197471	-1.39322	0.00495	0.0538521	no
Ssfa2	Ssfa2	Ssfa2	chr2:79635424-79672964	q1	q2	OK	6.47186	7.52723	0.21794	1.44286	0.00495	0.0538521	no
Actn1	Actn1	Actn1	chr12:80167541-80260371	q1	q2	OK	24.7482	21.5842	-0.197352	-1.40958	0.005	0.05404	no
Birc5	Birc5	Birc5	chr11:117849236-117855743	q1	q2	OK	0.661863	0.35935	-0.881145	-1.46379	0.005	0.05404	no
Cenpe	Cenpe	Cenpe	chr3:135212562-135273540	q1	q2	OK	0.214406	0.154389	-0.473775	-1.4048	0.005	0.05404	no
Gfap	Gfap	Gfap	chr11:102887335-102897200	q1	q2	OK	31.4368	36.0673	0.198238	1.40797	0.005	0.05404	no
Lyst	Lyst	Lyst	chr13:13590408-13777440	q1	q2	OK	8.02635	9.18042	0.193816	1.39196	0.005	0.05404	no
Megf9	Megf9	Megf9	chr4:70431926-70534928	q1	q2	OK	47.06	41.1798	-0.192563	-1.39456	0.005	0.05404	no
Pcbd2	Pcbd2	Pcbd2	chr13:55727367-55776830	q1	q2	OK	6.28567	8.45376	0.427525	1.41817	0.005	0.05404	no
Serf1	Serf1	Serf1	chr13:100108018-100114233	q1	q2	OK	17.1757	13.8622	-0.309217	-1.41011	0.005	0.05404	no
Zfp185	Zfp185	Zfp185	chrX:72987338-73031543	q1	q2	OK	0.388002	0.545251	0.490857	1.38311	0.005	0.05404	no
Brat1	Brat1	Brat1	chr5:140705010-140719378	q1	q2	OK	7.2025	6.16954	-0.223335	-1.36319	0.00505	0.0544221	no
Prr7	Prr7	Prr7	chr13:55464266-55473155	q1	q2	OK	33.4907	28.475	-0.234065	-1.39632	0.00505	0.0544221	no
Rpl17	Rpl17	Rpl17	chr18:75000476-75003381	q1	q2	OK	278.341	317.003	0.187645	1.38295	0.00505	0.0544221	no
Thbd	Thbd	Thbd	chr2:148404470-148408188	q1	q2	OK	8.91942	7.60653	-0.229711	-1.42674	0.00505	0.0544221	no
Cry2	Cry2	Cry2	chr2:92403646-92434069	q1	q2	OK	38.57	44.205	0.19673	1.4401	0.0051	0.0548416	no
Gpr68	Gpr68	Gpr68	chr12:100876681-100908198	q1	q2	OK	4.92513	5.81833	0.240446	1.39458	0.0051	0.0548416	no
Nell1	Nell1	Nell1	chr7:49975349-50863289	q1	q2	OK	27.1052	23.616	-0.198808	-1.39356	0.0051	0.0548416	no
5730508B09Rik	5730508B09Rik	5730508B09Rik	chr3:127869687-127896323	q1	q2	OK	3.01408	2.25082	-0.421265	-1.42819	0.00515	0.0551796	no
Celf6	Celf6	Celf6	chr9:59578336-59607292	q1	q2	OK	7.48197	8.77044	0.229231	1.37923	0.00515	0.0551796	no
Chd7	Chd7	Chd7	chr4:8690405-8868449	q1	q2	OK	0.988702	1.18024	0.25547	1.41592	0.00515	0.0551796	no
Dnajc12	Dnajc12	Dnajc12	chr10:63382442-63408840	q1	q2	OK	7.3916	8.92965	0.272717	1.39678	0.00515	0.0551796	no
Tshz1	Tshz1	Tshz1	chr18:84011626-84086562	q1	q2	OK	8.78405	10.131	0.205818	1.40753	0.00515	0.0551796	no
C1qtnf6	C1qtnf6	C1qtnf6	chr15:78523345-78529651	q1	q2	OK	0.493719	0.314141	-0.652279	-1.38698	0.0052	0.0556351	no
Klhl23	Klhl23	Klhl23	chr2:69822369-69836651	q1	q2	OK	33.8305	29.6609	-0.18976	-1.38123	0.0052	0.0556351	no
Chst3	Chst3	Chst3	chr10:60181527-60219260	q1	q2	OK	0.460721	0.339449	-0.440696	-1.40356	0.00525	0.0559686	no
Dkk3	Dkk3	Dkk3	chr7:112116018-112159057	q1	q2	OK	177.634	202.332	0.187816	1.39554	0.00525	0.0559686	no
E130308A19Rik	E130308A19Rik	E130308A19Rik	chr4:59626210-59754303	q1	q2	OK	2.83173	3.40098	0.264268	1.39403	0.00525	0.0559686	no
Lancl2	Lancl2	Lancl2	chr6:57702454-57739449	q1	q2	OK	54.1015	47.4769	-0.188441	-1.38113	0.00525	0.0559686	no
Rpl21	Rpl21	Rpl21	chr5:146832889-146837032	q1	q2	OK	126.289	143.763	0.186962	1.38411	0.00525	0.0559686	no
Camk1d	Camk1d	Camk1d	chr2:5293456-5714762	q1	q2	OK	24.9964	28.4414	0.186272	1.37129	0.0053	0.0562595	no
Dnajc9	Dnajc9	Dnajc9	chr14:20384637-20388910	q1	q2	OK	12.9543	15.1971	0.230365	1.40834	0.0053	0.0562595	no
Peg3	Peg3	Peg3	chr7:6705959-6730419	q1	q2	OK	37.9926	43.1752	0.184486	1.36801	0.0053	0.0562595	no
Ppm1j	Ppm1j	Ppm1j	chr3:104781055-104786017	q1	q2	OK	0.374076	0.605015	0.69364	1.39598	0.0053	0.0562595	no
Spats1	Spats1	Spats1	chr17:45448936-45474938	q1	q2	OK	1.31416	0.888143	-0.565278	-1.42672	0.0053	0.0562595	no
Tsku	Tsku	Tsku	chr7:98350667-98361328	q1	q2	OK	1.71776	1.31948	-0.380561	-1.38965	0.0053	0.0562595	no
C130026L21Rik	C130026L21Rik	C130026L21Rik	chr5:111581560-111587153	q1	q2	OK	1.93543	1.4511	-0.415504	-1.41804	0.00535	0.0565881	no
Eva1b	Eva1b	Eva1b	chr4:126148002-126149874	q1	q2	OK	2.28682	1.64873	-0.471992	-1.38365	0.00535	0.0565882	no
Fau	Fau	Fau	chr19:6057887-6059524	q1	q2	OK	216.991	248.104	0.193308	1.37925	0.00535	0.0565882	no
Plch1	Plch1	Plch1	chr3:63696233-63850991	q1	q2	OK	3.55057	3.03437	-0.226654	-1.40549	0.00535	0.0565882	no
Pnpla7	Pnpla7	Pnpla7	chr2:24976032-25054072	q1	q2	OK	2.67736	3.18353	0.249815	1.38398	0.00535	0.0565882	no
Adam8	Adam8	Adam8	chr7:139978931-139992562	q1	q2	OK	0.297288	0.439532	0.564108	1.39775	0.0054	0.0569953	no
Gabrg3	Gabrg3	Gabrg3	chr7:56724241-57386871	q1	q2	OK	6.6	5.46552	-0.272108	-1.38167	0.0054	0.0569953	no
Tfcp2l1	Tfcp2l1	Tfcp2l1	chr1:118627944-118685168	q1	q2	OK	2.26521	2.65714	0.230231	1.39627	0.0054	0.0569953	no
Amt	Amt	Amt	chr9:108296921-108301597	q1	q2	OK	11.3274	9.52463	-0.250085	-1.37094	0.0055	0.0578454	no
Chordc1	Chordc1	Chordc1	chr9:18292266-18314000	q1	q2	OK	26.7361	30.629	0.196112	1.3574	0.0055	0.0578454	no
Ier3	Ier3	Ier3	chr17:35821712-35822911	q1	q2	OK	9.94163	12.0953	0.282889	1.37623	0.0055	0.0578454	no
Nrgn	Nrgn	Nrgn	chr9:37544492-37552745	q1	q2	OK	692.328	607.353	-0.18892	-1.40245	0.0055	0.0578454	no
Stx1a	Stx1a	Stx1a	chr5:135023571-135051099	q1	q2	OK	147.865	129.817	-0.187801	-1.39686	0.0055	0.0578454	no
Erc2	Erc2	Erc2	chr14:27622441-28478537	q1	q2	OK	36.8854	32.4738	-0.183773	-1.36297	0.00555	0.0581654	no
Nes	Nes	Nes	chr3:87971092-87980451	q1	q2	OK	2.57545	3.0315	0.235209	1.43473	0.00555	0.0581654	no
Rgs16	Rgs16	Rgs16	chr1:153740352-153745468	q1	q2	OK	3.04522	3.72612	0.291126	1.37894	0.00555	0.0581654	no
St3gal6	St3gal6	St3gal6	chr16:58470540-58523312	q1	q2	OK	7.8334	6.47917	-0.273829	-1.38818	0.00555	0.0581654	no
Zfp180	Zfp180	Zfp180	chr7:24081896-24107708	q1	q2	OK	19.7344	22.573	0.193886	1.38699	0.00555	0.0581654	no
Chn2	Chn2	Chn2	chr6:54039931-54430221	q1	q2	OK	14.6042	12.652	-0.207014	-1.34965	0.0056	0.0585655	no
Gm16701	Gm16701	Gm16701	chr1:166974022-166999730	q1	q2	OK	1.35842	0.842121	-0.689829	-1.41096	0.0056	0.0585655	no
Hspb1	Hspb1	Hspb1	chr5:135887918-135889563	q1	q2	OK	6.31797	8.03842	0.347452	1.4263	0.0056	0.0585655	no
Adamts5	Adamts5	Adamts5	chr16:85858156-85901125	q1	q2	OK	0.324299	0.238194	-0.445186	-1.3505	0.00565	0.0589639	no
Slc1a3	Slc1a3	Slc1a3	chr15:8634123-8710807	q1	q2	OK	156.179	137.579	-0.182943	-1.35901	0.00565	0.0589639	no
Slc31a1	Slc31a1	Slc31a1	chr4:62360700-62391769	q1	q2	OK	4.22377	3.54525	-0.252646	-1.38977	0.00565	0.0589639	no
Gfra4	Gfra4	Gfra4	chr2:131039631-131043088	q1	q2	OK	42.3944	36.6023	-0.21194	-1.38149	0.0057	0.0592776	no
H2-T10	H2-T10	H2-T10	chr17:36115870-36121444	q1	q2	OK	0.149868	0.250284	0.73987	1.32965	0.0057	0.0592776	no
Rxfp2	Rxfp2	Rxfp2	chr5:150018674-150082186	q1	q2	OK	0.293321	0.186313	-0.65475	-1.33898	0.0057	0.0592776	no
Sall1	Sall1	Sall1	chr8:89027242-89044162	q1	q2	OK	2.49164	2.9554	0.246256	1.37253	0.0057	0.0592776	no
Ybx1	Ybx1	Ybx1	chr4:119277326-119294513	q1	q2	OK	43.8869	38.3606	-0.194166	-1.37513	0.0057	0.0592776	no
Herc6	Herc6	Herc6	chr6:57580991-57665136	q1	q2	OK	7.1339	8.22834	0.205912	1.37753	0.00575	0.0596723	no
Pdyn	Pdyn	Pdyn	chr2:129686548-129699938	q1	q2	OK	11.7936	10.1303	-0.219323	-1.37208	0.00575	0.0596723	no
St3gal1	St3gal1	St3gal1	chr15:67102874-67176882	q1	q2	OK	1.64443	1.35625	-0.277962	-1.3803	0.00575	0.0596723	no
B2m	B2m	B2m	chr2:122120107-122186189	q1	q2	OK	119.682	136.591	0.19065	1.35587	0.0058	0.0600235	no
Hpca	Hpca	Hpca	chr4:129105529-129121925	q1	q2	OK	308.222	271.224	-0.184485	-1.37075	0.0058	0.0600235	no
Itga1	Itga1	Itga1	chr13:114958080-115101964	q1	q2	OK	1.98814	1.58189	-0.329771	-1.38988	0.0058	0.0600235	no
Klf9	Klf9	Klf9	chr19:23141225-23166911	q1	q2	OK	79.2128	69.6947	-0.184685	-1.36384	0.0058	0.0600235	no
Itpr3	Itpr3	Itpr3	chr17:27057303-27122223	q1	q2	OK	1.0247	1.23795	0.27275	1.39903	0.00585	0.0604568	no
Tnxb	Tnxb	Tnxb	chr17:34670534-34719815	q1	q2	OK	0.534343	0.422709	-0.338101	-1.38599	0.00585	0.0604568	no
Mamdc2	Mamdc2	Mamdc2	chr19:23302608-23448322	q1	q2	OK	0.575985	0.405385	-0.506737	-1.38519	0.0059	0.0609311	no
Chil1	Chil1	Chil1	chr1:134182403-134190031	q1	q2	OK	4.87095	5.91004	0.278964	1.3759	0.00595	0.0612772	no
Gfod2	Gfod2	Gfod2	chr8:105716112-105758607	q1	q2	OK	11.6982	9.91189	-0.239048	-1.41777	0.00595	0.0612772	no
Marveld2	Marveld2	Marveld2	chr13:100595956-100616971	q1	q2	OK	0.248449	0.384281	0.629211	1.38895	0.00595	0.0612772	no
Scg5	Scg5	Scg5	chr2:113776312-113829091	q1	q2	OK	149.661	169.967	0.183552	1.35094	0.00595	0.0612772	no
Fhl2	Fhl2	Fhl2	chr1:43123070-43196761	q1	q2	OK	50.7453	44.3007	-0.195945	-1.35789	0.006	0.0616639	no
Nkd1	Nkd1	Nkd1	chr8:88521343-88594887	q1	q2	OK	3.88145	3.30117	-0.233616	-1.34897	0.006	0.0616639	no
Uqcc1	Uqcc1	Uqcc1	chr2:155846885-155930310	q1	q2	OK	17.8974	20.5756	0.201185	1.37945	0.006	0.0616639	no
Kcnh1	Kcnh1	Kcnh1	chr1:192190776-192510159	q1	q2	OK	27.5561	24.2665	-0.183406	-1.35214	0.00605	0.0620062	no
Kdm1a	Kdm1a	Kdm1a	chr4:136550532-136602723	q1	q2	OK	27.3751	23.9286	-0.194133	-1.36967	0.00605	0.0620062	no
Slc30a1	Slc30a1	Slc30a1	chr1:191894071-191913247	q1	q2	OK	15.458	13.4835	-0.197164	-1.35402	0.00605	0.0620062	no
Tcap	Tcap	Tcap	chr11:98383810-98384953	q1	q2	OK	10.2535	8.30781	-0.303574	-1.39561	0.00605	0.0620062	no
Dcdc2a	Dcdc2a	Dcdc2a	chr13:25056003-25210706	q1	q2	OK	1.22075	1.47748	0.27537	1.36365	0.0061	0.0622611	no
Itgb8	Itgb8	Itgb8	chr12:119162802-119238276	q1	q2	OK	15.9338	13.869	-0.200218	-1.3427	0.0061	0.0622611	no
Ptgfrn	Ptgfrn	Ptgfrn	chr3:101040235-101110166	q1	q2	OK	19.4433	17.04	-0.190347	-1.36674	0.0061	0.0622611	no
Rab27b	Rab27b	Rab27b	chr18:69979130-70141605	q1	q2	OK	11.9243	10.4052	-0.196605	-1.38252	0.0061	0.0622611	no
Runx1t1	Runx1t1	Runx1t1	chr4:13743301-13895055	q1	q2	OK	3.97688	4.61164	0.213642	1.3734	0.0061	0.0622611	no
Sco1	Sco1	Sco1	chr11:67052669-67067440	q1	q2	OK	4.20774	3.56883	-0.237594	-1.36782	0.0061	0.0622611	no
Brca1	Brca1	Brca1	chr11:101488763-101551955	q1	q2	OK	0.331995	0.245472	-0.435606	-1.34969	0.00615	0.0626423	no
Map3k19	Map3k19	Map3k19	chr1:127815270-127840290	q1	q2	OK	1.01445	1.26734	0.321111	1.37233	0.00615	0.0626423	no
Mllt11	Mllt11	Mllt11	chr3:95181765-95236424	q1	q2	OK	102.446	88.0144	-0.219055	-1.35866	0.00615	0.0626423	no
Cnot3	Cnot3	Cnot3	chr7:3645268-3677553	q1	q2	OK	3.83789	4.70727	0.29458	1.37397	0.0062	0.062893	no
Gpt	Gpt	Gpt	chr15:76696763-76699675	q1	q2	OK	5.95968	7.21795	0.276354	1.35841	0.0062	0.062893	no
Negr1	Negr1	Negr1	chr3:156561793-157316464	q1	q2	OK	76.8222	67.5978	-0.184547	-1.36983	0.0062	0.062893	no
Serpinb9	Serpinb9	Serpinb9	chr13:33004540-33017955	q1	q2	OK	3.36992	4.02569	0.256521	1.37808	0.0062	0.062893	no
Slc22a8	Slc22a8	Slc22a8	chr19:8591253-8611835	q1	q2	OK	5.99046	5.11697	-0.227378	-1.36068	0.0062	0.062893	no
Use1	Use1	Use1	chr8:71366847-71369732	q1	q2	OK	42.0172	48.4253	0.204782	1.33795	0.0062	0.062893	no
Camta1	Camta1	Camta1	chr4:151059522-151861768	q1	q2	OK	27.3391	31.3006	0.195222	1.33412	0.00625	0.0633137	no
Inpp5d	Inpp5d	Inpp5d	chr1:87620311-87720510	q1	q2	OK	4.28124	3.67159	-0.221624	-1.35692	0.00625	0.0633137	no
Gm5595	Gm5595	Gm5595	chr7:42660107-42692718	q1	q2	OK	1.19694	1.50986	0.335061	1.39194	0.0063	0.06369	no
Ier5	Ier5	Ier5	chr1:155096366-155099636	q1	q2	OK	33.3463	38.0182	0.189165	1.34031	0.0063	0.06369	no
Rps6	Rps6	Rps6	chr4:86854098-86857367	q1	q2	OK	63.6535	72.7166	0.192045	1.3702	0.0063	0.06369	no
Hs6st2	Hs6st2	Hs6st2	chrX:51386636-51681602	q1	q2	OK	15.1423	13.2103	-0.196924	-1.35578	0.00635	0.0641518	no
2810403A07Rik	2810403A07Rik	2810403A07Rik	chr3:88685793-88712933	q1	q2	OK	14.5868	16.8163	0.205199	1.37523	0.0064	0.0644379	no
Map6d1	Map6d1	Map6d1	chr16:20233308-20241358	q1	q2	OK	17.2735	15.0115	-0.202495	-1.38197	0.0064	0.0644379	no
Mxra7	Mxra7	Mxra7	chr11:116803399-116828046	q1	q2	OK	3.92372	4.76632	0.280654	1.34185	0.0064	0.0644379	no
Stat4	Stat4	Stat4	chr1:51987147-52107189	q1	q2	OK	0.830622	0.612086	-0.440457	-1.36362	0.0064	0.0644379	no
Zfp661	Zfp661	Zfp661	chr2:127575532-127584677	q1	q2	OK	3.20652	2.65072	-0.274625	-1.36178	0.0064	0.0644379	no
Cort	Cort	Cort	chr4:149125190-149126741	q1	q2	OK	11.8271	9.04717	-0.386556	-1.38391	0.00645	0.0647221	no
F11r	F11r	F11r	chr1:171437560-171464593	q1	q2	OK	3.46124	2.83199	-0.289473	-1.36925	0.00645	0.0647221	no
Gabrb3	Gabrb3	Gabrb3	chr7:57590517-57828801	q1	q2	OK	81.0206	71.5369	-0.179601	-1.33687	0.00645	0.0647221	no
Grem2	Grem2	Grem2	chr1:174833784-174921819	q1	q2	OK	7.28492	6.27169	-0.216059	-1.35746	0.00645	0.0647221	no
Mpzl1	Mpzl1	Mpzl1	chr1:165592180-165634541	q1	q2	OK	3.18361	2.55117	-0.319503	-1.37065	0.00645	0.0647221	no
Cpz	Cpz	Cpz	chr5:35502217-35525626	q1	q2	OK	0.294893	0.162222	-0.862225	-1.45704	0.00655	0.0654164	no
Dact2	Dact2	Dact2	chr17:14195229-14203831	q1	q2	OK	45.4927	39.8637	-0.190557	-1.37237	0.00655	0.0654164	no
Htr2c	Htr2c	Htr2c	chrX:146962512-147197277	q1	q2	OK	5.40879	6.30283	0.220694	1.36276	0.00655	0.0654164	no
Nell2	Nell2	Nell2	chr15:95219439-95528252	q1	q2	OK	226.811	200.317	-0.179202	-1.32989	0.00655	0.0654164	no
Sik2	Sik2	Sik2	chr9:50856923-51009073	q1	q2	OK	5.72805	6.94317	0.277551	1.36761	0.00655	0.0654164	no
Sun2	Sun2	Sun2	chr15:79724067-79742536	q1	q2	OK	12.919	14.7938	0.1955	1.32658	0.00655	0.0654164	no
Ubash3b	Ubash3b	Ubash3b	chr9:41013640-41157494	q1	q2	OK	7.10317	8.26569	0.218673	1.36419	0.00655	0.0654164	no
A330050F15Rik	A330050F15Rik	A330050F15Rik	chr17:69439325-69489233	q1	q2	OK	2.62709	3.28514	0.322487	1.37155	0.0066	0.065695	no
Icam5	Icam5	Icam5	chr9:21032037-21039036	q1	q2	OK	99.6213	87.6423	-0.184826	-1.36338	0.0066	0.065695	no
Nudcd2	Nudcd2	Nudcd2	chr11:40733660-40740046	q1	q2	OK	9.6109	8.1114	-0.24472	-1.33727	0.0066	0.065695	no
Rbbp5	Rbbp5	Rbbp5	chr1:132477366-132505665	q1	q2	OK	14.0449	16.0937	0.196455	1.34411	0.0066	0.065695	no
Zfp52	Zfp52	Zfp52	chr17:21528195-21562601	q1	q2	OK	1.6596	2.05115	0.305596	1.34672	0.0066	0.065695	no
Fbxo2	Fbxo2	Fbxo2	chr4:148160667-148166417	q1	q2	OK	59.6207	68.2145	0.194265	1.34928	0.00665	0.0660158	no
Ptgs1	Ptgs1	Ptgs1	chr2:36230425-36252271	q1	q2	OK	8.24441	9.57652	0.216085	1.34681	0.00665	0.0660158	no
Rprm	Rprm	Rprm	chr2:54084092-54085552	q1	q2	OK	23.2948	19.9686	-0.222279	-1.34744	0.00665	0.0660158	no
Slc35f5	Slc35f5	Slc35f5	chr1:125561015-125595684	q1	q2	OK	9.93935	8.51736	-0.222745	-1.32775	0.00665	0.0660158	no
Lonrf1	Lonrf1	Lonrf1	chr8:36216063-36249516	q1	q2	OK	8.24685	9.55372	0.212219	1.34548	0.0067	0.0663791	no
Pld3	Pld3	Pld3	chr7:27532017-27553112	q1	q2	OK	329.604	290.388	-0.182754	-1.35785	0.0067	0.0663791	no
Tdrp	Tdrp	Tdrp	chr8:13952007-13974777	q1	q2	OK	9.24434	7.87545	-0.231209	-1.36713	0.0067	0.0663791	no
Apold1	Apold1	Apold1	chr6:134982000-134986836	q1	q2	OK	2.85173	2.32218	-0.296362	-1.38322	0.00675	0.0666523	no
Mfap4	Mfap4	Mfap4	chr11:61485443-61488704	q1	q2	OK	1.19265	0.82483	-0.531998	-1.36106	0.00675	0.0666523	no
Nras	Nras	Nras	chr3:103058284-103067914	q1	q2	OK	16.7811	14.6908	-0.191925	-1.33555	0.00675	0.0666523	no
Pard3	Pard3	Pard3	chr8:127064055-127612286	q1	q2	OK	3.3588	3.92992	0.226553	1.34858	0.00675	0.0666523	no
Sox10	Sox10	Sox10	chr15:79154912-79164490	q1	q2	OK	5.82145	6.84797	0.234297	1.35551	0.00675	0.0666523	no
Nefl	Nefl	Nefl	chr14:68083883-68087737	q1	q2	OK	224.353	254.218	0.180298	1.33768	0.0068	0.0671015	no
Folh1	Folh1	Folh1	chr7:86718975-86775864	q1	q2	OK	1.39865	1.76071	0.332122	1.35936	0.00685	0.0674158	no
Gmeb2	Gmeb2	Gmeb2	chr2:181251450-181287966	q1	q2	OK	4.90682	5.71693	0.220452	1.32601	0.00685	0.0674158	no
Paqr9	Paqr9	Paqr9	chr9:95559816-95562121	q1	q2	OK	21.7026	18.7687	-0.209535	-1.36016	0.00685	0.0674158	no
Tmem8b	Tmem8b	Tmem8b	chr4:43668970-43692667	q1	q2	OK	18.4035	16.1368	-0.189628	-1.33301	0.00685	0.0674158	no
Lurap1l	Lurap1l	Lurap1l	chr4:80910685-80954301	q1	q2	OK	9.61539	11.3982	0.245392	1.3289	0.0069	0.0677732	no
Rps27rt	Rps27rt	Rps27rt	chr3:90212666-90213648	q1	q2	OK	508.208	589.248	0.213457	1.37482	0.0069	0.0677732	no
Slc30a3	Slc30a3	Slc30a3	chr5:31086105-31093527	q1	q2	OK	65.2665	57.2534	-0.188981	-1.34947	0.0069	0.0677732	no
Arhgef10	Arhgef10	Arhgef10	chr8:14911662-15001085	q1	q2	OK	4.39692	5.08993	0.211151	1.34461	0.00695	0.0680843	no
Camk2n1	Camk2n1	Camk2n1	chr4:138455147-138460126	q1	q2	OK	561.099	492.64	-0.187723	-1.34389	0.00695	0.0680843	no
Ikzf2	Ikzf2	Ikzf2	chr1:69531209-69685960	q1	q2	OK	0.733083	0.588146	-0.317803	-1.36482	0.00695	0.0680843	no
Pald1	Pald1	Pald1	chr10:61319656-61383523	q1	q2	OK	3.53059	2.98328	-0.243009	-1.34024	0.00695	0.0680843	no
Foxo6	Foxo6	Foxo6	chr4:120267077-120287261	q1	q2	OK	3.35934	2.68098	-0.325415	-1.38239	0.007	0.068304	no
Grin2b	Grin2b	Grin2b	chr6:135729804-136173511	q1	q2	OK	45.9077	40.5237	-0.17997	-1.33186	0.007	0.068304	no
Hnrnpdl	Hnrnpdl	Hnrnpdl	chr5:100033578-100039222	q1	q2	OK	57.5638	50.778	-0.180958	-1.31071	0.007	0.068304	no
Oxr1	Oxr1	Oxr1	chr15:41447481-41861047	q1	q2	OK	118.638	135.454	0.191236	1.35764	0.007	0.068304	no
Pgap2	Pgap2	Pgap2	chr7:102210334-102238564	q1	q2	OK	6.15975	5.12212	-0.26613	-1.35865	0.007	0.068304	no
Plekhh3	Plekhh3	Plekhh3	chr11:101162679-101171302	q1	q2	OK	3.75402	4.52637	0.269916	1.37902	0.007	0.068304	no
Gas5	Gas5	Gas5	chr1:161035165-161038537	q1	q2	OK	8.85364	10.2785	0.215287	1.33134	0.00705	0.0686117	no
Hsd17b11	Hsd17b11	Hsd17b11	chr5:103989764-104021796	q1	q2	OK	12.8455	15.0302	0.226597	1.36778	0.00705	0.0686117	no
Rab26os	Rab26os	Rab26os	chr17:24528250-24528744	q1	q2	OK	5.85918	8.90662	0.60418	1.37146	0.00705	0.0686117	no
Tle6	Tle6	Tle6	chr10:81590904-81600900	q1	q2	OK	1.44414	1.8642	0.368345	1.36093	0.00705	0.0686117	no
Ap1s2	Ap1s2	Ap1s2	chrX:163909016-163933666	q1	q2	OK	10.8518	12.6223	0.218037	1.34671	0.0071	0.0689178	no
Calca	Calca	Calca	chr7:114631477-114636357	q1	q2	OK	0.174899	0.358564	1.03571	1.16211	0.0071	0.0689178	no
Ifitm1	Ifitm1	Ifitm1	chr7:140967428-140969827	q1	q2	OK	3.58485	2.57285	-0.478547	-1.35141	0.0071	0.0689178	no
Ldha	Ldha	Ldha	chr7:46845803-46855627	q1	q2	OK	226.916	199.676	-0.184496	-1.36478	0.0071	0.0689178	no
Rerg	Rerg	Rerg	chr6:137054824-137170496	q1	q2	OK	1.51238	1.94953	0.366301	1.35552	0.00715	0.0693126	no
Rhobtb1	Rhobtb1	Rhobtb1	chr10:69208551-69291784	q1	q2	OK	1.77994	1.45437	-0.291435	-1.35438	0.00715	0.0693126	no
Ankrd35	Ankrd35	Ankrd35	chr3:96670130-96691034	q1	q2	OK	2.04221	2.4698	0.27426	1.388	0.0072	0.0696609	no
Myh10	Myh10	Myh10	chr11:68691914-68816624	q1	q2	OK	64.367	56.8234	-0.179836	-1.33772	0.0072	0.0696609	no
Pcsk1n	Pcsk1n	Pcsk1n	chrX:7919821-7928607	q1	q2	OK	123.944	140.736	0.1833	1.31589	0.0072	0.0696609	no
Atp6ap1l	Atp6ap1l	Atp6ap1l	chr13:90883448-90905355	q1	q2	OK	6.56555	5.31967	-0.303577	-1.35326	0.00725	0.0698265	no
Casp7	Casp7	Casp7	chr19:56397128-56442343	q1	q2	OK	1.66075	1.28536	-0.369665	-1.34	0.00725	0.0698265	no
Cd48	Cd48	Cd48	chr1:171682054-171705257	q1	q2	OK	0.563175	0.869239	0.626168	1.36476	0.00725	0.0698265	no
Cdkn1a	Cdkn1a	Cdkn1a	chr17:29090985-29100722	q1	q2	OK	4.88683	4.0229	-0.280665	-1.32673	0.00725	0.0698265	no
Dcbld1	Dcbld1	Dcbld1	chr10:52233618-52321377	q1	q2	OK	3.7487	3.11956	-0.265047	-1.33271	0.00725	0.0698265	no
Nfkbiz	Nfkbiz	Nfkbiz	chr16:55811376-55838641	q1	q2	OK	1.16564	1.46865	0.333365	1.32716	0.00725	0.0698265	no
Snx25	Snx25	Snx25	chr8:46033260-46124146	q1	q2	OK	15.9712	18.3007	0.196426	1.35305	0.00725	0.0698265	no
Fbxw5	Fbxw5	Fbxw5	chr2:25498649-25505470	q1	q2	OK	40.2303	35.2113	-0.192242	-1.35322	0.0073	0.070217	no
Npbwr1	Npbwr1	Npbwr1	chr1:5913706-5917398	q1	q2	OK	0.214429	0.124594	-0.783267	-1.39593	0.0073	0.070217	no
Shtn1	Shtn1	Shtn1	chr19:58973357-59076069	q1	q2	OK	7.199	8.30685	0.206504	1.34272	0.00735	0.0706522	no
Bicc1	Bicc1	Bicc1	chr10:70925095-71159634	q1	q2	OK	1.9758	1.59783	-0.306328	-1.34214	0.0074	0.0708579	no
Crtc1	Crtc1	Crtc1	chr8:70382357-70439573	q1	q2	OK	15.5614	17.6717	0.183462	1.30894	0.0074	0.0708579	no
Sipa1l1	Sipa1l1	Sipa1l1	chr12:82170015-82451784	q1	q2	OK	40.2367	45.5328	0.178396	1.33014	0.0074	0.0708579	no
Spef2	Spef2	Spef2	chr15:9578192-9748868	q1	q2	OK	0.279316	0.455744	0.706327	1.36898	0.0074	0.0708579	no
Spg20	Spg20	Spg20	chr3:55112107-55137332	q1	q2	OK	9.46686	10.8821	0.200995	1.33198	0.0074	0.0708579	no
Tmem192	Tmem192	Tmem192	chr8:64947184-64969037	q1	q2	OK	9.54764	11.4632	0.263794	1.35043	0.0074	0.0708579	no
Amotl1	Amotl1	Amotl1	chr9:14541966-14615000	q1	q2	OK	4.35586	4.98964	0.195978	1.32366	0.00745	0.0711075	no
Cntfr	Cntfr	Cntfr	chr4:41657497-41697091	q1	q2	OK	12.5146	14.5356	0.215976	1.34934	0.00745	0.0711075	no
Extl1	Extl1	Extl1	chr4:134356372-134372547	q1	q2	OK	20.6352	18.1155	-0.187884	-1.32585	0.00745	0.0711075	no
Hist1h1e	Hist1h1e	Hist1h1e	chr13:23621776-23622558	q1	q2	OK	80.8994	92.8712	0.199102	1.34704	0.00745	0.0711075	no
Nthl1	Nthl1	Nthl1	chr17:24632681-24638838	q1	q2	OK	0.99022	1.424	0.524123	1.32208	0.00745	0.0711075	no
Actrt3	Actrt3	Actrt3	chr3:30597072-30599870	q1	q2	OK	0.421837	0.647668	0.618569	1.35418	0.00755	0.0719234	no
Cpm	Cpm	Cpm	chr10:117629499-117687352	q1	q2	OK	1.17022	1.4339	0.293158	1.33717	0.00755	0.0719234	no
Galnt18	Galnt18	Galnt18	chr7:111471660-111779977	q1	q2	OK	14.1828	12.3265	-0.202385	-1.3276	0.00755	0.0719234	no
Cbln1	Cbln1	Cbln1	chr8:87468852-87472592	q1	q2	OK	2.29413	1.78494	-0.362074	-1.33797	0.0076	0.0722146	no
Lrrc8b	Lrrc8b	Lrrc8b	chr5:105415774-105486189	q1	q2	OK	40.5765	35.6978	-0.184812	-1.32863	0.0076	0.0722146	no
Ptprn	Ptprn	Ptprn	chr1:75247040-75264208	q1	q2	OK	133.483	118.009	-0.177758	-1.32499	0.0076	0.0722146	no
Tac2	Tac2	Tac2	chr10:127724477-127731768	q1	q2	OK	6.74934	8.44518	0.323382	1.31985	0.0076	0.0722146	no
Adgrg6	Adgrg6	Adgrg6	chr10:14402584-14545036	q1	q2	OK	1.36811	1.64164	0.262955	1.33736	0.00765	0.0725042	no
Cdc42ep3	Cdc42ep3	Cdc42ep3	chr17:79334024-79355091	q1	q2	OK	11.2623	9.60352	-0.229866	-1.33405	0.00765	0.0725042	no
H2-T9	H2-T9	H2-T9	chr17:36038408-36042702	q1	q2	OK	3.55701	4.6576	0.38892	1.35063	0.00765	0.0725042	no
Sema3d	Sema3d	Sema3d	chr5:12383165-12588943	q1	q2	OK	2.09991	1.75911	-0.25548	-1.36261	0.00765	0.0725042	no
Cacng5	Cacng5	Cacng5	chr11:107874604-107915055	q1	q2	OK	2.18925	2.66206	0.282107	1.33569	0.0077	0.0727924	no
Colec12	Colec12	Colec12	chr18:9707647-9877995	q1	q2	OK	5.89052	5.06846	-0.216849	-1.30981	0.0077	0.0727924	no
Naglu	Naglu	Naglu	chr11:101070093-101077671	q1	q2	OK	5.24101	4.36177	-0.26493	-1.33089	0.0077	0.0727924	no
Usp28	Usp28	Usp28	chr9:48985384-49042517	q1	q2	OK	3.98656	3.39407	-0.232128	-1.33246	0.0077	0.0727924	no
Fabp5	Fabp5	Fabp5	chr3:10012584-10016610	q1	q2	OK	72.8338	63.9116	-0.18853	-1.30642	0.00775	0.0730328	no
Gstt3	Gstt3	Gstt3	chr10:75774121-75781414	q1	q2	OK	1.36967	1.81183	0.403626	1.33663	0.00775	0.0730328	no
Psg16	Psg16	Psg16	chr7:17074039-17098971	q1	q2	OK	1.67296	2.10747	0.333105	1.34763	0.00775	0.0730328	no
Slc25a13	Slc25a13	Slc25a13	chr6:6041217-6217173	q1	q2	OK	0.655432	0.886738	0.436062	1.33234	0.00775	0.0730328	no
Sp1	Sp1	Sp1	chr15:102406315-102436404	q1	q2	OK	4.16399	4.79257	0.202833	1.31673	0.00775	0.0730328	no
Mnt	Mnt	Mnt	chr11:74830923-74845725	q1	q2	OK	4.42211	5.16172	0.223119	1.3408	0.0078	0.0734109	no
Sphkap	Sphkap	Sphkap	chr1:83255780-83408200	q1	q2	OK	53.5277	47.4782	-0.173022	-1.28904	0.0078	0.0734109	no
Ly75	Ly75	Ly75	chr2:60293759-60383231	q1	q2	OK	0.417184	0.305823	-0.447985	-1.33546	0.00785	0.0737414	no
Nap1l5	Nap1l5	Nap1l5	chr6:58833699-58920396	q1	q2	OK	172.862	206.978	0.259858	1.33057	0.00785	0.0737414	no
Sh3tc2	Sh3tc2	Sh3tc2	chr18:61953074-62015719	q1	q2	OK	0.361175	0.492378	0.447069	1.31926	0.00785	0.0737414	no
Cnih2	Cnih2	Cnih2	chr19:5088537-5098521	q1	q2	OK	116.26	101.565	-0.194953	-1.3323	0.0079	0.0741174	no
Notch3	Notch3	Notch3	chr17:32120892-32166852	q1	q2	OK	2.66123	2.26612	-0.23187	-1.34505	0.0079	0.0741174	no
Ipo8	Ipo8	Ipo8	chr6:148770683-148831467	q1	q2	OK	14.8195	16.8425	0.184608	1.30963	0.00795	0.0745394	no
Adrbk2	Adrbk2	Adrbk2	chr5:112910477-113015538	q1	q2	OK	17.7495	20.1423	0.182449	1.32508	0.008	0.0748194	no
Crkl	Crkl	Crkl	chr16:17451984-17487440	q1	q2	OK	11.2585	12.8488	0.190614	1.31597	0.008	0.0748194	no
Stk17b	Stk17b	Stk17b	chr1:53755511-53785215	q1	q2	OK	5.45436	4.64413	-0.232001	-1.31515	0.008	0.0748194	no
Trpv4	Trpv4	Trpv4	chr5:114622153-114658421	q1	q2	OK	0.257586	0.386629	0.585899	1.35439	0.008	0.0748194	no
Cck	Cck	Cck	chr9:121489823-121495694	q1	q2	OK	852.213	755.111	-0.174525	-1.29413	0.00805	0.0751924	no
Rem2	Rem2	Rem2	chr14:54476099-54480434	q1	q2	OK	1.52288	1.13881	-0.419272	-1.32584	0.00805	0.0751924	no
Bloc1s5	Bloc1s5	Bloc1s5	chr13:38602705-38635109	q1	q2	OK	9.46554	8.01578	-0.239841	-1.327	0.0081	0.0752809	no
Chd3	Chd3	Chd3	chr11:69343272-69369426	q1	q2	OK	80.9948	71.5492	-0.178894	-1.32827	0.0081	0.0752809	no
Id3	Id3	Id3	chr4:136143821-136145392	q1	q2	OK	34.0279	29.2532	-0.218121	-1.33602	0.0081	0.0752809	no
Man2a2	Man2a2	Man2a2	chr7:80349096-80371375	q1	q2	OK	32.9832	37.2718	0.176352	1.30488	0.0081	0.0752809	no
Podn	Podn	Podn	chr4:108014792-108032090	q1	q2	OK	0.807215	0.6067	-0.411969	-1.31219	0.0081	0.0752809	no
Rsad2	Rsad2	Rsad2	chr12:26442742-26456452	q1	q2	OK	0.607181	0.805356	0.4075	1.34068	0.0081	0.0752809	no
Setd7	Setd7	Setd7	chr3:51515317-51567116	q1	q2	OK	30.5596	27.0245	-0.177358	-1.30286	0.0081	0.0752809	no
Sirt2	Sirt2	Sirt2	chr7:28766751-28788665	q1	q2	OK	45.4583	39.9669	-0.185739	-1.30861	0.0081	0.0752809	no
Cmklr1	Cmklr1	Cmklr1	chr5:113612354-113650390	q1	q2	OK	1.11471	1.43082	0.360176	1.33066	0.00815	0.0755566	no
Lats2	Lats2	Lats2	chr14:57689661-57746123	q1	q2	OK	5.37698	6.20615	0.206902	1.28841	0.00815	0.0755566	no
Pcdh19	Pcdh19	Pcdh19	chrX:133582860-133688993	q1	q2	OK	8.00714	7.01306	-0.191243	-1.33448	0.00815	0.0755566	no
Zfp788	Zfp788	Zfp788	chr7:41633530-41651532	q1	q2	OK	13.9592	15.9341	0.190906	1.31468	0.00815	0.0755566	no
Carhsp1	Carhsp1	Carhsp1	chr16:8658586-8672153	q1	q2	OK	8.42072	9.78601	0.216778	1.33026	0.0082	0.0759727	no
Aldh3a1	Aldh3a1	Aldh3a1	chr11:61208741-61218416	q1	q2	OK	0.70431	1.00376	0.511136	1.33042	0.00825	0.0762458	no
Cxcl12	Cxcl12	Cxcl12	chr6:117168534-117181368	q1	q2	OK	16.3838	19.076	0.21949	1.3117	0.00825	0.0762458	no
Nr4a1	Nr4a1	Nr4a1	chr15:101266845-101274794	q1	q2	OK	25.1152	21.9033	-0.197409	-1.31044	0.00825	0.0762458	no
Zbtb4	Zbtb4	Zbtb4	chr11:69765911-69784026	q1	q2	OK	21.225	24.0582	0.180759	1.32982	0.00825	0.0762458	no
Galnt9	Galnt9	Galnt9	chr5:110544354-110621383	q1	q2	OK	31.9144	36.3349	0.187149	1.32865	0.0083	0.0766602	no
Fah	Fah	Fah	chr7:84585158-84605942	q1	q2	OK	8.03814	9.4807	0.238133	1.31804	0.00835	0.0769308	no
Gm2a	Gm2a	Gm2a	chr11:55097984-55113028	q1	q2	OK	13.3902	11.7333	-0.190572	-1.30259	0.00835	0.0769308	no
Hsd11b1	Hsd11b1	Hsd11b1	chr1:193221640-193264045	q1	q2	OK	9.7615	8.18413	-0.254273	-1.3321	0.00835	0.0769308	no
Ppp2r3a	Ppp2r3a	Ppp2r3a	chr9:101104988-101251832	q1	q2	OK	6.56047	7.49814	0.192732	1.32026	0.00835	0.0769308	no
Cth	Cth	Cth	chr3:157894247-157925063	q1	q2	OK	1.86276	1.40339	-0.408524	-1.32203	0.0084	0.0772956	no
Hrh3	Hrh3	Hrh3	chr2:180099464-180104407	q1	q2	OK	37.57	42.7024	0.184739	1.30352	0.0084	0.0772956	no
Drp2	Drp2	Drp2	chrX:134404779-134456573	q1	q2	OK	14.9087	13.1436	-0.18179	-1.30366	0.00845	0.0774679	no
Dysf	Dysf	Dysf	chr6:84008597-84211059	q1	q2	OK	0.94876	0.773406	-0.294816	-1.32114	0.00845	0.0774679	no
Gpr12	Gpr12	Gpr12	chr5:146582149-146585239	q1	q2	OK	9.41298	8.00492	-0.233764	-1.31949	0.00845	0.0774679	no
Lgi4	Lgi4	Lgi4	chr7:31059934-31076697	q1	q2	OK	9.77354	11.2396	0.201643	1.30845	0.00845	0.0774679	no
Sema5a	Sema5a	Sema5a	chr15:32244812-32696341	q1	q2	OK	3.68246	3.21464	-0.196014	-1.29085	0.00845	0.0774679	no
Srrm4	Srrm4	Srrm4	chr5:116438721-116591817	q1	q2	OK	1.90234	2.22617	0.226789	1.28779	0.00845	0.0774679	no
B830017H08Rik	B830017H08Rik	B830017H08Rik	chr16:17833118-17835019	q1	q2	OK	3.58382	2.73766	-0.388554	-1.32028	0.0085	0.0777823	no
Elovl2	Elovl2	Elovl2	chr13:41182381-41220403	q1	q2	OK	5.33374	4.54962	-0.229402	-1.3175	0.0085	0.0777823	no
Ptchd1	Ptchd1	Ptchd1	chrX:155569735-155623327	q1	q2	OK	7.31356	6.37754	-0.197573	-1.321	0.0085	0.0777823	no
Bhlha9	Bhlha9	Bhlha9	chr11:76672469-76673676	q1	q2	OK	2.11213	1.49988	-0.49385	-1.34113	0.00855	0.0779519	no
Dnaja4	Dnaja4	Dnaja4	chr9:54699558-54716317	q1	q2	OK	15.6709	17.89	0.191062	1.29947	0.00855	0.0779519	no
Hey2	Hey2	Hey2	chr10:30832358-30842783	q1	q2	OK	2.37089	1.89633	-0.322219	-1.31178	0.00855	0.0779519	no
Hspb8	Hspb8	Hspb8	chr5:116408490-116422864	q1	q2	OK	8.69919	10.1598	0.223919	1.2888	0.00855	0.0779519	no
Nhsl2	Nhsl2	Nhsl2	chrX:101849384-102092055	q1	q2	OK	4.35774	5.13809	0.237655	1.30273	0.00855	0.0779519	no
Vamp2	Vamp2	Vamp2	chr11:69088527-69092381	q1	q2	OK	74.8595	84.7987	0.179857	1.31001	0.00855	0.0779519	no
Hist4h4	Hist4h4	Hist4h4	chr6:136803992-136804431	q1	q2	OK	27.4235	33.5598	0.29132	1.3298	0.00865	0.0787187	no
Plekhg2	Plekhg2	Plekhg2	chr7:28359603-28372662	q1	q2	OK	0.971058	0.776471	-0.322627	-1.31589	0.00865	0.0787187	no
Taf9b	Taf9b	Taf9b	chrX:106206873-106221158	q1	q2	OK	13.157	15.1417	0.202696	1.3189	0.00865	0.0787187	no
Fzd4	Fzd4	Fzd4	chr7:89404365-89410110	q1	q2	OK	2.482	2.02548	-0.29324	-1.35436	0.0087	0.0791253	no
Ablim2	Ablim2	Ablim2	chr5:35757879-35884979	q1	q2	OK	21.5548	24.5185	0.185864	1.31512	0.00875	0.0791923	no
Ckap2	Ckap2	Ckap2	chr8:22168151-22185819	q1	q2	OK	0.295532	0.182228	-0.697568	-1.36757	0.00875	0.0791923	no
Fam20a	Fam20a	Fam20a	chr11:109672925-109722256	q1	q2	OK	4.34085	3.62363	-0.26054	-1.32492	0.00875	0.0791923	no
Slc39a8	Slc39a8	Slc39a8	chr3:135825278-135888572	q1	q2	OK	1.77488	1.42005	-0.321786	-1.31768	0.00875	0.0791923	no
Tm2d3	Tm2d3	Tm2d3	chr7:65693416-65701913	q1	q2	OK	34.5725	39.9574	0.208839	1.3164	0.00875	0.0791923	no
Tmem132e	Tmem132e	Tmem132e	chr11:82388899-82446361	q1	q2	OK	2.69772	3.19483	0.243998	1.30278	0.00875	0.0791923	no
Trip10	Trip10	Trip10	chr17:57249450-57263697	q1	q2	OK	1.87636	2.31921	0.305696	1.27694	0.00875	0.0791923	no
Zfp51	Zfp51	Zfp51	chr17:21450373-21465589	q1	q2	OK	2.17525	2.63839	0.27848	1.30793	0.00875	0.0791923	no
A230057D06Rik	A230057D06Rik	A230057D06Rik	chr7:61705849-61927574	q1	q2	OK	2.81259	3.44549	0.292809	1.31536	0.0088	0.079403	no
Cbr3	Cbr3	Cbr3	chr16:93683218-93690991	q1	q2	OK	4.61572	5.73098	0.312227	1.33094	0.0088	0.079403	no
Man1a2	Man1a2	Man1a2	chr3:100562204-100685473	q1	q2	OK	38.0509	33.7343	-0.173713	-1.2901	0.0088	0.079403	no
Stim1	Stim1	Stim1	chr7:102267823-102436855	q1	q2	OK	23.9058	21.0437	-0.183972	-1.30168	0.0088	0.079403	no
Zfhx2	Zfhx2	Zfhx2	chr14:55061658-55092048	q1	q2	OK	1.29335	1.53535	0.247451	1.31474	0.0088	0.079403	no
Abcb6	Abcb6	Abcb6	chr1:75171640-75180283	q1	q2	OK	7.13852	6.10531	-0.22556	-1.32362	0.00885	0.0794682	no
Bmp1	Bmp1	Bmp1	chr14:70474554-70520260	q1	q2	OK	10.8237	9.45085	-0.195682	-1.30347	0.00885	0.0794682	no
Gm16532	Gm16532	Gm16532	chr7:6415174-6431086	q1	q2	OK	4.06068	4.92225	0.277596	1.30859	0.00885	0.0794682	no
Itih5	Itih5	Itih5	chr2:10153542-10256529	q1	q2	OK	6.42578	5.63187	-0.190259	-1.30241	0.00885	0.0794682	no
Kif27	Kif27	Kif27	chr13:58287515-58354862	q1	q2	OK	0.838952	1.04046	0.310559	1.29317	0.00885	0.0794682	no
Lppr2	Lppr2	Lppr2	chr9:21937009-21948907	q1	q2	OK	58.6024	51.7019	-0.180742	-1.30315	0.00885	0.0794682	no
Plin3	Plin3	Plin3	chr17:56278961-56290511	q1	q2	OK	5.00334	5.96226	0.252966	1.31848	0.00885	0.0794682	no
Spice1	Spice1	Spice1	chr16:44347400-44388492	q1	q2	OK	2.68906	3.17725	0.240677	1.31907	0.00885	0.0794682	no
Plekhm3	Plekhm3	Plekhm3	chr1:64789120-64956824	q1	q2	OK	7.90596	8.99327	0.185906	1.3036	0.00895	0.0803176	no
Bcan	Bcan	Bcan	chr3:87987530-88000356	q1	q2	OK	71.6485	63.2961	-0.17882	-1.31071	0.009	0.0805717	no
March9	March9	March9	chr10:127056049-127060184	q1	q2	OK	13.7479	11.7571	-0.225674	-1.33214	0.009	0.0805717	no
Qdpr	Qdpr	Qdpr	chr5:45434031-45450229	q1	q2	OK	59.2348	67.2863	0.183868	1.29522	0.009	0.0805717	no
Tmem38a	Tmem38a	Tmem38a	chr8:72572102-72587284	q1	q2	OK	53.0492	46.8113	-0.180472	-1.29443	0.009	0.0805717	no
Hook3	Hook3	Hook3	chr8:26021420-26119224	q1	q2	OK	10.6707	12.0809	0.179082	1.30234	0.00905	0.0808732	no
Slc16a9	Slc16a9	Slc16a9	chr10:70245275-70285951	q1	q2	OK	1.74717	1.3916	-0.328273	-1.3231	0.00905	0.0808732	no
Sntb2	Sntb2	Sntb2	chr8:106935749-107014192	q1	q2	OK	4.72923	5.50846	0.220042	1.30657	0.00905	0.0808732	no
Hist3h2a	Hist3h2a	Hist3h2a	chr11:58954684-58955192	q1	q2	OK	98.8707	113.739	0.202109	1.2944	0.0091	0.0812711	no
Dpp4	Dpp4	Dpp4	chr2:62330072-62412231	q1	q2	OK	2.00407	1.67418	-0.259473	-1.28108	0.00915	0.0816195	no
Ifit2	Ifit2	Ifit2	chr19:34550693-34576534	q1	q2	OK	4.50094	5.2394	0.219175	1.31438	0.00915	0.0816195	no
2410006H16Rik	2410006H16Rik	2410006H16Rik	chr11:62602876-62604806	q1	q2	OK	27.0043	32.3753	0.261707	1.29086	0.0092	0.081869	no
Elmo1	Elmo1	Elmo1	chr13:20090506-20608356	q1	q2	OK	13.5453	15.4538	0.190173	1.30125	0.0092	0.081869	no
Olfr464	Olfr464	Olfr464	chr11:87913919-87915003	q1	q2	OK	1.03018	0.661769	-0.638501	-1.30252	0.0092	0.081869	no
Tmem154	Tmem154	Tmem154	chr3:84666191-84704575	q1	q2	OK	0.154746	0.247828	0.679442	1.33712	0.0092	0.081869	no
Ifit1bl1	Ifit1bl1	Ifit1bl1	chr19:34592887-34601968	q1	q2	OK	2.66978	3.24731	0.282527	1.29906	0.00925	0.0822155	no
Kcng3	Kcng3	Kcng3	chr17:83585956-83631895	q1	q2	OK	3.98688	4.73611	0.248443	1.30999	0.00925	0.0822155	no
4930486I03Rik	4930486I03Rik	4930486I03Rik	chr1:20057778-20618057	q1	q2	OK	0.559217	0.118041	-2.24412	-1.73708	0.0093	0.0825118	no
Hdac5	Hdac5	Hdac5	chr11:102195746-102230172	q1	q2	OK	38.8083	43.9853	0.180656	1.31083	0.0093	0.0825118	no
Rps19	Rps19	Rps19	chr7:24884713-24889802	q1	q2	OK	173.541	196.673	0.180517	1.28705	0.0093	0.0825118	no
4933406I18Rik	4933406I18Rik	4933406I18Rik	chr7:114315478-114415161	q1	q2	OK	5.33092	6.62821	0.314235	1.30553	0.00935	0.0828071	no
Abca1	Abca1	Abca1	chr4:53030788-53159895	q1	q2	OK	6.38917	5.62467	-0.18386	-1.27754	0.00935	0.0828071	no
Cwh43	Cwh43	Cwh43	chr5:73406077-73453425	q1	q2	OK	0.892773	0.670619	-0.4128	-1.26781	0.00935	0.0828071	no
Ccnd1	Ccnd1	Ccnd1	chr7:144929930-144939925	q1	q2	OK	20.4729	23.2451	0.183212	1.29083	0.0094	0.083052	no
Cd34	Cd34	Cd34	chr1:194938820-194976959	q1	q2	OK	46.6315	41.134	-0.180976	-1.29947	0.0094	0.083052	no
Lrrc10b	Lrrc10b	Lrrc10b	chr19:10455370-10457447	q1	q2	OK	2.71365	2.12553	-0.352413	-1.312	0.0094	0.083052	no
Zfp62	Zfp62	Zfp62	chr11:49203499-49218816	q1	q2	OK	13.0263	14.822	0.186309	1.30259	0.0094	0.083052	no
Plxnc1	Plxnc1	Plxnc1	chr10:94790865-94944578	q1	q2	OK	14.3761	16.3033	0.181493	1.3068	0.00945	0.0833946	no
Slc47a1	Slc47a1	Slc47a1	chr11:61343399-61378075	q1	q2	OK	3.83257	3.18081	-0.268917	-1.29265	0.00945	0.0833946	no
Ddn	Ddn	Ddn	chr15:98803781-98807925	q1	q2	OK	434.823	384.58	-0.177145	-1.28608	0.0095	0.0835876	no
Egfr	Egfr	Egfr	chr11:16752202-16913907	q1	q2	OK	4.50592	3.86709	-0.220576	-1.26877	0.0095	0.0835876	no
Ipo9	Ipo9	Ipo9	chr1:135382314-135430491	q1	q2	OK	35.2767	31.1958	-0.177364	-1.29526	0.0095	0.0835876	no
Kcng2	Kcng2	Kcng2	chr18:80294543-80364254	q1	q2	OK	2.91966	3.57272	0.291223	1.30846	0.0095	0.0835876	no
Lmod1	Lmod1	Lmod1	chr1:135324812-135368065	q1	q2	OK	0.565321	0.4271	-0.404497	-1.29434	0.0095	0.0835876	no
Atp1b2	Atp1b2	Atp1b2	chr11:69599749-69605960	q1	q2	OK	19.9567	22.702	0.185945	1.27793	0.00955	0.083829	no
Fbln2	Fbln2	Fbln2	chr6:91212763-91272540	q1	q2	OK	1.37996	1.68016	0.283972	1.30149	0.00955	0.083829	no
Gm10451	Gm10451	Gm10451	chr12:76444496-76448698	q1	q2	OK	0.761567	1.18418	0.636844	1.32545	0.00955	0.083829	no
Mlph	Mlph	Mlph	chr1:90915099-90951142	q1	q2	OK	0.174614	0.257479	0.560286	1.32739	0.00955	0.083829	no
Pgr	Pgr	Pgr	chr9:8899832-8968611	q1	q2	OK	7.00341	7.98159	0.188618	1.27303	0.0096	0.0842182	no
Gsn	Gsn	Gsn	chr2:35256358-35307902	q1	q2	OK	21.9799	19.2886	-0.188432	-1.28595	0.00965	0.0844077	no
Rps6ka2	Rps6ka2	Rps6ka2	chr17:7170114-7303316	q1	q2	OK	20.0535	22.6448	0.175323	1.26624	0.00965	0.0844077	no
Spock3	Spock3	Spock3	chr8:62951231-63357096	q1	q2	OK	26.0305	29.6324	0.186975	1.31843	0.00965	0.0844077	no
Tmem255b	Tmem255b	Tmem255b	chr8:13435458-13461451	q1	q2	OK	1.44497	0.978107	-0.562972	-1.32889	0.00965	0.0844077	no
Wipf1	Wipf1	Wipf1	chr2:73429609-73529487	q1	q2	OK	1.55161	1.88393	0.279976	1.2938	0.00965	0.0844077	no
Gprc5b	Gprc5b	Gprc5b	chr7:118842217-118995211	q1	q2	OK	23.8305	27.4878	0.205978	1.29641	0.0097	0.0847951	no
Nuf2	Nuf2	Nuf2	chr1:169497933-169531464	q1	q2	OK	0.240529	0.140766	-0.772911	-1.33625	0.00985	0.0860052	no
Rps3a1	Rps3a1	Rps3a1	chr3:86137939-86142668	q1	q2	OK	214.439	241.927	0.174004	1.28128	0.00985	0.0860052	no
Mpzl2	Mpzl2	Mpzl2	chr9:45042343-45054043	q1	q2	OK	1.02769	0.781893	-0.394356	-1.2864	0.0099	0.086391	no
Cidea	Cidea	Cidea	chr18:67321208-67367794	q1	q2	OK	1.00442	1.42944	0.509092	1.29907	0.00995	0.0866746	no
Desi2	Desi2	Desi2	chr1:178187416-178252597	q1	q2	OK	8.35962	7.24917	-0.205621	-1.31431	0.00995	0.0866746	no
Kdm4a	Kdm4a	Kdm4a	chr4:118137003-118180043	q1	q2	OK	14.3936	12.684	-0.182418	-1.26942	0.00995	0.0866746	no
Basp1	Basp1	Basp1	chr15:25363276-25413764	q1	q2	OK	381.576	339.343	-0.169226	-1.25649	0.01	0.0869064	no
Gm3604	Gm3604	Gm3604	chr13:62367715-62383174	q1	q2	OK	0.413584	0.57419	0.473348	1.30003	0.01	0.0869064	no
Gpr85	Gpr85	Gpr85	chr6:13835073-13839848	q1	q2	OK	20.7949	18.2617	-0.187408	-1.27348	0.01	0.0869064	no
Tmem158	Tmem158	Tmem158	chr9:123259056-123260789	q1	q2	OK	36.2366	31.3914	-0.207077	-1.30287	0.01	0.0869064	no
Btn2a2	Btn2a2	Btn2a2	chr13:23477062-23488857	q1	q2	OK	0.386949	0.541932	0.485968	1.28474	0.01005	0.087188	no
Kcnab2	Kcnab2	Kcnab2	chr4:152390739-152477549	q1	q2	OK	120.26	135.472	0.171834	1.27891	0.01005	0.087188	no
Lama1	Lama1	Lama1	chr17:67697264-67822645	q1	q2	OK	1.16533	0.979981	-0.24991	-1.30336	0.01005	0.087188	no
F930015N05Rik	F930015N05Rik	F930015N05Rik	chr11:64433134-64522835	q1	q2	OK	0.130265	0.297163	1.18981	1.44275	0.0101	0.0873668	no
Lrp10	Lrp10	Lrp10	chr14:54464146-54470291	q1	q2	OK	10.3692	9.01052	-0.202615	-1.26281	0.0101	0.0873668	no
Pkdrej	Pkdrej	Pkdrej	chr15:85814675-85821733	q1	q2	OK	0.45819	0.582065	0.345234	1.28817	0.0101	0.0873668	no
Ppig	Ppig	Ppig	chr2:69723087-69754059	q1	q2	OK	11.4055	12.9237	0.180286	1.27343	0.0101	0.0873668	no
Zfp14	Zfp14	Zfp14	chr7:30036358-30051396	q1	q2	OK	2.53106	3.01282	0.251374	1.28335	0.0101	0.0873668	no
Dlg2	Dlg2	Dlg2	chr7:91090785-92449246	q1	q2	OK	58.5984	52.016	-0.171908	-1.27544	0.01015	0.0877482	no
Bmi1	Bmi1	Bmi1	chr2:18677017-18686629	q1	q2	OK	17.8387	20.2737	0.184598	1.27672	0.0102	0.088078	no
Tet1	Tet1	Tet1	chr10:62804569-62880014	q1	q2	OK	1.47824	1.27398	-0.214545	-1.28611	0.0102	0.088078	no
Gm20939	Gm20939	Gm20939	chr17:94864917-94878321	q1	q2	OK	1.43623	1.12552	-0.351695	-1.28977	0.01025	0.088407	no
Hist1h1a	Hist1h1a	Hist1h1a	chr13:23763667-23764412	q1	q2	OK	13.8872	16.6694	0.263445	1.29042	0.01025	0.088407	no
Agt	Agt	Agt	chr8:124556586-124569707	q1	q2	OK	2.94064	2.36766	-0.31267	-1.29699	0.0103	0.0886838	no
Casp9	Casp9	Casp9	chr4:141793611-141826003	q1	q2	OK	6.15285	7.10307	0.207188	1.27795	0.0103	0.0886838	no
Ccdc87	Ccdc87	Ccdc87	chr19:4839365-4842528	q1	q2	OK	0.945688	0.724889	-0.383605	-1.26269	0.0103	0.0886838	no
Adgrb3	Adgrb3	Adgrb3	chr1:25067475-25829707	q1	q2	OK	30.8746	27.3389	-0.175465	-1.28682	0.01035	0.0888569	no
Asic4	Asic4	Asic4	chr1:75450509-75474340	q1	q2	OK	4.11141	4.86579	0.243039	1.26795	0.01035	0.0888569	no
Dctd	Dctd	Dctd	chr8:48099091-48141667	q1	q2	OK	2.22159	1.76514	-0.331806	-1.28787	0.01035	0.0888569	no
Galt	Galt	Galt	chr4:41755227-41759224	q1	q2	OK	23.2981	20.3123	-0.197859	-1.29795	0.01035	0.0888569	no
Ulk4	Ulk4	Ulk4	chr9:120964453-121277172	q1	q2	OK	2.35489	2.79759	0.248524	1.28122	0.01035	0.0888569	no
Amd2	Amd2	Amd2	chr10:40287457-40302188	q1	q2	OK	27.5836	31.5189	0.192409	1.28725	0.0104	0.089029	no
Atrn	Atrn	Atrn	chr2:130906495-131030326	q1	q2	OK	39.4974	35.1141	-0.169704	-1.26202	0.0104	0.089029	no
Col4a6	Col4a6	Col4a6	chrX:141165402-141474076	q1	q2	OK	0.526206	0.413198	-0.348794	-1.2886	0.0104	0.089029	no
Gm715	Gm715	Gm715	chrX:60548007-60549216	q1	q2	OK	4.01743	3.1328	-0.358818	-1.30879	0.0104	0.089029	no
Pianp	Pianp	Pianp	chr6:124996719-125003097	q1	q2	OK	14.6236	16.7988	0.200056	1.28443	0.0104	0.089029	no
C77370	C77370	C77370	chrX:104077434-104201117	q1	q2	OK	8.65937	7.64241	-0.180234	-1.28506	0.01045	0.0893027	no
Cyp46a1	Cyp46a1	Cyp46a1	chr12:108334380-108362234	q1	q2	OK	98.2047	86.9965	-0.174834	-1.28567	0.01045	0.0893027	no
Parp4	Parp4	Parp4	chr14:56575618-56659798	q1	q2	OK	0.437892	0.560129	0.355185	1.28124	0.01045	0.0893027	no
Cntnap5c	Cntnap5c	Cntnap5c	chr17:57769569-58410342	q1	q2	OK	1.86214	1.53534	-0.278403	-1.30225	0.0105	0.0894728	no
Mllt4	Mllt4	Mllt4	chr17:13716435-13905794	q1	q2	OK	14.6887	16.5903	0.175625	1.2636	0.0105	0.0894728	no
Plekha6	Plekha6	Plekha6	chr1:133246096-133303435	q1	q2	OK	9.90469	11.2084	0.178391	1.26798	0.0105	0.0894728	no
Srebf1	Srebf1	Srebf1	chr11:60105012-60220604	q1	q2	OK	12.8723	15.8119	0.296741	1.29332	0.0105	0.0894728	no
Tgfa	Tgfa	Tgfa	chr6:86195250-86275449	q1	q2	OK	4.37974	5.07892	0.213677	1.27768	0.0105	0.0894728	no
Asb2	Asb2	Asb2	chr12:103321141-103356001	q1	q2	OK	2.06806	2.54213	0.29776	1.28657	0.01055	0.0897444	no
Chaf1a	Chaf1a	Chaf1a	chr17:56040415-56068026	q1	q2	OK	1.43426	1.15757	-0.309207	-1.29529	0.01055	0.0897444	no
Tgfb2	Tgfb2	Tgfb2	chr1:186623185-186705992	q1	q2	OK	2.41594	2.01877	-0.259107	-1.2995	0.01055	0.0897444	no
Cyp1b1	Cyp1b1	Cyp1b1	chr17:79706952-79715041	q1	q2	OK	1.52632	1.85325	0.279997	1.29883	0.0106	0.0901182	no
Etv6	Etv6	Etv6	chr6:134035699-134270147	q1	q2	OK	3.96701	4.5604	0.201107	1.25528	0.01065	0.0903881	no
Nudt15	Nudt15	Nudt15	chr14:73519863-73548242	q1	q2	OK	1.23027	0.941224	-0.386367	-1.27021	0.01065	0.0903881	no
Olfm1	Olfm1	Olfm1	chr2:28193092-28230736	q1	q2	OK	877.796	765.625	-0.197248	-1.26562	0.01065	0.0903881	no
Spata2l	Spata2l	Spata2l	chr8:123232257-123254175	q1	q2	OK	16.0529	12.964	-0.308324	-1.28388	0.01075	0.0911848	no
Enpp4	Enpp4	Enpp4	chr17:44096309-44105808	q1	q2	OK	6.31583	7.25399	0.199802	1.26317	0.0108	0.0914523	no
Foxd3	Foxd3	Foxd3	chr4:99656298-99658671	q1	q2	OK	0.306083	0.154753	-0.98396	-1.31221	0.0108	0.0914523	no
Hs3st5	Hs3st5	Hs3st5	chr10:36506806-36834394	q1	q2	OK	2.97095	2.44588	-0.280566	-1.28075	0.0108	0.0914523	no
Bbc3	Bbc3	Bbc3	chr7:16309582-16318334	q1	q2	OK	2.81543	2.23935	-0.330273	-1.26032	0.01085	0.0916668	no
Dmrtb1	Dmrtb1	Dmrtb1	chr4:107676289-107684162	q1	q2	OK	0.223309	0.109836	-1.02368	-1.32037	0.01085	0.0916668	no
Ppfibp1	Ppfibp1	Ppfibp1	chr6:146888493-147032023	q1	q2	OK	6.52438	5.69688	-0.195669	-1.27323	0.01085	0.0916668	no
Tnks2	Tnks2	Tnks2	chr19:36834231-36893477	q1	q2	OK	53.2401	47.3749	-0.168391	-1.25234	0.01085	0.0916668	no
Ypel4	Ypel4	Ypel4	chr2:84734203-84737877	q1	q2	OK	26.9924	31.6106	0.227856	1.29404	0.0109	0.0920369	no
Camk2d	Camk2d	Camk2d	chr3:126596950-126846326	q1	q2	OK	24.3338	27.3917	0.170778	1.2437	0.01095	0.0923017	no
Car3	Car3	Car3	chr3:14863537-14872373	q1	q2	OK	0.48673	0.739185	0.602815	1.29541	0.01095	0.0923017	no
Lrguk	Lrguk	Lrguk	chr6:34029447-34134034	q1	q2	OK	0.832839	0.630899	-0.40063	-1.27105	0.01095	0.0923017	no
Pygl	Pygl	Pygl	chr12:70190814-70227683	q1	q2	OK	1.84966	2.25582	0.286394	1.27651	0.011	0.0926706	no
Cdkl2	Cdkl2	Cdkl2	chr5:92006073-92043042	q1	q2	OK	10.9021	9.56145	-0.189305	-1.2657	0.01105	0.0929338	no
Fam101a	Fam101a	Fam101a	chr5:125003474-125012547	q1	q2	OK	0.462234	0.280588	-0.720171	-1.2909	0.01105	0.0929338	no
Gpr84	Gpr84	Gpr84	chr15:103308234-103310438	q1	q2	OK	0.462149	0.737918	0.675104	1.33859	0.01105	0.0929338	no
Adgrl1	Adgrl1	Adgrl1	chr8:83900097-83941954	q1	q2	OK	132.655	117.506	-0.174944	-1.28996	0.0111	0.0931961	no
C3ar1	C3ar1	C3ar1	chr6:122847139-122856157	q1	q2	OK	0.783293	1.00425	0.358489	1.28915	0.0111	0.0931961	no
Lrrc73	Lrrc73	Lrrc73	chr17:46254164-46257316	q1	q2	OK	31.603	27.6566	-0.192442	-1.25219	0.0111	0.0931961	no
Itga5	Itga5	Itga5	chr15:103344285-103366748	q1	q2	OK	0.317888	0.225901	-0.492826	-1.26434	0.01115	0.0933522	no
Lnx2	Lnx2	Lnx2	chr5:147016654-147076572	q1	q2	OK	1.63042	1.34194	-0.280925	-1.25817	0.01115	0.0933522	no
Rnd1	Rnd1	Rnd1	chr15:98669204-98677461	q1	q2	OK	15.988	13.9803	-0.193589	-1.25649	0.01115	0.0933522	no
Scarna6	Scarna6	Scarna6	chr1:87756010-87792428	q1	q2	OK	341.041	425.212	0.31824	1.2663	0.01115	0.0933522	no
Tnni3k	Tnni3k	Tnni3k	chr3:154786290-155055407	q1	q2	OK	0.19371	0.300104	0.631564	1.29498	0.01115	0.0933522	no
Fras1	Fras1	Fras1	chr5:96373954-96784728	q1	q2	OK	3.14169	2.75937	-0.187202	-1.27356	0.0112	0.0936653	no
Map2k7	Map2k7	Map2k7	chr8:4238739-4247897	q1	q2	OK	15.6635	17.8168	0.185834	1.2675	0.0112	0.0936653	no
Aftph	Aftph	Aftph	chr11:20685084-20741556	q1	q2	OK	30.0766	34.0036	0.177046	1.28491	0.01125	0.0939777	no
Orai3	Orai3	Orai3	chr7:127769814-127775150	q1	q2	OK	10.7677	9.25183	-0.218898	-1.25689	0.01125	0.0939777	no
Atp1a1	Atp1a1	Atp1a1	chr3:101576218-101604707	q1	q2	OK	418.405	370.284	-0.176268	-1.27483	0.0113	0.0942364	no
Marveld3	Marveld3	Marveld3	chr8:109947908-109962205	q1	q2	OK	0.111863	0.238343	1.09131	1.33412	0.0113	0.0942364	no
Rhpn2	Rhpn2	Rhpn2	chr7:35334236-35396767	q1	q2	OK	1.87886	2.32658	0.308347	1.2584	0.0113	0.0942364	no
Il4ra	Il4ra	Il4ra	chr7:125552281-125579474	q1	q2	OK	1.86417	2.20711	0.243629	1.2663	0.01135	0.0944943	no
Oprd1	Oprd1	Oprd1	chr4:132110725-132144486	q1	q2	OK	8.91611	10.1863	0.192142	1.2579	0.01135	0.0944943	no
Scd2	Scd2	Scd2	chr19:44293675-44306862	q1	q2	OK	209.66	236.568	0.174205	1.27687	0.01135	0.0944943	no
Anxa4	Anxa4	Anxa4	chr6:86736839-86793584	q1	q2	OK	2.11015	2.63176	0.318682	1.27273	0.0114	0.0946984	no
E130309D14Rik	E130309D14Rik	E130309D14Rik	chr11:74619604-74641516	q1	q2	OK	9.47666	10.7965	0.188118	1.23971	0.0114	0.0946984	no
Inpp5a	Inpp5a	Inpp5a	chr7:139389108-139582797	q1	q2	OK	15.8547	18.1623	0.196034	1.261	0.0114	0.0946984	no
Klhl2	Klhl2	Klhl2	chr8:64739674-64849924	q1	q2	OK	88.4464	78.7235	-0.168009	-1.24511	0.0114	0.0946984	no
C030018K13Rik	C030018K13Rik	C030018K13Rik	chr5:64477007-64483966	q1	q2	OK	2.18824	2.99186	0.451276	1.27498	0.01145	0.0950606	no
Bgn	Bgn	Bgn	chrX:73483634-73495936	q1	q2	OK	4.44682	3.75009	-0.245848	-1.25997	0.0115	0.0952628	no
Kcnc1	Kcnc1	Kcnc1	chr7:46396467-46438704	q1	q2	OK	28.8856	33.0051	0.19234	1.25629	0.0115	0.0952628	no
Kl	Kl	Kl	chr5:150952606-150993817	q1	q2	OK	0.730773	0.924061	0.338564	1.26292	0.0115	0.0952628	no
Rgs6	Rgs6	Rgs6	chr12:82617037-83158813	q1	q2	OK	16.718	14.6855	-0.187015	-1.26054	0.0115	0.0952628	no
Hdac8	Hdac8	Hdac8	chrX:102284639-102505148	q1	q2	OK	4.02603	4.81987	0.259637	1.24476	0.01155	0.0955173	no
Kansl3	Kansl3	Kansl3	chr1:36335729-36369181	q1	q2	OK	11.6444	13.198	0.180691	1.25392	0.01155	0.0955173	no
Ppbp	Ppbp	Ppbp	chr5:90768517-90770060	q1	q2	OK	0.0343237	0.353436	3.36417	2.47238	0.01155	0.0955173	no
Abhd5	Abhd5	Abhd5	chr9:122351615-122381523	q1	q2	OK	6.60396	5.69139	-0.21455	-1.25783	0.0116	0.0957709	no
Mapk6	Mapk6	Mapk6	chr9:75386781-75410016	q1	q2	OK	14.0361	15.8995	0.179836	1.24961	0.0116	0.0957709	no
Rhbdl1	Rhbdl1	Rhbdl1	chr17:25834464-25837127	q1	q2	OK	31.1482	27.2202	-0.194467	-1.25523	0.0116	0.0957709	no
Rad51d	Rad51d	Rad51d	chr11:82871960-82890624	q1	q2	OK	4.0138	4.77939	0.251857	1.25106	0.01165	0.0961303	no
Fam49a	Fam49a	Fam49a	chr12:12262138-12392475	q1	q2	OK	72.3126	64.4715	-0.165587	-1.23281	0.0117	0.0964358	no
Gabra4	Gabra4	Gabra4	chr5:71569733-71658308	q1	q2	OK	50.8959	45.0625	-0.175621	-1.29112	0.0117	0.0964358	no
Papd7	Papd7	Papd7	chr13:69497958-69533864	q1	q2	OK	11.1998	12.7185	0.183454	1.23589	0.01175	0.0967942	no
Ccdc109b	Ccdc109b	Ccdc109b	chr3:129914959-129970206	q1	q2	OK	2.22978	2.87399	0.366153	1.26656	0.0118	0.0970984	no
Trpc5	Trpc5	Trpc5	chrX:144381670-144688180	q1	q2	OK	6.28292	5.48163	-0.196829	-1.23938	0.0118	0.0970984	no
Stxbp6	Stxbp6	Stxbp6	chr12:44852485-45074483	q1	q2	OK	28.6566	32.2985	0.172602	1.2468	0.01185	0.097402	no
Tmem229b	Tmem229b	Tmem229b	chr12:78961794-79007277	q1	q2	OK	9.02731	7.87335	-0.197318	-1.26151	0.01185	0.097402	no
Ripply3	Ripply3	Ripply3	chr16:94328421-94336935	q1	q2	OK	0.111327	0.223536	1.0057	1.27135	0.0119	0.0977589	no
Aspg	Aspg	Aspg	chr12:112106682-112127573	q1	q2	OK	0.835408	1.10004	0.397004	1.26	0.012	0.098526	no
Mapk13	Mapk13	Mapk13	chr17:28769316-28778704	q1	q2	OK	0.115558	0.241867	1.06559	1.30897	0.01205	0.0988819	no
Ptges	Ptges	Ptges	chr2:30889470-30903297	q1	q2	OK	1.70775	2.0702	0.277678	1.27346	0.01215	0.0995925	no
Slc26a2	Slc26a2	Slc26a2	chr18:61196853-61211596	q1	q2	OK	3.33503	2.80292	-0.250771	-1.26563	0.01215	0.0995925	no
Hist1h3b	Hist1h3b	Hist1h3b	chr13:23752379-23752840	q1	q2	OK	2.21636	1.2074	-0.876283	-1.31907	0.0122	0.0999472	no
Thada	Thada	Thada	chr17:84190055-84466208	q1	q2	OK	2.56565	2.96011	0.20633	1.25516	0.01225	0.100302	no
Atpaf1	Atpaf1	Atpaf1	chr4:115784813-115812314	q1	q2	OK	7.62785	8.83845	0.212516	1.24623	0.0123	0.100655	no
Eva1c	Eva1c	Eva1c	chr16:90830858-90904885	q1	q2	OK	0.803272	1.09185	0.442816	1.2647	0.01235	0.100898	no
Gdpd2	Gdpd2	Gdpd2	chrX:100729846-100738901	q1	q2	OK	0.620659	0.433034	-0.51932	-1.28925	0.01235	0.100898	no
Oxsr1	Oxsr1	Oxsr1	chr9:119238432-119322427	q1	q2	OK	11.4074	12.9695	0.185157	1.27379	0.01235	0.100898	no
Lsg1	Lsg1	Lsg1	chr16:30561368-30587589	q1	q2	OK	4.92662	5.76731	0.2273	1.25779	0.0124	0.10114	no
Plxna2	Plxna2	Plxna2	chr1:194619828-194816868	q1	q2	OK	17.5761	15.6192	-0.170291	-1.25544	0.0124	0.10114	no
Slc25a22	Slc25a22	Slc25a22	chr7:141429748-141437874	q1	q2	OK	60.8243	54.0986	-0.169056	-1.22449	0.0124	0.10114	no
Lrrcc1	Lrrcc1	Lrrcc1	chr3:14533787-14572658	q1	q2	OK	4.56676	3.95224	-0.208498	-1.24164	0.01245	0.101436	no
P2rx3	P2rx3	P2rx3	chr2:84996551-85035834	q1	q2	OK	0.460305	0.340817	-0.433595	-1.25503	0.01245	0.101436	no
Gm3893	Gm3893	Gm3893	chr4:41889794-42462993	q1	q2	OK	0.68163	0.485297	-0.490122	-1.33589	0.0125	0.101676	no
Gpr155	Gpr155	Gpr155	chr2:73341505-73386480	q1	q2	OK	11.3875	12.8959	0.179464	1.22933	0.0125	0.101676	no
H2-Q7	H2-Q7,H2-Q9	H2-Q7,H2-Q9	chr17:35439154-35443773	q1	q2	OK	0.175479	0.584482	1.73586	1.73787	0.0125	0.101676	no
Arpp21	Arpp21	Arpp21	chr9:112065090-112348925	q1	q2	OK	120.595	107.303	-0.168474	-1.24324	0.01255	0.102027	no
Gm12191	Gm12191	Gm12191	chr15:34440505-34443276	q1	q2	OK	223.58	253.901	0.183476	1.24501	0.0126	0.10221	no
Olfml3	Olfml3	Olfml3	chr3:103735393-103738001	q1	q2	OK	13.9638	12.1618	-0.199335	-1.22263	0.0126	0.10221	no
Trpc4	Trpc4	Trpc4	chr3:54156056-54318471	q1	q2	OK	5.42526	4.68168	-0.212666	-1.24302	0.0126	0.10221	no
Zfp781	Zfp781	Zfp781	chr10:81901910-81930480	q1	q2	OK	0.434401	0.573617	0.401058	1.23501	0.0126	0.10221	no
Fam213a	Fam213a	Fam213a	chr14:40993739-41013775	q1	q2	OK	45.1238	51.0105	0.176906	1.24594	0.01265	0.102448	no
Marc2	Marc2	Marc2	chr1:184813067-184845847	q1	q2	OK	38.2989	33.8645	-0.17753	-1.2315	0.01265	0.102448	no
Ric8b	Ric8b	Ric8b	chr10:84917612-85018337	q1	q2	OK	11.8958	13.4705	0.17935	1.2387	0.01265	0.102448	no
Dnajb2	Dnajb2	Dnajb2	chr1:75236422-75245692	q1	q2	OK	26.2608	29.8194	0.183342	1.20941	0.0127	0.102741	no
Sept9	Sept9	Sept9	chr11:117199660-117362325	q1	q2	OK	27.1881	30.756	0.177893	1.26474	0.0127	0.102741	no
Ocm	Ocm	Ocm	chr5:144019806-144050609	q1	q2	OK	0.920925	0.568063	-0.697033	-1.27121	0.01275	0.103089	no
Dgat2	Dgat2	Dgat2	chr7:99153662-99182713	q1	q2	OK	27.8605	24.6321	-0.177684	-1.21107	0.0128	0.103381	no
LOC432842	LOC432842	LOC432842	chr14:38368950-39476255	q1	q2	OK	3.03919	1.9941	-0.607951	-1.27647	0.0128	0.103381	no
Arhgap33	Arhgap33	Arhgap33	chr7:30522225-30535060	q1	q2	OK	9.76503	8.58035	-0.186589	-1.23149	0.01285	0.103616	no
Swap70	Swap70	Swap70	chr7:110221702-110283506	q1	q2	OK	4.91631	4.24481	-0.211878	-1.25246	0.01285	0.103616	no
Zbtb18	Zbtb18	Zbtb18	chr1:177444660-177450764	q1	q2	OK	165.228	146.979	-0.168848	-1.25204	0.01285	0.103616	no
Agmo	Agmo	Agmo	chr12:37241638-37581932	q1	q2	OK	3.51489	4.23518	0.268945	1.24776	0.0129	0.103794	no
Lamc1	Lamc1	Lamc1	chr1:153218921-153332786	q1	q2	OK	5.78338	5.08618	-0.185332	-1.23922	0.0129	0.103794	no
Rps23	Rps23	Rps23	chr13:90923121-90924732	q1	q2	OK	280.808	316.061	0.170619	1.23718	0.0129	0.103794	no
Tmem128	Tmem128	Tmem128	chr5:38260374-38269618	q1	q2	OK	24.6838	21.3291	-0.210742	-1.2438	0.0129	0.103794	no
Nlgn3	Nlgn3	Nlgn3	chrX:101299178-101321350	q1	q2	OK	31.5496	28.0696	-0.168613	-1.22087	0.01295	0.10414	no
9330133O14Rik	9330133O14Rik	9330133O14Rik	chr8:122443655-122451322	q1	q2	OK	3.07536	2.56385	-0.26244	-1.25247	0.013	0.104372	no
Mlf1	Mlf1	Mlf1	chr3:67374096-67400000	q1	q2	OK	0.416111	0.237211	-0.810799	-1.23526	0.013	0.104372	no
Ube2g1	Ube2g1	Ube2g1	chr11:72607260-72686481	q1	q2	OK	19.6117	17.3105	-0.180072	-1.24305	0.013	0.104372	no
Jazf1	Jazf1	Jazf1	chr6:52768067-53068624	q1	q2	OK	12.4481	10.8824	-0.193932	-1.25183	0.01305	0.104604	no
Prkcd	Prkcd	Prkcd	chr14:30595353-30626208	q1	q2	OK	2.74402	3.27319	0.254407	1.24295	0.01305	0.104604	no
Tfpi	Tfpi	Tfpi	chr2:84432859-84476775	q1	q2	OK	2.7376	2.21523	-0.305459	-1.23694	0.01305	0.104604	no
Fam83h	Fam83h	Fam83h	chr15:76001091-76014336	q1	q2	OK	1.5787	1.29345	-0.287515	-1.23893	0.0131	0.104835	no
Fcer1g	Fcer1g	Fcer1g	chr1:171229571-171234349	q1	q2	OK	10.7132	13.138	0.294358	1.24598	0.0131	0.104835	no
Mgmt	Mgmt	Mgmt	chr7:136894610-137128188	q1	q2	OK	0.927186	1.42535	0.620384	1.26585	0.0131	0.104835	no
Cd36	Cd36	Cd36	chr5:17781689-17888959	q1	q2	OK	0.508221	0.365673	-0.474901	-1.20776	0.01315	0.105066	no
Purb	Purb	Purb	chr11:6467598-6476076	q1	q2	OK	142.361	126.615	-0.169109	-1.24662	0.01315	0.105066	no
Zdhhc24	Zdhhc24	Zdhhc24	chr19:4878667-4885397	q1	q2	OK	9.26932	8.01011	-0.210642	-1.24399	0.01315	0.105066	no
Mkln1	Mkln1	Mkln1	chr6:31398827-31509477	q1	q2	OK	21.2989	23.9736	0.170666	1.21624	0.0132	0.105295	no
Nuak1	Nuak1	Nuak1	chr10:84371318-84440471	q1	q2	OK	22.971	25.863	0.171076	1.2353	0.0132	0.105295	no
Rasa4	Rasa4	Rasa4	chr5:136083915-136111861	q1	q2	OK	1.42829	1.76629	0.306432	1.21106	0.0132	0.105295	no
Col9a1	Col9a1	Col9a1	chr1:24177609-24252738	q1	q2	OK	0.277211	0.185063	-0.58297	-1.24478	0.01325	0.105581	no
Stat6	Stat6	Stat6	chr10:127642985-127666703	q1	q2	OK	3.48712	4.72951	0.439655	1.2913	0.01325	0.105581	no
1110008F13Rik	1110008F13Rik	1110008F13Rik	chr2:156863121-156887078	q1	q2	OK	47.7065	41.7462	-0.192542	-1.23012	0.0133	0.105866	no
C030023E24Rik	C030023E24Rik	C030023E24Rik	chrX:61191292-61194164	q1	q2	OK	0.944502	1.25973	0.415494	1.24229	0.0133	0.105866	no
Ankef1	Ankef1	Ankef1	chr2:136532320-136555854	q1	q2	OK	1.04372	1.32575	0.345078	1.2635	0.01335	0.106093	no
Atp13a5	Atp13a5	Atp13a5	chr16:29231913-29378732	q1	q2	OK	2.97787	2.55872	-0.218859	-1.21206	0.01335	0.106093	no
Shroom2	Shroom2	Shroom2	chrX:152609508-152769486	q1	q2	OK	31.1043	27.6373	-0.170495	-1.23572	0.01335	0.106093	no
Fgf10	Fgf10	Fgf10	chr13:118714698-118792573	q1	q2	OK	0.435749	0.573983	0.397511	1.21209	0.0134	0.106377	no
Glcci1	Glcci1	Glcci1	chr6:8509599-8597549	q1	q2	OK	18.0006	20.2573	0.170396	1.21364	0.0134	0.106377	no
Bcam	Bcam	Bcam	chr7:19756137-19770532	q1	q2	OK	8.4099	9.71348	0.2079	1.23732	0.01345	0.106489	no
Bcl6b	Bcl6b	Bcl6b	chr11:70224126-70229798	q1	q2	OK	0.744147	0.560612	-0.408583	-1.22096	0.01345	0.106489	no
E130102H24Rik	E130102H24Rik	E130102H24Rik	chr4:101346523-101399185	q1	q2	OK	2.8056	3.91683	0.481377	1.24328	0.01345	0.106489	no
Rps24	Rps24	Rps24	chr14:24490680-24496146	q1	q2	OK	248.078	278.778	0.168321	1.24369	0.01345	0.106489	no
Stard4	Stard4	Stard4	chr18:33201420-33213816	q1	q2	OK	6.52628	7.54238	0.208758	1.23194	0.01345	0.106489	no
Adam17	Adam17	Adam17	chr12:21316391-21373632	q1	q2	OK	3.91986	3.32071	-0.23931	-1.221	0.01355	0.106939	no
Clstn2	Clstn2	Clstn2	chr9:97444394-98033167	q1	q2	OK	17.3111	15.3542	-0.173059	-1.21491	0.01355	0.106939	no
Gpm6b	Gpm6b	Gpm6b	chrX:166238942-166389033	q1	q2	OK	407.193	361.16	-0.173074	-1.23153	0.01355	0.106939	no
Parp3	Parp3	Parp3	chr9:106470352-106476651	q1	q2	OK	1.25352	1.56734	0.322331	1.24465	0.01355	0.106939	no
Rab11fip5	Rab11fip5	Rab11fip5	chr6:85334961-85374634	q1	q2	OK	28.8622	32.5625	0.17403	1.2309	0.01355	0.106939	no
Slc25a34	Slc25a34	Slc25a34	chr4:141618824-141623834	q1	q2	OK	3.92018	3.31831	-0.240473	-1.21795	0.01355	0.106939	no
Dclk1	Dclk1	Dclk1	chr3:55242525-55539068	q1	q2	OK	172.35	153.026	-0.171571	-1.23604	0.0136	0.10722	no
Sumf2	Sumf2	Sumf2	chr5:129846989-129879083	q1	q2	OK	5.09804	4.11957	-0.307449	-1.21076	0.0136	0.10722	no
Hs6st1	Hs6st1	Hs6st1	chr1:36068399-36106446	q1	q2	OK	23.0384	20.4312	-0.173265	-1.21673	0.01365	0.107443	no
Klf14	Klf14	Klf14	chr6:30956020-30958990	q1	q2	OK	0.276053	0.168208	-0.714704	-1.26656	0.01365	0.107443	no
Lepr	Lepr	Lepr	chr4:101717406-101815354	q1	q2	OK	1.63773	1.35355	-0.274953	-1.2262	0.01365	0.107443	no
Arl4d	Arl4d	Arl4d	chr11:101665540-101667832	q1	q2	OK	10.8233	9.18268	-0.237147	-1.25255	0.0137	0.107609	no
Arrdc2	Arrdc2	Arrdc2	chr8:70835137-70839720	q1	q2	OK	3.41407	4.1148	0.269328	1.23902	0.0137	0.107609	no
Fbn1	Fbn1	Fbn1	chr2:125300593-125506438	q1	q2	OK	1.42303	1.21989	-0.222216	-1.22683	0.0137	0.107609	no
Snrpb	Snrpb	Snrpb	chr2:130171635-130179364	q1	q2	OK	55.9697	63.3194	0.177999	1.22618	0.0137	0.107609	no
9430021M05Rik	9430021M05Rik	9430021M05Rik	chr2:162661162-162675204	q1	q2	OK	3.42338	4.10484	0.261908	1.22339	0.0138	0.108166	no
Mettl18	Mettl18	Mettl18	chr1:163994944-163997244	q1	q2	OK	3.13116	3.88285	0.310419	1.23432	0.0138	0.108166	no
Pde1c	Pde1c	Pde1c	chr6:56069803-56369634	q1	q2	OK	0.937118	1.14982	0.295102	1.25435	0.0138	0.108166	no
Slc30a5	Slc30a5	Slc30a5	chr13:100802647-100833427	q1	q2	OK	24.664	21.8462	-0.175023	-1.21486	0.0138	0.108166	no
Cpeb3	Cpeb3	Cpeb3	chr19:37021290-37207471	q1	q2	OK	15.8236	17.861	0.174736	1.23353	0.01385	0.108443	no
Rad21	Rad21	Rad21	chr15:51962603-51991760	q1	q2	OK	21.8184	24.5595	0.17073	1.21492	0.01385	0.108443	no
Calcrl	Calcrl	Calcrl	chr2:84330626-84425266	q1	q2	OK	2.65426	2.24911	-0.238955	-1.22884	0.0139	0.10872	no
Ccdc71l	Ccdc71l	Ccdc71l	chr12:32378788-32382943	q1	q2	OK	9.08067	7.91824	-0.197619	-1.23376	0.0139	0.10872	no
Cytl1	Cytl1	Cytl1	chr5:37735518-37739820	q1	q2	OK	0.617259	0.962477	0.640876	1.26827	0.01395	0.108882	no
Lrrc32	Lrrc32	Lrrc32	chr7:98494221-98501830	q1	q2	OK	0.80797	0.628668	-0.362002	-1.23084	0.01395	0.108882	no
Sipa1l3	Sipa1l3	Sipa1l3	chr7:29320377-29505460	q1	q2	OK	3.22598	3.69213	0.194716	1.23966	0.01395	0.108882	no
Stk33	Stk33	Stk33	chr7:109279215-109439053	q1	q2	OK	0.201549	0.310957	0.625582	1.26054	0.01395	0.108882	no
Gbe1	Gbe1	Gbe1	chr16:70313948-70569720	q1	q2	OK	6.19801	5.35416	-0.211146	-1.21324	0.014	0.109157	no
Hif1a	Hif1a	Hif1a	chr12:73907866-73947530	q1	q2	OK	30.0699	26.7777	-0.167289	-1.21303	0.014	0.109157	no
2310061I04Rik	2310061I04Rik	2310061I04Rik	chr17:35892676-35897378	q1	q2	OK	7.59903	9.05415	0.252763	1.22657	0.0141	0.109649	no
Hist1h1b	Hist1h1b	Hist1h1b	chr13:21779831-21780625	q1	q2	OK	5.09999	6.50101	0.35017	1.25294	0.0141	0.109649	no
Ptgds	Ptgds	Ptgds	chr2:25466711-25469749	q1	q2	OK	1043.39	929.894	-0.166135	-1.20526	0.0141	0.109649	no
Sntg2	Sntg2	Sntg2	chr12:30174556-30373375	q1	q2	OK	2.18531	2.66949	0.288724	1.23173	0.0141	0.109649	no
Xylb	Xylb	Xylb	chr9:119357380-119393797	q1	q2	OK	0.74239	0.935522	0.333593	1.21647	0.0141	0.109649	no
Itga8	Itga8	Itga8	chr2:12106659-12312315	q1	q2	OK	1.5202	1.80541	0.248061	1.2271	0.01425	0.1107	no
Tll2	Tll2	Tll2	chr19:41083980-41206774	q1	q2	OK	0.220638	0.141554	-0.640334	-1.264	0.01425	0.1107	no
Agbl4	Agbl4	Agbl4	chr4:110397697-111663024	q1	q2	OK	7.28114	8.74118	0.263664	1.19305	0.0143	0.110972	no
Tunar	Tunar	Tunar	chr12:105336593-105383932	q1	q2	OK	1.26239	1.00738	-0.325543	-1.20233	0.0143	0.110972	no
Bmp2	Bmp2	Bmp2	chr2:133552158-133562896	q1	q2	OK	1.9411	1.59435	-0.283911	-1.21288	0.01435	0.111186	no
Exoc6	Exoc6	Exoc6	chr19:37550417-37683249	q1	q2	OK	23.7533	21.031	-0.17561	-1.22145	0.01435	0.111186	no
Plekha5	Plekha5	Plekha5	chr6:140424098-140594906	q1	q2	OK	9.2892	10.4929	0.175786	1.214	0.01435	0.111186	no
Pogk	Pogk	Pogk	chr1:166379166-166409828	q1	q2	OK	9.6616	11.1649	0.208639	1.22615	0.0144	0.111516	no
Fa2h	Fa2h	Fa2h	chr8:111345137-111393821	q1	q2	OK	1.90965	2.36223	0.30684	1.24564	0.01445	0.111728	no
Ifit3b	Ifit3b	Ifit3b	chr19:34607956-34613401	q1	q2	OK	2.49107	3.0228	0.27912	1.23307	0.01445	0.111728	no
Mybl1	Mybl1	Mybl1	chr1:9667410-9700209	q1	q2	OK	1.62446	1.93159	0.249829	1.22677	0.01445	0.111728	no
Resp18	Resp18	Resp18	chr1:75272201-75278380	q1	q2	OK	63.3611	71.7621	0.179625	1.21612	0.0145	0.111998	no
Rnf145	Rnf145	Rnf145	chr11:44518963-44565520	q1	q2	OK	36.7692	32.7045	-0.16901	-1.21546	0.0145	0.111998	no
N4bp3	N4bp3	N4bp3	chr11:51643088-51657681	q1	q2	OK	5.15754	6.07627	0.236501	1.20828	0.01455	0.112326	no
Amer3	Amer3	Amer3	chr1:34579692-34590944	q1	q2	OK	11.6608	10.3012	-0.178863	-1.22423	0.0146	0.11242	no
Cdh4	Cdh4	Cdh4	chr2:179442477-179899375	q1	q2	OK	5.19066	4.56374	-0.185701	-1.21055	0.0146	0.11242	no
Ifit3	Ifit3	Ifit3	chr19:34583528-34588982	q1	q2	OK	5.04285	5.91319	0.229697	1.23174	0.0146	0.11242	no
Igsf5	Igsf5	Igsf5	chr16:96361756-96422121	q1	q2	OK	0.250228	0.140167	-0.8361	-1.17618	0.0146	0.11242	no
Zfp644	Zfp644	Zfp644	chr5:106616740-106696830	q1	q2	OK	32.0268	35.9015	0.164766	1.21665	0.0146	0.11242	no
Fto	Fto	Fto	chr8:91313524-91668433	q1	q2	OK	38.6248	43.3282	0.165775	1.21241	0.01465	0.112688	no
Tmcc2	Tmcc2	Tmcc2	chr1:132356314-132391281	q1	q2	OK	70.9017	79.407	0.163446	1.21154	0.01465	0.112688	no
Cenpw	Cenpw	Cenpw	chr10:30196008-30200540	q1	q2	OK	3.75972	3.00879	-0.321442	-1.20515	0.0147	0.112839	no
Fbln1	Fbln1	Fbln1	chr15:85206007-85286294	q1	q2	OK	5.1653	4.42378	-0.223574	-1.22308	0.0147	0.112839	no
Hmox1	Hmox1	Hmox1	chr8:75093617-75100593	q1	q2	OK	2.48176	3.07901	0.311104	1.22511	0.0147	0.112839	no
Psme4	Psme4	Psme4	chr11:30771774-30880361	q1	q2	OK	11.6174	10.3023	-0.173319	-1.21403	0.0147	0.112839	no
Cchcr1	Cchcr1	Cchcr1	chr17:35517115-35531015	q1	q2	OK	1.04239	1.32426	0.345294	1.22679	0.01475	0.113048	no
Sptan1	Sptan1	Sptan1	chr2:29965559-30031450	q1	q2	OK	221.426	196.972	-0.168833	-1.20422	0.01475	0.113048	no
Srrm3	Srrm3	Srrm3	chr5:135818105-135874772	q1	q2	OK	9.95512	11.2891	0.181417	1.20629	0.01475	0.113048	no
Lrfn5	Lrfn5	Lrfn5	chr12:61524631-61845258	q1	q2	OK	33.4401	29.7433	-0.169017	-1.21825	0.0148	0.113373	no
Eme2	Eme2	Eme2	chr17:24892151-24895087	q1	q2	OK	9.63833	8.22111	-0.229449	-1.22387	0.01485	0.113522	no
Mamld1	Mamld1	Mamld1	chrX:71050255-71154717	q1	q2	OK	4.24728	4.91001	0.209187	1.22285	0.01485	0.113522	no
Map1lc3a	Map1lc3a	Map1lc3a	chr2:155276363-155278073	q1	q2	OK	189.91	169.268	-0.166005	-1.20547	0.01485	0.113522	no
Setd1b	Setd1b	Setd1b	chr5:123142192-123168630	q1	q2	OK	1.0674	1.25894	0.23811	1.2241	0.01485	0.113522	no
Rassf7	Rassf7	Rassf7	chr7:141215859-141218658	q1	q2	OK	0.268318	0.434662	0.695952	1.24061	0.0149	0.113845	no
C2	C2	C2	chr17:34862601-34882100	q1	q2	OK	0.991932	1.25842	0.343297	1.21441	0.01495	0.11411	no
Pnn	Pnn	Pnn	chr12:59066918-59074017	q1	q2	OK	15.4389	17.4518	0.176801	1.22696	0.01495	0.11411	no
Cpt1a	Cpt1a	Cpt1a	chr19:3323300-3385733	q1	q2	OK	8.54865	7.52391	-0.184213	-1.21103	0.015	0.114257	no
Nova1	Nova1	Nova1	chr12:46694516-46818775	q1	q2	OK	6.31956	7.16033	0.180202	1.19678	0.015	0.114257	no
Tlr13	Tlr13	Tlr13	chrX:106143274-106160493	q1	q2	OK	0.748798	0.939897	0.327926	1.22343	0.015	0.114257	no
Tmprss7	Tmprss7	Tmprss7	chr16:45656316-45693658	q1	q2	OK	0.82679	0.616222	-0.424071	-1.20334	0.015	0.114257	no
Gbp3	Gbp3	Gbp3	chr3:142560051-142573212	q1	q2	OK	2.35904	1.94477	-0.278598	-1.22516	0.0151	0.114901	no
Tmem159	Tmem159	Tmem159	chr7:120102425-120120986	q1	q2	OK	14.1211	12.1229	-0.220122	-1.22021	0.0151	0.114901	no
Chd9	Chd9	Chd9	chr8:90828834-91054508	q1	q2	OK	7.76552	8.72993	0.168888	1.2101	0.01515	0.115163	no
D030028A08Rik	D030028A08Rik	D030028A08Rik	chr11:96944145-96977688	q1	q2	OK	2.63768	2.15207	-0.29354	-1.21779	0.01515	0.115163	no
A330074K22Rik	A330074K22Rik	A330074K22Rik	chr8:120204433-120228230	q1	q2	OK	0.779435	1.01449	0.380252	1.19501	0.0152	0.115307	no
Arrdc3	Arrdc3	Arrdc3	chr13:80883421-80896043	q1	q2	OK	12.8621	14.5284	0.175753	1.20026	0.0152	0.115307	no
Foxo4	Foxo4	Foxo4	chrX:101254527-101260873	q1	q2	OK	4.13749	4.83452	0.224616	1.2288	0.0152	0.115307	no
Mctp2	Mctp2	Mctp2	chr7:72077829-72306595	q1	q2	OK	0.392593	0.300584	-0.385266	-1.18693	0.0152	0.115307	no
AW554918	AW554918	AW554918	chr18:25169019-25467321	q1	q2	OK	2.66351	3.08534	0.212101	1.22113	0.01525	0.115392	no
Ahi1	Ahi1	Ahi1	chr10:20952546-21080429	q1	q2	OK	32.1452	36.0007	0.163418	1.1957	0.01525	0.115392	no
Bbox1	Bbox1	Bbox1	chr2:110265082-110305725	q1	q2	OK	0.242328	0.391645	0.692588	1.22054	0.01525	0.115392	no
Sdk2	Sdk2	Sdk2	chr11:113780789-114065951	q1	q2	OK	3.36883	2.93835	-0.197244	-1.20442	0.01525	0.115392	no
Slc38a1	Slc38a1	Slc38a1	chr15:96571417-96642913	q1	q2	OK	19.4275	21.7975	0.166059	1.20789	0.01525	0.115392	no
Epha7	Epha7	Epha7	chr4:28813130-28967503	q1	q2	OK	28.9249	25.5326	-0.179976	-1.18645	0.01535	0.11609	no
Cdc7	Cdc7	Cdc7	chr5:106964321-106984439	q1	q2	OK	2.75252	3.26915	0.24816	1.21567	0.0154	0.11629	no
Efna5	Efna5	Efna5	chr17:62602956-62881317	q1	q2	OK	2.68014	3.12444	0.221287	1.22016	0.0154	0.11629	no
Rbp1	Rbp1	Rbp1	chr9:98422960-98446550	q1	q2	OK	4.07044	3.4553	-0.236372	-1.21051	0.0154	0.11629	no
Xrcc2	Xrcc2	Xrcc2	chr5:25689815-25705797	q1	q2	OK	2.00596	2.4261	0.274345	1.21476	0.0155	0.116986	no
Gpcpd1	Gpcpd1	Gpcpd1	chr2:132529081-132578248	q1	q2	OK	37.1924	33.1465	-0.166154	-1.20332	0.0156	0.117621	no
Lilrb4a	Lilrb4a	Lilrb4a	chr10:51490897-51496611	q1	q2	OK	0.166193	0.288112	0.793769	1.20131	0.0156	0.117621	no
Bid	Bid	Bid	chr6:120893118-120916820	q1	q2	OK	5.59036	4.73587	-0.239309	-1.22904	0.01565	0.117879	no
Naalad2	Naalad2	Naalad2	chr9:18323020-18385928	q1	q2	OK	0.538163	0.719153	0.418256	1.17955	0.01565	0.117879	no
Fyco1	Fyco1	Fyco1	chr9:123789499-123851899	q1	q2	OK	1.9675	2.25659	0.197779	1.19668	0.0157	0.118195	no
AU023762	AU023762	AU023762	chr9:113496745-113587152	q1	q2	OK	0.960246	0.720965	-0.413474	-1.19701	0.01575	0.118452	no
Casd1	Casd1	Casd1	chr6:4601065-4643381	q1	q2	OK	32.6362	29.0643	-0.167222	-1.19908	0.01575	0.118452	no
Kctd15	Kctd15	Kctd15	chr7:34639015-34652841	q1	q2	OK	5.27168	4.48013	-0.234721	-1.21176	0.0158	0.118708	no
Psmd8	Psmd8	Psmd8	chr7:29174186-29180673	q1	q2	OK	69.2095	61.6088	-0.167832	-1.20061	0.0158	0.118708	no
Ptprc	Ptprc	Ptprc	chr1:138062858-138175305	q1	q2	OK	0.965068	1.16741	0.274609	1.21191	0.01585	0.119023	no
Mxra8	Mxra8	Mxra8	chr4:155839679-155844102	q1	q2	OK	3.96735	3.30668	-0.262792	-1.20174	0.0159	0.119218	no
Psmb9	Psmb9	Psmb9	chr17:34182098-34187330	q1	q2	OK	1.4279	2.0318	0.508861	1.21153	0.0159	0.119218	no
Sptbn4	Sptbn4	Sptbn4	chr7:27356382-27446589	q1	q2	OK	37.083	41.6571	0.167802	1.20468	0.0159	0.119218	no
B3gnt8	B3gnt8	B3gnt8	chr7:25627623-25629490	q1	q2	OK	0.848336	0.600951	-0.497387	-1.22107	0.01595	0.119412	no
Epb4.1l4b	Epb4.1l4b	Epb4.1l4b	chr4:57061725-57143156	q1	q2	OK	3.11648	3.68593	0.242112	1.20111	0.01595	0.119412	no
Slc8b1	Slc8b1	Slc8b1	chr5:120511191-120534024	q1	q2	OK	2.18707	2.64093	0.272042	1.1922	0.01595	0.119412	no
Trp53inp2	Trp53inp2	Trp53inp2	chr2:155381855-155389847	q1	q2	OK	24.138	21.4306	-0.171634	-1.20864	0.016	0.119666	no
Ydjc	Ydjc	Ydjc	chr16:17139063-17148857	q1	q2	OK	16.3806	13.9691	-0.229752	-1.20468	0.016	0.119666	no
Bcl2a1a	Bcl2a1a	Bcl2a1a	chr9:88956919-88962416	q1	q2	OK	0.121362	0.299473	1.30311	1.29113	0.01605	0.119919	no
Sel1l3	Sel1l3	Sel1l3	chr5:53107082-53213452	q1	q2	OK	22.701	20.2104	-0.167659	-1.19681	0.01605	0.119919	no
Adam1a	Adam1a	Adam1a	chr5:121518603-121521695	q1	q2	OK	0.46546	0.624499	0.424043	1.22089	0.0161	0.119991	no
Asap2	Asap2	Asap2	chr12:21111755-21286237	q1	q2	OK	6.97515	8.0529	0.207284	1.19499	0.0161	0.119991	no
Cst3	Cst3	Cst3	chr2:148871731-148875468	q1	q2	OK	956.512	1068.21	0.159341	1.18412	0.0161	0.119991	no
Pcgf5	Pcgf5	Pcgf5	chr19:36379066-36456204	q1	q2	OK	7.81415	9.13605	0.22548	1.18944	0.0161	0.119991	no
Rpl24	Rpl24	Rpl24	chr16:55966274-55971437	q1	q2	OK	186.735	209.262	0.164318	1.18306	0.0161	0.119991	no
Adcyap1r1	Adcyap1r1	Adcyap1r1	chr6:55451977-55501455	q1	q2	OK	24.2823	27.2045	0.163941	1.1957	0.01615	0.120063	no
Cspg4	Cspg4	Cspg4	chr9:56865103-56899870	q1	q2	OK	4.07949	3.58341	-0.187056	-1.21238	0.01615	0.120063	no
Mlana	Mlana	Mlana	chr19:29697940-29708306	q1	q2	OK	0.156373	0.584565	1.90237	1.67447	0.01615	0.120063	no
Rgs7	Rgs7	Rgs7	chr1:175059075-175492545	q1	q2	OK	39.5002	35.1683	-0.167583	-1.20517	0.01615	0.120063	no
Zfpm1	Zfpm1	Zfpm1	chr8:122282140-122337247	q1	q2	OK	18.8038	21.2206	0.174443	1.20183	0.01615	0.120063	no
[truncated: 22,348 more rows]

## Sheet: Spinal Cord Cuffdiff
test_id	gene_id	gene	locus	sample_1	sample_2	status	value_1	value_2	log2(fold_change)	test_stat	p_value	q_value	significant
1700063D05Rik	1700063D05Rik	1700063D05Rik	chr9:41206154-41217627	q1	q2	OK	1.82282	4.26962	1.22793	2.53221	5e-05	0.0010635	yes
2010005H15Rik	2010005H15Rik	2010005H15Rik	chr16:36221561-36257427	q1	q2	OK	0	0.319541	inf	#NAME?	5e-05	0.0010635	yes
2900052N01Rik	2900052N01Rik	2900052N01Rik	chr9:46913602-46927366	q1	q2	OK	1.93034	4.89395	1.34214	4.21318	5e-05	0.0010635	yes
3425401B19Rik	3425401B19Rik	3425401B19Rik	chr14:32659118-32685272	q1	q2	OK	0.408394	0.128458	-1.66866	-3.24152	5e-05	0.0010635	yes
9330199G10Rik	9330199G10Rik	9330199G10Rik	chr13:19462846-19504367	q1	q2	OK	0.113895	1.23392	3.43747	4.70374	5e-05	0.0010635	yes
A130077B15Rik	A130077B15Rik	A130077B15Rik	chr10:122565022-122569891	q1	q2	OK	0.124185	0.366015	1.55941	2.41066	5e-05	0.0010635	yes
A2m	A2m	A2m	chr6:121636172-121679238	q1	q2	OK	17.5117	34.6684	0.985307	4.72836	5e-05	0.0010635	yes
A330049N07Rik	A330049N07Rik	A330049N07Rik	chr10:72973302-73086705	q1	q2	OK	1.50401	2.99362	0.993083	2.45067	5e-05	0.0010635	yes
AB124611	AB124611	AB124611	chr9:21526176-21545331	q1	q2	OK	0.4207	1.16228	1.4661	2.5234	5e-05	0.0010635	yes
AF251705	AF251705	AF251705	chr11:114996768-115001880	q1	q2	OK	1.25789	4.31583	1.77864	4.09754	5e-05	0.0010635	yes
AI607873	AI607873	AI607873	chr1:173723427-173741809	q1	q2	OK	0.201349	0.901055	2.16191	4.35763	5e-05	0.0010635	yes
Aacs	Aacs	Aacs	chr5:125475872-125517403	q1	q2	OK	19.7246	9.29185	-1.08596	-4.64574	5e-05	0.0010635	yes
Aass	Aass	Aass	chr6:23072172-23132986	q1	q2	OK	1.06145	2.05845	0.955522	2.63232	5e-05	0.0010635	yes
Abca1	Abca1	Abca1	chr4:53030788-53159895	q1	q2	OK	10.0661	18.8854	0.907774	4.40797	5e-05	0.0010635	yes
Abca8a	Abca8a	Abca8a	chr11:110025633-110095937	q1	q2	OK	7.55808	11.0754	0.551269	2.41417	5e-05	0.0010635	yes
Abcc3	Abcc3	Abcc3	chr11:94343294-94392976	q1	q2	OK	0.486211	1.16256	1.25764	3.17891	5e-05	0.0010635	yes
Abhd5	Abhd5	Abhd5	chr9:122351615-122381523	q1	q2	OK	16.5335	11.397	-0.536741	-2.32254	5e-05	0.0010635	yes
Acat2	Acat2	Acat2	chr17:12943041-12960725	q1	q2	OK	36.7522	26.2925	-0.483179	-2.21691	5e-05	0.0010635	yes
Acsf2	Acsf2	Acsf2	chr11:94557101-94601786	q1	q2	OK	5.11292	7.28556	0.510893	1.98597	5e-05	0.0010635	yes
Acss2	Acss2	Acss2	chr2:155518042-155562743	q1	q2	OK	39.1088	25.6664	-0.607614	-2.88186	5e-05	0.0010635	yes
Acta1	Acta1	Acta1	chr8:123891757-123894775	q1	q2	OK	52.7707	3.90016	-3.75813	-9.54681	5e-05	0.0010635	yes
Actn2	Actn2	Actn2	chr13:12269426-12340732	q1	q2	OK	2.06476	0.951531	-1.11765	-2.87733	5e-05	0.0010635	yes
Actn3	Actn3	Actn3	chr19:4861215-4877909	q1	q2	OK	6.929	0.809789	-3.09703	-7.5972	5e-05	0.0010635	yes
Adam8	Adam8	Adam8	chr7:139978931-139992562	q1	q2	OK	0.341025	0.999752	1.55169	3.36077	5e-05	0.0010635	yes
Adamts12	Adamts12	Adamts12	chr15:11064789-11346867	q1	q2	OK	1.13912	0.496298	-1.19863	-3.25087	5e-05	0.0010635	yes
Adamts5	Adamts5	Adamts5	chr16:85858156-85901125	q1	q2	OK	5.43477	3.71843	-0.547525	-2.27957	5e-05	0.0010635	yes
Adgre1	Adgre1	Adgre1	chr17:57358685-57483529	q1	q2	OK	2.2954	6.52777	1.50785	4.99408	5e-05	0.0010635	yes
Aif1	Aif1	Aif1	chr17:35170991-35176001	q1	q2	OK	3.2141	8.23567	1.35747	3.53974	5e-05	0.0010635	yes
Aim2	Aim2	Aim2	chr1:173420603-173466036	q1	q2	OK	1.14608	2.44863	1.09527	2.88873	5e-05	0.0010635	yes
Ajuba	Ajuba	Ajuba	chr14:54567468-54577661	q1	q2	OK	2.39816	1.55351	-0.626394	-1.77648	5e-05	0.0010635	yes
Alb	Alb	Alb	chr5:90460888-90476603	q1	q2	OK	0.580608	3.4547	2.57292	4.94695	5e-05	0.0010635	yes
Aldh1l2	Aldh1l2	Aldh1l2	chr10:83487446-83534140	q1	q2	OK	2.60236	4.07878	0.648314	2.44802	5e-05	0.0010635	yes
Alpk3	Alpk3	Alpk3	chr7:81057599-81105612	q1	q2	OK	0.280023	0.0725765	-1.94797	-3.23629	5e-05	0.0010635	yes
Ampd1	Ampd1	Ampd1	chr3:103074013-103099720	q1	q2	OK	0.947977	0.0868391	-3.44844	-3.92878	5e-05	0.0010635	yes
Ankdd1b	Ankdd1b	Ankdd1b	chr13:96416133-96471160	q1	q2	OK	0.0839536	0.338052	2.00958	2.89825	5e-05	0.0010635	yes
Ankrd23	Ankrd23	Ankrd23	chr1:36530533-36535729	q1	q2	OK	3.15379	0.89151	-1.82276	-4.3084	5e-05	0.0010635	yes
Anxa1	Anxa1	Anxa1	chr19:20373433-20390671	q1	q2	OK	3.13919	6.00407	0.935551	2.64184	5e-05	0.0010635	yes
Anxa3	Anxa3	Anxa3	chr5:96793384-96845968	q1	q2	OK	8.12887	17.0662	1.07001	3.94794	5e-05	0.0010635	yes
Anxa4	Anxa4	Anxa4	chr6:86736839-86793584	q1	q2	OK	8.22571	13.928	0.759774	2.87981	5e-05	0.0010635	yes
Anxa5	Anxa5	Anxa5	chr3:36448923-36475887	q1	q2	OK	108.985	143.98	0.401739	1.96514	5e-05	0.0010635	yes
Aoah	Aoah	Aoah	chr13:20794112-21024254	q1	q2	OK	0.263534	0.680084	1.36773	2.2319	5e-05	0.0010635	yes
Aox4	Aox4	Aox4	chr1:58210396-58268596	q1	q2	OK	0.209701	0.487645	1.2175	2.52372	5e-05	0.0010635	yes
Apbb1ip	Apbb1ip	Apbb1ip	chr2:22774326-22875653	q1	q2	OK	0.553642	1.56567	1.49975	3.41463	5e-05	0.0010635	yes
Apcdd1	Apcdd1	Apcdd1	chr18:62922326-62953195	q1	q2	OK	11.6155	6.76096	-0.780756	-3.14698	5e-05	0.0010635	yes
Aplnr	Aplnr	Aplnr	chr2:85136359-85139923	q1	q2	OK	8.90518	4.75912	-0.903951	-3.40455	5e-05	0.0010635	yes
Apobec1	Apobec1	Apobec1	chr6:122577791-122602444	q1	q2	OK	2.00707	4.09687	1.02943	3.08651	5e-05	0.0010635	yes
Apobec2	Apobec2	Apobec2	chr17:48419230-48432728	q1	q2	OK	1.71535	0.231784	-2.88765	-3.97785	5e-05	0.0010635	yes
Apod	Apod	Apod	chr16:31296191-31314808	q1	q2	OK	438.825	706.857	0.687771	2.83271	5e-05	0.0010635	yes
Apoe	Apoe	Apoe	chr7:19696243-19699188	q1	q2	OK	1263.17	2295.96	0.86205	3.15002	5e-05	0.0010635	yes
Arhgap25	Arhgap25	Arhgap25	chr6:87458544-87533259	q1	q2	OK	0.60648	1.69267	1.48077	3.92663	5e-05	0.0010635	yes
Arhgap30	Arhgap30	Arhgap30	chr1:171388959-171410239	q1	q2	OK	0.881662	1.74921	0.988407	2.85133	5e-05	0.0010635	yes
Arhgdib	Arhgdib	Arhgdib	chr6:136923660-136941899	q1	q2	OK	4.66746	9.12984	0.967953	3.07392	5e-05	0.0010635	yes
Arl11	Arl11	Arl11	chr14:61309752-61311936	q1	q2	OK	0.357768	1.63911	2.19582	3.79156	5e-05	0.0010635	yes
Arsb	Arsb	Arsb	chr13:93771678-93943016	q1	q2	OK	9.30192	14.4915	0.63961	2.81237	5e-05	0.0010635	yes
Art1	Art1	Art1	chr7:102101742-102111148	q1	q2	OK	0.38774	0.0614859	-2.65676	-2.35788	5e-05	0.0010635	yes
Art4	Art4	Art4	chr6:136848450-136857600	q1	q2	OK	1.271	0.468495	-1.43985	-3.00574	5e-05	0.0010635	yes
Aspg	Aspg	Aspg	chr12:112106682-112127573	q1	q2	OK	0.760744	1.97646	1.37744	3.23996	5e-05	0.0010635	yes
Atf3	Atf3	Atf3	chr1:191170296-191183333	q1	q2	OK	0.633375	2.76959	2.12854	4.88432	5e-05	0.0010635	yes
Atf7	Atf7	Atf7	chr15:102525945-102625464	q1	q2	OK	4.32614	6.31285	0.545211	2.1968	5e-05	0.0010635	yes
Atn1	Atn1	Atn1	chr6:124742543-124756487	q1	q2	OK	3.58086	5.82097	0.700953	2.77194	5e-05	0.0010635	yes
Atp1b2	Atp1b2	Atp1b2	chr11:69599749-69605960	q1	q2	OK	81.5899	114.434	0.488054	2.3159	5e-05	0.0010635	yes
Atp6v0d2	Atp6v0d2	Atp6v0d2	chr4:19876837-19922566	q1	q2	OK	0.0613587	1.6792	4.77436	5.44031	5e-05	0.0010635	yes
Atxn7l3b	Atxn7l3b	Atxn7l3b	chr10:112925427-112929026	q1	q2	OK	87.1476	65.8924	-0.403349	-1.97889	5e-05	0.0010635	yes
B230209E15Rik	B230209E15Rik	B230209E15Rik	chr7:61529409-61615327	q1	q2	OK	4.5623	7.51643	0.720288	2.44516	5e-05	0.0010635	yes
B2m	B2m	B2m	chr2:122120107-122186189	q1	q2	OK	222.432	525.143	1.23935	5.73486	5e-05	0.0010635	yes
Bag3	Bag3	Bag3	chr7:128523582-128546979	q1	q2	OK	9.4932	13.0515	0.45925	1.92822	5e-05	0.0010635	yes
Bcan	Bcan	Bcan	chr3:87987530-88000356	q1	q2	OK	81.8163	56.7798	-0.527011	-2.55895	5e-05	0.0010635	yes
Bcl2a1a	Bcl2a1a	Bcl2a1a	chr9:88956919-88962416	q1	q2	OK	0.198695	1.37917	2.79518	3.18017	5e-05	0.0010635	yes
Bcl2a1b	Bcl2a1b	Bcl2a1b	chr9:89199272-89207838	q1	q2	OK	1.17084	6.35269	2.43982	4.63484	5e-05	0.0010635	yes
Bcl3	Bcl3	Bcl3	chr7:19808461-19822755	q1	q2	OK	0.312875	1.12195	1.84235	3.23578	5e-05	0.0010635	yes
Bdh1	Bdh1	Bdh1	chr16:31422296-31458901	q1	q2	OK	18.8498	13.4158	-0.490617	-2.21982	5e-05	0.0010635	yes
Bdkrb2	Bdkrb2	Bdkrb2	chr12:105563171-105593071	q1	q2	OK	1.23492	3.08842	1.32245	3.13798	5e-05	0.0010635	yes
Bhlhe41	Bhlhe41	Bhlhe41	chr6:145858242-145865420	q1	q2	OK	10.9607	17.3125	0.659473	3.01412	5e-05	0.0010635	yes
Blnk	Blnk	Blnk	chr19:40928926-40994535	q1	q2	OK	0.610634	2.28035	1.90087	4.36626	5e-05	0.0010635	yes
Bmf	Bmf	Bmf	chr2:118528756-118549678	q1	q2	OK	2.277	1.44988	-0.651195	-2.03695	5e-05	0.0010635	yes
Bnc2	Bnc2	Bnc2	chr4:84272541-84675086	q1	q2	OK	2.02008	2.9413	0.542041	2.00135	5e-05	0.0010635	yes
Brd4	Brd4	Brd4	chr17:32196271-32284133	q1	q2	OK	3.71595	5.37029	0.53127	1.94979	5e-05	0.0010635	yes
Btaf1	Btaf1	Btaf1	chr19:36926078-37014057	q1	q2	OK	7.20133	10.8348	0.589338	2.72677	5e-05	0.0010635	yes
Btbd16	Btbd16	Btbd16	chr7:130774068-130825899	q1	q2	OK	0.454696	0.145147	-1.64739	-2.76624	5e-05	0.0010635	yes
Btbd17	Btbd17	Btbd17	chr11:114790668-114795892	q1	q2	OK	13.6417	8.88091	-0.61924	-2.2742	5e-05	0.0010635	yes
Btc	Btc	Btc	chr5:91357260-91402994	q1	q2	OK	0.799191	1.56771	0.972044	2.27005	5e-05	0.0010635	yes
Btk	Btk	Btk	chrX:134542340-134583140	q1	q2	OK	0.346973	0.802981	1.21054	2.33452	5e-05	0.0010635	yes
C030029H02Rik	C030029H02Rik	C030029H02Rik	chr7:136268323-136318511	q1	q2	OK	1.8026	3.05415	0.760693	2.25131	5e-05	0.0010635	yes
C1qa	C1qa	C1qa	chr4:136895915-136898844	q1	q2	OK	33.4216	117.578	1.81477	8.27197	5e-05	0.0010635	yes
C1qb	C1qb	C1qb	chr4:136880144-136886177	q1	q2	OK	27.6088	98.7591	1.83878	8.10824	5e-05	0.0010635	yes
C1qc	C1qc	C1qc	chr4:136889801-136892914	q1	q2	OK	27.7784	88.8483	1.67738	7.51256	5e-05	0.0010635	yes
C1ra	C1ra	C1ra	chr6:124512620-124523440	q1	q2	OK	0.975309	2.18423	1.1632	3.10511	5e-05	0.0010635	yes
C1s1	C1s1	C1s1	chr6:124530343-124542359	q1	q2	OK	1.42325	2.94159	1.04741	3.03457	5e-05	0.0010635	yes
C3	C3	C3	chr17:57203966-57228136	q1	q2	OK	8.88859	30.1074	1.76009	8.16287	5e-05	0.0010635	yes
C3ar1	C3ar1	C3ar1	chr6:122847139-122856157	q1	q2	OK	0.988505	4.58567	2.21381	6.52213	5e-05	0.0010635	yes
C4a	C4a	C4a	chr17:34809091-34823454	q1	q2	OK	0.113602	0.430405	1.92171	3.55705	5e-05	0.0010635	yes
C4b	C4b	C4b	chr17:34728380-34743897	q1	q2	OK	10.8314	63.1229	2.54295	11.7404	5e-05	0.0010635	yes
C5ar1	C5ar1	C5ar1	chr7:16246742-16259540	q1	q2	OK	0.508846	1.24994	1.29656	2.56329	5e-05	0.0010635	yes
Cacna1s	Cacna1s	Cacna1s	chr1:136052900-136119822	q1	q2	OK	0.77178	0.117154	-2.71978	-5.02707	5e-05	0.0010635	yes
Cadm4	Cadm4	Cadm4	chr7:24482022-24504533	q1	q2	OK	152.115	106.526	-0.51396	-2.51471	5e-05	0.0010635	yes
Calcoco2	Calcoco2	Calcoco2	chr11:96098915-96111962	q1	q2	OK	0.729655	0.0524839	-3.79727	-3.95574	5e-05	0.0010635	yes
Capg	Capg	Capg	chr6:72544390-72562983	q1	q2	OK	9.73777	16.1194	0.727135	2.65099	5e-05	0.0010635	yes
Car13	Car13	Car13	chr3:14641726-14663002	q1	q2	OK	4.28233	6.68988	0.643585	2.15675	5e-05	0.0010635	yes
Car3	Car3	Car3	chr3:14863537-14872373	q1	q2	OK	13.7552	3.01271	-2.19084	-6.09391	5e-05	0.0010635	yes
Casp1	Casp1	Casp1	chr9:5298516-5307281	q1	q2	OK	1.474	3.41893	1.21381	2.98241	5e-05	0.0010635	yes
Casp12	Casp12	Casp12	chr9:5345475-5373034	q1	q2	OK	2.60355	4.88108	0.906718	2.76957	5e-05	0.0010635	yes
Casq1	Casq1	Casq1	chr1:172209893-172219895	q1	q2	OK	5.94333	1.46979	-2.01566	-5.21838	5e-05	0.0010635	yes
Ccdc88b	Ccdc88b	Ccdc88b	chr19:6844622-6858211	q1	q2	OK	0.647251	1.1797	0.866021	2.34764	5e-05	0.0010635	yes
Cchcr1	Cchcr1	Cchcr1	chr17:35517115-35531015	q1	q2	OK	1.34919	2.46328	0.86849	2.4045	5e-05	0.0010635	yes
Ccl12	Ccl12	Ccl12	chr11:82101844-82103399	q1	q2	OK	1.28999	5.82676	2.17533	3.78215	5e-05	0.0010635	yes
Ccl2	Ccl2	Ccl2	chr11:82035576-82037452	q1	q2	OK	0.476647	2.93697	2.62334	4.05752	5e-05	0.0010635	yes
Ccl3	Ccl3	Ccl3	chr11:83647842-83649378	q1	q2	OK	0.539656	6.63315	3.61958	5.89151	5e-05	0.0010635	yes
Ccl4	Ccl4	Ccl4	chr11:83662583-83664683	q1	q2	OK	0.174009	2.91237	4.06496	3.93436	5e-05	0.0010635	yes
Ccl6	Ccl6	Ccl6	chr11:83582060-83623693	q1	q2	OK	2.28656	6.00476	1.39293	3.68256	5e-05	0.0010635	yes
Ccl7	Ccl7	Ccl7	chr11:82045711-82047523	q1	q2	OK	0.276483	1.17737	2.09031	2.67061	5e-05	0.0010635	yes
Ccl8	Ccl8	Ccl8	chr11:82115184-82116799	q1	q2	OK	0.217699	1.71784	2.98019	3.08702	5e-05	0.0010635	yes
Cd109	Cd109	Cd109	chr9:78615545-78716260	q1	q2	OK	1.42107	4.23071	1.57392	5.21826	5e-05	0.0010635	yes
Cd14	Cd14	Cd14	chr18:36725063-36726815	q1	q2	OK	1.81105	4.7942	1.40447	3.56397	5e-05	0.0010635	yes
Cd180	Cd180	Cd180	chr13:102693557-102706631	q1	q2	OK	0.566837	2.05131	1.85554	4.12376	5e-05	0.0010635	yes
Cd200r1	Cd200r1	Cd200r1	chr16:44765735-44794977	q1	q2	OK	0.128809	0.459819	1.83583	2.44465	5e-05	0.0010635	yes
Cd22	Cd22	Cd22	chr7:30865403-30880342	q1	q2	OK	0.0597507	1.07462	4.16873	6.54057	5e-05	0.0010635	yes
Cd300a	Cd300a	Cd300a	chr11:114890040-114904651	q1	q2	OK	0.152628	0.553076	1.85746	3.55106	5e-05	0.0010635	yes
Cd300lb	Cd300lb	Cd300lb	chr11:114922780-114934386	q1	q2	OK	0.0905695	0.55011	2.60262	3.85183	5e-05	0.0010635	yes
Cd33	Cd33	Cd33	chr7:43527455-43533171	q1	q2	OK	0.924896	2.07797	1.16781	2.98303	5e-05	0.0010635	yes
Cd34	Cd34	Cd34	chr1:194938820-194976959	q1	q2	OK	12.2787	18.4128	0.584555	2.49815	5e-05	0.0010635	yes
Cd36	Cd36	Cd36	chr5:17781689-17888959	q1	q2	OK	1.42262	2.56995	0.853195	2.25489	5e-05	0.0010635	yes
Cd37	Cd37	Cd37	chr7:45233631-45239115	q1	q2	OK	1.28959	3.55059	1.46115	3.06304	5e-05	0.0010635	yes
Cd44	Cd44	Cd44	chr2:102811141-102901665	q1	q2	OK	4.98954	9.78936	0.972308	3.92889	5e-05	0.0010635	yes
Cd48	Cd48	Cd48	chr1:171682054-171705257	q1	q2	OK	0.810526	4.30799	2.41008	5.00321	5e-05	0.0010635	yes
Cd52	Cd52	Cd52	chr4:134093537-134095073	q1	q2	OK	6.05896	31.0073	2.35547	6.41862	5e-05	0.0010635	yes
Cd53	Cd53	Cd53	chr3:106758860-106790149	q1	q2	OK	3.50624	8.50081	1.27768	4.21377	5e-05	0.0010635	yes
Cd5l	Cd5l	Cd5l	chr3:87357880-87371074	q1	q2	OK	0.0633269	0.320013	2.33724	2.48865	5e-05	0.0010635	yes
Cd63	Cd63	Cd63	chr10:128908918-128912818	q1	q2	OK	55.0822	88.556	0.685005	2.99829	5e-05	0.0010635	yes
Cd68	Cd68	Cd68	chr11:69664212-69666170	q1	q2	OK	3.40285	22.614	2.7324	8.30858	5e-05	0.0010635	yes
Cd74	Cd74	Cd74	chr18:60803848-60812652	q1	q2	OK	18.1896	30.1519	0.729133	2.97857	5e-05	0.0010635	yes
Cd84	Cd84	Cd84	chr1:171839696-171890718	q1	q2	OK	1.43024	5.95722	2.05838	6.37702	5e-05	0.0010635	yes
Cd86	Cd86	Cd86	chr16:36603868-36666077	q1	q2	OK	0.702176	1.88908	1.42778	3.39244	5e-05	0.0010635	yes
Cdk5rap2	Cdk5rap2	Cdk5rap2	chr4:70223023-70410367	q1	q2	OK	7.66966	10.5108	0.454642	2.08592	5e-05	0.0010635	yes
Cdkn1c	Cdkn1c	Cdkn1c	chr7:143458338-143461050	q1	q2	OK	15.0332	9.72658	-0.628148	-2.3864	5e-05	0.0010635	yes
Cebpa	Cebpa	Cebpa	chr7:35119292-35121931	q1	q2	OK	3.26186	5.11752	0.649749	2.16118	5e-05	0.0010635	yes
Cebpd	Cebpd	Cebpd	chr16:15887285-16146851	q1	q2	OK	2.07236	4.29771	1.0523	2.38134	5e-05	0.0010635	yes
Cemip	Cemip	Cemip	chr7:83932856-84086505	q1	q2	OK	2.92354	1.84672	-0.662747	-2.43626	5e-05	0.0010635	yes
Ch25h	Ch25h	Ch25h	chr19:34473783-34475135	q1	q2	OK	0.663148	2.4436	1.8816	3.35032	5e-05	0.0010635	yes
Chil1	Chil1	Chil1	chr1:134182403-134190031	q1	q2	OK	16.1619	26.2212	0.698138	2.98391	5e-05	0.0010635	yes
Chp2	Chp2	Chp2	chr7:122219495-122222539	q1	q2	OK	3.70907	1.97333	-0.910428	-2.15553	5e-05	0.0010635	yes
Chst2	Chst2	Chst2	chr9:95400925-95407270	q1	q2	OK	24.2629	17.0356	-0.510201	-2.48346	5e-05	0.0010635	yes
Chst3	Chst3	Chst3	chr10:60181527-60219260	q1	q2	OK	2.04942	1.23403	-0.731832	-2.40974	5e-05	0.0010635	yes
Ckm	Ckm	Ckm	chr7:19411093-19421583	q1	q2	OK	31.974	2.48293	-3.68678	-6.81821	5e-05	0.0010635	yes
Ckmt2	Ckmt2	Ckmt2	chr13:91853386-91876885	q1	q2	OK	1.72624	0.158775	-3.44257	-4.46579	5e-05	0.0010635	yes
Cldn11	Cldn11	Cldn11	chr3:31149919-31164326	q1	q2	OK	326.339	181.607	-0.845555	-4.05254	5e-05	0.0010635	yes
Cldn19	Cldn19	Cldn19	chr4:119255440-119262438	q1	q2	OK	25.49	9.04869	-1.49415	-3.40205	5e-05	0.0010635	yes
Clec12a	Clec12a	Clec12a	chr6:129350243-129365303	q1	q2	OK	0.530373	1.19162	1.16784	2.28695	5e-05	0.0010635	yes
Clec3b	Clec3b	Clec3b	chr9:123150945-123157432	q1	q2	OK	4.56576	2.18632	-1.06235	-2.44937	5e-05	0.0010635	yes
Clec5a	Clec5a	Clec5a	chr6:40529090-40910666	q1	q2	OK	0.646096	1.49482	1.21015	2.88111	5e-05	0.0010635	yes
Clec7a	Clec7a	Clec7a	chr6:129461590-129472779	q1	q2	OK	1.18306	12.0597	3.3496	9.59575	5e-05	0.0010635	yes
Clic5	Clic5	Clic5	chr17:44188571-44280168	q1	q2	OK	3.4612	4.94338	0.514228	2.04436	5e-05	0.0010635	yes
Clip3	Clip3	Clip3	chr7:30291752-30308367	q1	q2	OK	19.6123	27.7205	0.499198	2.37214	5e-05	0.0010635	yes
Cmklr1	Cmklr1	Cmklr1	chr5:113612354-113650390	q1	q2	OK	1.40989	2.54926	0.854494	2.47377	5e-05	0.0010635	yes
Cmya5	Cmya5	Cmya5	chr13:93040714-93144724	q1	q2	OK	1.67697	0.717242	-1.22533	-4.01971	5e-05	0.0010635	yes
Cnp	Cnp	Cnp	chr11:100574938-100581739	q1	q2	OK	423.998	286.502	-0.565512	-2.4753	5e-05	0.0010635	yes
Cnr2	Cnr2	Cnr2	chr4:135895188-135920219	q1	q2	OK	0.121952	0.406493	1.73692	2.84421	5e-05	0.0010635	yes
Col11a2	Col11a2	Col11a2	chr17:34039436-34066242	q1	q2	OK	6.92577	4.43717	-0.642337	-2.72533	5e-05	0.0010635	yes
Col14a1	Col14a1	Col14a1	chr15:55307749-55520803	q1	q2	OK	4.05997	1.36419	-1.57342	-5.55177	5e-05	0.0010635	yes
Col15a1	Col15a1	Col15a1	chr4:47208011-47313165	q1	q2	OK	7.97714	4.26044	-0.904867	-3.80817	5e-05	0.0010635	yes
Col1a1	Col1a1	Col1a1	chr11:94936269-94951856	q1	q2	OK	36.7628	15.7356	-1.22422	-5.15848	5e-05	0.0010635	yes
Col1a2	Col1a2	Col1a2	chr6:4505696-4541543	q1	q2	OK	73.4229	35.2093	-1.06028	-4.75175	5e-05	0.0010635	yes
Col26a1	Col26a1	Col26a1	chr5:136741763-136883107	q1	q2	OK	2.27851	0.774715	-1.55635	-4.03575	5e-05	0.0010635	yes
Col3a1	Col3a1	Col3a1	chr1:45311537-45349706	q1	q2	OK	33.218	11.5734	-1.52116	-6.92307	5e-05	0.0010635	yes
Col4a1	Col4a1	Col4a1	chr8:11198422-11312826	q1	q2	OK	21.9669	8.35608	-1.39443	-6.43295	5e-05	0.0010635	yes
Col4a2	Col4a2	Col4a2	chr8:11312828-11449287	q1	q2	OK	15.3763	7.54677	-1.02678	-4.77103	5e-05	0.0010635	yes
Col4a3	Col4a3	Col4a3	chr1:82586920-82722059	q1	q2	OK	0.27717	0.143263	-0.952107	-2.05573	5e-05	0.0010635	yes
Col4a5	Col4a5	Col4a5	chrX:141475418-141689235	q1	q2	OK	3.19291	1.55069	-1.04196	-3.75767	5e-05	0.0010635	yes
Col5a1	Col5a1	Col5a1	chr2:27886424-28039510	q1	q2	OK	4.52056	2.80443	-0.688795	-2.8739	5e-05	0.0010635	yes
Col5a3	Col5a3	Col5a3	chr9:20770049-20815034	q1	q2	OK	3.48673	2.10838	-0.725742	-2.74739	5e-05	0.0010635	yes
Col9a2	Col9a2	Col9a2	chr4:121039565-121055325	q1	q2	OK	4.38308	2.76617	-0.664055	-2.19408	5e-05	0.0010635	yes
Creg1	Creg1	Creg1	chr1:165763779-165775304	q1	q2	OK	15.8966	22.6632	0.511633	2.23833	5e-05	0.0010635	yes
Crispld2	Crispld2	Crispld2	chr8:119992469-120052793	q1	q2	OK	7.24168	4.96586	-0.544282	-2.21182	5e-05	0.0010635	yes
Crlf1	Crlf1	Crlf1	chr8:70493155-70504081	q1	q2	OK	0.341132	1.55377	2.18737	3.86368	5e-05	0.0010635	yes
Crlf2	Crlf2	Crlf2	chr5:109554708-109558993	q1	q2	OK	4.64099	8.99669	0.954962	2.76786	5e-05	0.0010635	yes
Csf1	Csf1	Csf1	chr3:107741047-107760469	q1	q2	OK	10.2573	14.7628	0.525323	2.34567	5e-05	0.0010635	yes
Csf1r	Csf1r	Csf1r	chr18:61105571-61131139	q1	q2	OK	21.7156	34.3932	0.663388	3.18715	5e-05	0.0010635	yes
Csf2ra	Csf2ra	Csf2ra	chr19:61224401-61228418	q1	q2	OK	3.07783	5.2449	0.769	2.30491	5e-05	0.0010635	yes
Csf2rb	Csf2rb	Csf2rb	chr15:78325989-78351001	q1	q2	OK	0.262355	0.89489	1.77019	4.02807	5e-05	0.0010635	yes
Csf2rb2	Csf2rb2	Csf2rb2	chr15:78282507-78305721	q1	q2	OK	0.094356	0.352303	1.90063	3.21477	5e-05	0.0010635	yes
Csf3r	Csf3r	Csf3r	chr4:126024658-126044975	q1	q2	OK	0.827668	2.92129	1.81948	5.30008	5e-05	0.0010635	yes
Cst7	Cst7	Cst7	chr2:150570414-150578944	q1	q2	OK	0.0959569	13.7072	7.15833	7.59564	5e-05	0.0010635	yes
Ctnnal1	Ctnnal1	Ctnnal1	chr4:56810934-56865211	q1	q2	OK	20.4731	10.7723	-0.926399	-4.09376	5e-05	0.0010635	yes
Ctsc	Ctsc	Ctsc	chr7:88278092-88310875	q1	q2	OK	6.41969	9.87218	0.620866	2.29665	5e-05	0.0010635	yes
Ctsd	Ctsd	Ctsd	chr7:142375915-142387870	q1	q2	OK	217.442	449.264	1.04693	4.75358	5e-05	0.0010635	yes
Ctse	Ctse	Ctse	chr1:131638313-131675507	q1	q2	OK	0.30453	0.767309	1.33322	2.38623	5e-05	0.0010635	yes
Ctsh	Ctsh	Ctsh	chr9:90054266-90076095	q1	q2	OK	12.0171	21.5627	0.843449	3.45377	5e-05	0.0010635	yes
Ctss	Ctss	Ctss	chr3:95526785-95556405	q1	q2	OK	53.9908	214.28	1.98871	9.30865	5e-05	0.0010635	yes
Ctsz	Ctsz	Ctsz	chr2:174415803-174438992	q1	q2	OK	27.546	63.4307	1.20334	4.08886	5e-05	0.0010635	yes
Ctxn3	Ctxn3	Ctxn3	chr18:57468485-57478134	q1	q2	OK	2.39744	4.33088	0.853165	2.19922	5e-05	0.0010635	yes
Cx3cr1	Cx3cr1	Cx3cr1	chr9:120048682-120068296	q1	q2	OK	11.6466	21.4239	0.879309	4.01666	5e-05	0.0010635	yes
Cxcl13	Cxcl13	Cxcl13	chr5:95956938-95961068	q1	q2	OK	0	1.44289	inf	#NAME?	5e-05	0.0010635	yes
Cxcl16	Cxcl16	Cxcl16	chr11:70454233-70466199	q1	q2	OK	1.88768	4.97763	1.39885	4.03569	5e-05	0.0010635	yes
Cyba	Cyba	Cyba	chr8:122424770-122432940	q1	q2	OK	6.70891	19.0281	1.50398	4.69151	5e-05	0.0010635	yes
Cybb	Cybb	Cybb	chrX:9435253-9469324	q1	q2	OK	1.2525	4.62543	1.88478	5.9754	5e-05	0.0010635	yes
Cyp1b1	Cyp1b1	Cyp1b1	chr17:79706952-79715041	q1	q2	OK	2.60187	4.49599	0.789089	2.74465	5e-05	0.0010635	yes
Cyp27a1	Cyp27a1	Cyp27a1	chr1:74713573-74737890	q1	q2	OK	14.1744	20.8857	0.559232	2.34719	5e-05	0.0010635	yes
Cyp2d22	Cyp2d22	Cyp2d22	chr15:82370526-82380260	q1	q2	OK	13.4586	18.8641	0.487109	2.13606	5e-05	0.0010635	yes
Cyp2e1	Cyp2e1	Cyp2e1	chr7:140763831-140774977	q1	q2	OK	0.509264	2.08281	2.03204	3.99256	5e-05	0.0010635	yes
Cyp2j13	Cyp2j13	Cyp2j13	chr4:96042659-96077540	q1	q2	OK	0.376577	0.0262601	-3.842	-4.40965	5e-05	0.0010635	yes
Cyp4f18	Cyp4f18	Cyp4f18	chr8:71988481-72009626	q1	q2	OK	0.155025	0.590646	1.9298	2.63753	5e-05	0.0010635	yes
Cyp51	Cyp51	Cyp51	chr5:4080673-4104697	q1	q2	OK	67.943	37.5069	-0.857168	-4.20073	5e-05	0.0010635	yes
Cyth4	Cyth4	Cyth4	chr15:78597046-78622019	q1	q2	OK	3.31604	6.51864	0.975109	3.49023	5e-05	0.0010635	yes
D430019H16Rik	D430019H16Rik	D430019H16Rik	chr12:105453855-105493095	q1	q2	OK	9.35241	5.62834	-0.732627	-3.26466	5e-05	0.0010635	yes
Daam2	Daam2	Daam2	chr17:49456021-49564337	q1	q2	OK	15.8761	21.2099	0.417878	2.02536	5e-05	0.0010635	yes
Dbp	Dbp	Dbp	chr7:45705246-45718002	q1	q2	OK	46.0379	28.0582	-0.714399	-2.46965	5e-05	0.0010635	yes
Ddn	Ddn	Ddn	chr15:98803781-98807925	q1	q2	OK	8.53978	3.7647	-1.18167	-4.31578	5e-05	0.0010635	yes
Defb1	Defb1	Defb1	chr8:21776554-21795185	q1	q2	OK	0.34689	1.4449	2.05842	2.93227	5e-05	0.0010635	yes
Des	Des	Des	chr1:75360291-75375015	q1	q2	OK	3.25589	0.983226	-1.72745	-4.36008	5e-05	0.0010635	yes
Dgat2	Dgat2	Dgat2	chr7:99153662-99182713	q1	q2	OK	11.813	6.817	-0.793162	-2.90819	5e-05	0.0010635	yes
Dhcr24	Dhcr24	Dhcr24	chr4:106561037-106589113	q1	q2	OK	74.8915	45.0412	-0.733558	-3.60973	5e-05	0.0010635	yes
Dkk2	Dkk2	Dkk2	chr3:132085291-132180304	q1	q2	OK	0.149505	0.398455	1.41423	2.41323	5e-05	0.0010635	yes
Dlk1	Dlk1	Dlk1	chr12:109452822-109463336	q1	q2	OK	3.50869	5.06666	0.5301	2.0141	5e-05	0.0010635	yes
Dmp1	Dmp1	Dmp1	chr5:104202616-104214102	q1	q2	OK	1.46391	4.04445	1.46612	4.55568	5e-05	0.0010635	yes
Dnase2a	Dnase2a	Dnase2a	chr8:84908623-84911461	q1	q2	OK	2.23468	4.19806	0.909651	2.45374	5e-05	0.0010635	yes
Dnmt3a	Dnmt3a	Dnmt3a	chr12:3806979-3914443	q1	q2	OK	11.5502	8.03586	-0.523394	-2.51936	5e-05	0.0010635	yes
Dock2	Dock2	Dock2	chr11:34226820-34783905	q1	q2	OK	1.09873	2.88688	1.39367	3.47156	5e-05	0.0010635	yes
Dock8	Dock8	Dock8	chr19:24999528-25202432	q1	q2	OK	1.02404	1.92465	0.910325	3.10588	5e-05	0.0010635	yes
Dpyd	Dpyd	Dpyd	chr3:118562177-119432918	q1	q2	OK	3.23943	5.24507	0.695222	2.54722	5e-05	0.0010635	yes
Drp2	Drp2	Drp2	chrX:134404779-134456573	q1	q2	OK	40.9465	28.0709	-0.544661	-2.53569	5e-05	0.0010635	yes
Dtx3l	Dtx3l	Dtx3l	chr16:35926514-35972621	q1	q2	OK	2.41295	3.84367	0.671687	2.107	5e-05	0.0010635	yes
E230025N22Rik	E230025N22Rik	E230025N22Rik	chr18:36684922-36695925	q1	q2	OK	0.0625476	0.293247	2.22909	2.60673	5e-05	0.0010635	yes
Ecm1	Ecm1	Ecm1	chr3:95734147-95739569	q1	q2	OK	1.44773	2.86931	0.986908	2.59055	5e-05	0.0010635	yes
Ecscr	Ecscr	Ecscr	chr18:35713088-35721491	q1	q2	OK	5.8762	3.1	-0.922614	-2.64759	5e-05	0.0010635	yes
Eda2r	Eda2r	Eda2r	chrX:97333840-97377209	q1	q2	OK	0.452558	0.929915	1.039	2.14498	5e-05	0.0010635	yes
Elf4	Elf4	Elf4	chrX:48411048-48463132	q1	q2	OK	0.268799	0.520636	0.953748	2.1477	5e-05	0.0010635	yes
Eln	Eln	Eln	chr5:134702595-134747254	q1	q2	OK	6.79226	2.12987	-1.67313	-5.55669	5e-05	0.0010635	yes
Elovl1	Elovl1	Elovl1	chr4:118428092-118437343	q1	q2	OK	32.7167	20.9365	-0.644006	-2.77337	5e-05	0.0010635	yes
Elovl6	Elovl6	Elovl6	chr3:129532385-129638493	q1	q2	OK	29.804	17.7089	-0.751031	-3.68107	5e-05	0.0010635	yes
Elovl7	Elovl7	Elovl7	chr13:108214403-108287107	q1	q2	OK	22.1227	16.1544	-0.453598	-2.13954	5e-05	0.0010635	yes
Emid1	Emid1	Emid1	chr11:5106265-5152222	q1	q2	OK	3.45858	1.71971	-1.00801	-2.72426	5e-05	0.0010635	yes
Emilin2	Emilin2	Emilin2	chr17:71252175-71310965	q1	q2	OK	8.06754	5.67664	-0.507092	-2.12845	5e-05	0.0010635	yes
Emp1	Emp1	Emp1	chr6:135362930-135383173	q1	q2	OK	4.86833	7.61003	0.644476	2.28028	5e-05	0.0010635	yes
Emp2	Emp2	Emp2	chr16:10281748-10313968	q1	q2	OK	11.9607	8.0263	-0.575492	-2.43607	5e-05	0.0010635	yes
Emp3	Emp3	Emp3	chr7:45918022-45921426	q1	q2	OK	6.09139	10.4699	0.781411	2.17758	5e-05	0.0010635	yes
Eno3	Eno3	Eno3	chr11:70657175-70662513	q1	q2	OK	8.92976	2.17684	-2.03639	-5.45178	5e-05	0.0010635	yes
Enpp6	Enpp6	Enpp6	chr8:46986924-47094895	q1	q2	OK	16.8369	11.0687	-0.605149	-2.6161	5e-05	0.0010635	yes
Ephx1	Ephx1	Ephx1	chr1:180989555-181017495	q1	q2	OK	26.9472	38.7802	0.525185	2.39144	5e-05	0.0010635	yes
Epsti1	Epsti1	Epsti1	chr14:77904238-78002656	q1	q2	OK	0.553651	1.40073	1.33913	2.8117	5e-05	0.0010635	yes
Erich5	Erich5	Erich5	chr15:34453311-34473892	q1	q2	OK	0.201071	0.685056	1.76852	3.14874	5e-05	0.0010635	yes
Etnppl	Etnppl	Etnppl	chr3:130617447-130635750	q1	q2	OK	15.5254	28.2482	0.863527	3.93526	5e-05	0.0010635	yes
Exoc3l4	Exoc3l4	Exoc3l4	chr12:111417429-111431680	q1	q2	OK	2.52358	3.82053	0.598301	2.00205	5e-05	0.0010635	yes
Eya4	Eya4	Eya4	chr10:23104167-23349903	q1	q2	OK	0.885824	1.82269	1.04098	2.86145	5e-05	0.0010635	yes
Fa2h	Fa2h	Fa2h	chr8:111345137-111393821	q1	q2	OK	46.1875	27.6036	-0.742647	-3.55065	5e-05	0.0010635	yes
Fam178b	Fam178b	Fam178b	chr1:36562695-36683183	q1	q2	OK	30.0875	11.3626	-1.40487	-4.85073	5e-05	0.0010635	yes
Fam46c	Fam46c	Fam46c	chr3:100471535-100489192	q1	q2	OK	1.44194	3.74614	1.37739	3.69246	5e-05	0.0010635	yes
Fam83b	Fam83b	Fam83b	chr9:76490704-76545804	q1	q2	OK	0.0509266	0.329118	2.69212	3.50667	5e-05	0.0010635	yes
Fam83d	Fam83d	Fam83d	chr2:158768098-158786637	q1	q2	OK	1.57302	0.760956	-1.04765	-2.27565	5e-05	0.0010635	yes
Fblim1	Fblim1	Fblim1	chr4:141576061-141606052	q1	q2	OK	0.504671	1.19347	1.24175	2.83848	5e-05	0.0010635	yes
Fcer1g	Fcer1g	Fcer1g	chr1:171229571-171234349	q1	q2	OK	9.88629	39.7383	2.00703	6.23653	5e-05	0.0010635	yes
Fcgr1	Fcgr1	Fcgr1	chr3:96282908-96293969	q1	q2	OK	0.948704	2.59457	1.45147	3.87326	5e-05	0.0010635	yes
Fcgr2b	Fcgr2b	Fcgr2b	chr1:170960558-170976071	q1	q2	OK	1.78969	7.23221	2.01473	5.51196	5e-05	0.0010635	yes
Fcgr3	Fcgr3	Fcgr3	chr1:171051168-171059403	q1	q2	OK	5.82851	17.5016	1.58628	5.64119	5e-05	0.0010635	yes
Fcgr4	Fcgr4	Fcgr4	chr1:171018925-171029761	q1	q2	OK	0.27319	0.905037	1.72807	2.54532	5e-05	0.0010635	yes
Fcrl1	Fcrl1	Fcrl1	chr3:87376386-87392133	q1	q2	OK	0.0660888	0.300027	2.18261	2.42276	5e-05	0.0010635	yes
Fcrls	Fcrls	Fcrls	chr3:87250964-87263524	q1	q2	OK	5.60876	9.53483	0.765525	2.73193	5e-05	0.0010635	yes
Fdps	Fdps	Fdps	chr3:89093587-89101967	q1	q2	OK	84.5721	47.0312	-0.846564	-3.9489	5e-05	0.0010635	yes
Fermt3	Fermt3	Fermt3	chr19:6996130-7019469	q1	q2	OK	1.445	3.02544	1.06607	2.34709	5e-05	0.0010635	yes
Fes	Fes	Fes	chr7:80377757-80387946	q1	q2	OK	1.32413	2.40977	0.86385	2.48576	5e-05	0.0010635	yes
Fgr	Fgr	Fgr	chr4:132974094-133001882	q1	q2	OK	0.189916	0.587905	1.63022	3.00909	5e-05	0.0010635	yes
Filip1	Filip1	Filip1	chr9:79815561-79977882	q1	q2	OK	4.25329	2.81828	-0.593765	-2.23616	5e-05	0.0010635	yes
Flnc	Flnc	Flnc	chr6:29433152-29461888	q1	q2	OK	3.78279	5.4635	0.530375	2.35247	5e-05	0.0010635	yes
Fmn1	Fmn1	Fmn1	chr2:113220186-113716767	q1	q2	OK	4.13105	6.69285	0.696112	3.20149	5e-05	0.0010635	yes
Fmo2	Fmo2	Fmo2	chr1:162875046-162898712	q1	q2	OK	0.965321	1.80477	0.902736	2.37846	5e-05	0.0010635	yes
Fndc5	Fndc5	Fndc5	chr4:129137059-129144593	q1	q2	OK	63.9628	48.0881	-0.411553	-2.01657	5e-05	0.0010635	yes
Frrs1	Frrs1	Frrs1	chr3:116859566-116903750	q1	q2	OK	0.247024	0.693257	1.48874	2.62275	5e-05	0.0010635	yes
Fsd2	Fsd2	Fsd2	chr7:81534353-81566981	q1	q2	OK	0.562536	0.192578	-1.54651	-2.66263	5e-05	0.0010635	yes
Fth1	Fth1	Fth1	chr19:9980599-9985111	q1	q2	OK	1914.41	3284.4	0.778727	2.72617	5e-05	0.0010635	yes
Ftl1	Ftl1	Ftl1	chr7:45457943-45459886	q1	q2	OK	246.975	355.125	0.523962	2.52749	5e-05	0.0010635	yes
Fus	Fus	Fus	chr7:127967478-127982031	q1	q2	OK	11.2497	17.1621	0.609341	2.42494	5e-05	0.0010635	yes
Fxyd1	Fxyd1	Fxyd1	chr7:31051677-31055656	q1	q2	OK	75.258	108.942	0.53364	2.33036	5e-05	0.0010635	yes
Fxyd5	Fxyd5	Fxyd5	chr7:31032722-31042331	q1	q2	OK	4.03929	9.8314	1.28329	3.98044	5e-05	0.0010635	yes
Fyb	Fyb	Fyb	chr15:6579846-6665608	q1	q2	OK	0.922723	2.74504	1.57286	4.98743	5e-05	0.0010635	yes
Fzd10	Fzd10	Fzd10	chr5:128601105-128604093	q1	q2	OK	2.4593	3.96296	0.688329	2.1708	5e-05	0.0010635	yes
Gab2	Gab2	Gab2	chr7:97081750-97308951	q1	q2	OK	8.49004	12.2729	0.531634	2.46095	5e-05	0.0010635	yes
Gal3st1	Gal3st1	Gal3st1	chr11:3983635-3999328	q1	q2	OK	39.6695	23.7909	-0.737624	-3.1919	5e-05	0.0010635	yes
Galm	Galm	Galm	chr17:80127470-80185032	q1	q2	OK	1.70604	2.83354	0.731955	2.0309	5e-05	0.0010635	yes
Galnt15	Galnt15	Galnt15	chr14:32029102-32058326	q1	q2	OK	1.47231	4.02712	1.45167	4.12628	5e-05	0.0010635	yes
Galnt6	Galnt6	Galnt6	chr15:100689914-100729376	q1	q2	OK	7.693	10.5681	0.458097	2.06349	5e-05	0.0010635	yes
Gas2l3	Gas2l3	Gas2l3	chr10:89408822-89443967	q1	q2	OK	13.4881	6.93294	-0.960144	-4.26972	5e-05	0.0010635	yes
Gbp11	Gbp11	Gbp11	chr5:105323025-105346476	q1	q2	OK	0.401725	0.976427	1.2813	2.69691	5e-05	0.0010635	yes
Gbp2	Gbp2	Gbp2	chr3:142620662-142638008	q1	q2	OK	3.97483	6.91393	0.798613	2.76612	5e-05	0.0010635	yes
Gbp6	Gbp6	Gbp6	chr5:105270701-105293699	q1	q2	OK	0.589021	1.59394	1.43621	3.77635	5e-05	0.0010635	yes
Gcnt1	Gcnt1	Gcnt1	chr19:17326140-17372844	q1	q2	OK	1.02011	2.4446	1.26087	3.58585	5e-05	0.0010635	yes
Gdf10	Gdf10	Gdf10	chr14:33923586-33935282	q1	q2	OK	2.27704	1.24788	-0.867685	-2.25853	5e-05	0.0010635	yes
Gfap	Gfap	Gfap	chr11:102887335-102897200	q1	q2	OK	388.745	690.676	0.829184	3.08878	5e-05	0.0010635	yes
Ggta1	Ggta1	Ggta1	chr2:35400178-35461449	q1	q2	OK	2.20123	4.34951	0.982545	3.19171	5e-05	0.0010635	yes
Gimap3	Gimap3	Gimap3	chr6:48764463-48770851	q1	q2	OK	0.0723804	0.513889	2.82779	3.39484	5e-05	0.0010635	yes
Gipr	Gipr	Gipr	chr7:19157124-19166127	q1	q2	OK	0.578218	1.85113	1.67872	3.28872	5e-05	0.0010635	yes
Gjc2	Gjc2	Gjc2	chr11:59175563-59183213	q1	q2	OK	33.5675	23.6679	-0.504136	-2.16666	5e-05	0.0010635	yes
Gjc3	Gjc3	Gjc3	chr5:137953808-137962959	q1	q2	OK	43.4548	30.1721	-0.526302	-2.55903	5e-05	0.0010635	yes
Glra2	Glra2	Glra2	chrX:165129016-165326981	q1	q2	OK	6.97201	4.52586	-0.623383	-2.26086	5e-05	0.0010635	yes
Gm1966	Gm1966	Gm1966	chr7:106595548-106644645	q1	q2	OK	0.26008	0.511928	0.976984	2.41752	5e-05	0.0010635	yes
Gm20594	Gm20594	Gm20594	chr6:79818030-79818364	q1	q2	OK	6.0444	13.2366	1.13086	2.17832	5e-05	0.0010635	yes
Gm2115	Gm2115	Gm2115	chr7:84528953-84578339	q1	q2	OK	9.38189	14	0.577474	2.20058	5e-05	0.0010635	yes
Gm4951	Gm4951	Gm4951	chr18:60212076-60247820	q1	q2	OK	0.291369	0.901258	1.62909	2.97811	5e-05	0.0010635	yes
Gm5086	Gm5086	Gm5086	chr13:97559999-97583994	q1	q2	OK	0.419611	1.0843	1.36965	2.2361	5e-05	0.0010635	yes
Gm5431	Gm5431	Gm5431	chr11:48887421-48902152	q1	q2	OK	0.06053	0.241942	1.99894	2.50957	5e-05	0.0010635	yes
Gm597	Gm597	Gm597	chr1:28776121-28780252	q1	q2	OK	0.022542	0.232041	3.36369	3.39607	5e-05	0.0010635	yes
Gna15	Gna15	Gna15	chr10:81502313-81524225	q1	q2	OK	0.770913	1.59253	1.04668	2.35662	5e-05	0.0010635	yes
Gpnmb	Gpnmb	Gpnmb	chr6:49036517-49058182	q1	q2	OK	0.395752	20.1608	5.67081	15.0138	5e-05	0.0010635	yes
Gpr17	Gpr17	Gpr17	chr18:31931506-31958619	q1	q2	OK	12.6637	4.68296	-1.43521	-5.2997	5e-05	0.0010635	yes
Gpr65	Gpr65	Gpr65	chr12:98268634-98276722	q1	q2	OK	0.286962	1.27586	2.15254	3.76474	5e-05	0.0010635	yes
Gpr84	Gpr84	Gpr84	chr15:103308234-103310438	q1	q2	OK	0.471037	2.51117	2.41445	4.44889	5e-05	0.0010635	yes
Gpx3	Gpx3	Gpx3	chr11:54902853-54910382	q1	q2	OK	3.4661	5.802	0.743238	2.30075	5e-05	0.0010635	yes
Grn	Grn	Grn	chr11:102430321-102436809	q1	q2	OK	20.3271	34.1819	0.749823	3.44744	5e-05	0.0010635	yes
Gsn	Gsn	Gsn	chr2:35256358-35307902	q1	q2	OK	161.755	101.173	-0.676979	-3.27372	5e-05	0.0010635	yes
Gstm1	Gstm1	Gstm1	chr3:108012249-108017973	q1	q2	OK	92.6342	147.79	0.673929	3.29687	5e-05	0.0010635	yes
Gusb	Gusb	Gusb	chr5:129989020-130002828	q1	q2	OK	5.25644	8.05508	0.615814	2.26267	5e-05	0.0010635	yes
H2-Aa	H2-Aa	H2-Aa	chr17:34282750-34287771	q1	q2	OK	10.416	18.688	0.843312	2.87828	5e-05	0.0010635	yes
H2-Ab1	H2-Ab1	H2-Ab1	chr17:34263226-34269418	q1	q2	OK	9.08468	14.9169	0.715439	2.4564	5e-05	0.0010635	yes
H2-D1	H2-D1	H2-D1	chr17:35263093-35267497	q1	q2	OK	49.4639	84.1427	0.766461	3.66771	5e-05	0.0010635	yes
H2-K1	H2-K1	H2-K1	chr17:33996011-34000333	q1	q2	OK	23.3053	41.8238	0.843667	3.7709	5e-05	0.0010635	yes
H2-Ob	H2-Ob	H2-Ob	chr17:34238904-34245908	q1	q2	OK	0.214715	0.733127	1.77164	2.99122	5e-05	0.0010635	yes
H2-Q4	H2-Q4	H2-Q4	chr17:35379616-35384674	q1	q2	OK	3.13109	5.906	0.915516	2.79229	5e-05	0.0010635	yes
H2-Q7	H2-Q7,H2-Q9	H2-Q7,H2-Q9	chr17:35439154-35443773	q1	q2	OK	0.493027	1.64288	1.73649	2.77713	5e-05	0.0010635	yes
H2-T23	H2-T23	H2-T23	chr17:35994503-36038174	q1	q2	OK	9.0817	13.9533	0.619568	2.09407	5e-05	0.0010635	yes
Hcar2	Hcar2	Hcar2	chr5:123863569-123865516	q1	q2	OK	0.0462744	1.14163	4.62473	4.86834	5e-05	0.0010635	yes
Hck	Hck	Hck	chr2:153108467-153151441	q1	q2	OK	1.0641	2.35582	1.14659	2.9355	5e-05	0.0010635	yes
Hcls1	Hcls1	Hcls1	chr16:36934982-36963214	q1	q2	OK	2.18684	4.45481	1.02652	3.07046	5e-05	0.0010635	yes
Hexa	Hexa	Hexa	chr9:59539666-59565105	q1	q2	OK	29.503	48.9074	0.729191	3.38069	5e-05	0.0010635	yes
Hexb	Hexb	Hexb	chr13:97137936-97198357	q1	q2	OK	65.197	138.186	1.08373	4.68573	5e-05	0.0010635	yes
Hfe2	Hfe2	Hfe2	chr3:96525184-96529216	q1	q2	OK	1.19056	0.493791	-1.26967	-2.32714	5e-05	0.0010635	yes
Hipk2	Hipk2	Hipk2	chr6:38697839-38876190	q1	q2	OK	16.7273	23.0182	0.460566	2.16854	5e-05	0.0010635	yes
Hk2	Hk2	Hk2	chr6:82725026-82774454	q1	q2	OK	1.14533	2.232	0.962575	3.00456	5e-05	0.0010635	yes
Hmgcr	Hmgcr	Hmgcr	chr13:96648961-96670936	q1	q2	OK	52.9613	23.3748	-1.17999	-5.71167	5e-05	0.0010635	yes
Hmgcs1	Hmgcs1	Hmgcs1	chr13:119690350-119708260	q1	q2	OK	330.081	141.697	-1.22001	-5.55409	5e-05	0.0010635	yes
Hoxb13	Hoxb13	Hoxb13	chr11:96194360-96196599	q1	q2	OK	0.448417	0	#NAME?	#NAME?	5e-05	0.0010635	yes
Hoxc12	Hoxc12	Hoxc12	chr15:102936852-102938517	q1	q2	OK	3.54684	1.02579	-1.7898	-3.06066	5e-05	0.0010635	yes
Hoxc13	Hoxc13	Hoxc13	chr15:102921130-102928814	q1	q2	OK	0.494607	0.0946741	-2.38524	-2.62097	5e-05	0.0010635	yes
Hoxc5	Hoxc5	Hoxc5	chr15:103014007-103017429	q1	q2	OK	1.65441	3.90901	1.24048	3.32637	5e-05	0.0010635	yes
Hoxc6	Hoxc6	Hoxc6	chr15:103009561-103011881	q1	q2	OK	4.6534	9.58157	1.04198	3.35055	5e-05	0.0010635	yes
Hoxc8	Hoxc8	Hoxc8	chr15:102990538-102994254	q1	q2	OK	6.48456	12.4045	0.935783	3.42072	5e-05	0.0010635	yes
Hpgds	Hpgds	Hpgds	chr6:65117292-65144730	q1	q2	OK	1.52499	3.47205	1.18699	3.65072	5e-05	0.0010635	yes
Hpse	Hpse	Hpse	chr5:100679485-100719683	q1	q2	OK	0.182396	0.805083	2.14207	3.67718	5e-05	0.0010635	yes
Hrc	Hrc	Hrc	chr7:45335268-45338972	q1	q2	OK	0.455296	0.0997824	-2.18995	-3.39107	5e-05	0.0010635	yes
Hsd17b7	Hsd17b7	Hsd17b7	chr1:169949536-169969205	q1	q2	OK	22.605	13.9795	-0.693328	-3.1622	5e-05	0.0010635	yes
Hspb1	Hspb1	Hspb1	chr5:135887918-135889563	q1	q2	OK	29.5644	51.4631	0.799675	3.28209	5e-05	0.0010635	yes
Hvcn1	Hvcn1	Hvcn1	chr5:122209728-122264460	q1	q2	OK	0.912515	4.25222	2.2203	3.6814	5e-05	0.0010635	yes
Icam1	Icam1	Icam1	chr9:21015959-21028796	q1	q2	OK	1.4357	3.6075	1.32924	3.81772	5e-05	0.0010635	yes
Icosl	Icosl	Icosl	chr10:78069367-78079525	q1	q2	OK	1.89149	3.57662	0.919076	2.86344	5e-05	0.0010635	yes
Ide	Ide	Ide	chr19:37268740-37330613	q1	q2	OK	20.3939	31.3765	0.621551	2.9837	5e-05	0.0010635	yes
Idh1	Idh1	Idh1	chr1:65158615-65186479	q1	q2	OK	40.3181	29.4602	-0.452662	-2.11716	5e-05	0.0010635	yes
Idi1	Idi1	Idi1	chr13:8885605-8892396	q1	q2	OK	17.2289	8.48047	-1.02262	-4.10544	5e-05	0.0010635	yes
Ifi203	Ifi203	Ifi203	chr1:173920400-173942672	q1	q2	OK	0.397818	0.963185	1.2757	2.78232	5e-05	0.0010635	yes
Ifi204	Ifi204	Ifi204	chr1:173747293-173766919	q1	q2	OK	0.359189	2.10922	2.55389	5.24279	5e-05	0.0010635	yes
Ifi27	Ifi27	Ifi27	chr12:103433872-103443680	q1	q2	OK	32.6021	50.6915	0.63678	2.26885	5e-05	0.0010635	yes
Ifi30	Ifi30	Ifi30	chr8:70762772-70766663	q1	q2	OK	4.19053	7.17174	0.77519	2.22465	5e-05	0.0010635	yes
Ifit1	Ifit1	Ifit1	chr19:34640888-34650009	q1	q2	OK	2.41319	6.12853	1.3446	4.26605	5e-05	0.0010635	yes
Ifit3	Ifit3	Ifit3	chr19:34583528-34588982	q1	q2	OK	8.23648	14.941	0.859177	3.32973	5e-05	0.0010635	yes
Ifit3b	Ifit3b	Ifit3b	chr19:34607956-34613401	q1	q2	OK	4.05478	6.5062	0.68219	2.23441	5e-05	0.0010635	yes
Ifitm3	Ifitm3	Ifitm3	chr7:141009589-141010744	q1	q2	OK	36.9427	57.1895	0.63046	2.43753	5e-05	0.0010635	yes
Igf1	Igf1	Igf1	chr10:87859055-87937047	q1	q2	OK	6.20851	3.88714	-0.675538	-2.62471	5e-05	0.0010635	yes
Igfbp5	Igfbp5	Igfbp5	chr1:72858064-72874865	q1	q2	OK	18.4241	24.9073	0.434972	2.11363	5e-05	0.0010635	yes
Igfbp6	Igfbp6	Igfbp6	chr15:102144185-102149512	q1	q2	OK	13.4098	22.9182	0.77321	2.92141	5e-05	0.0010635	yes
Igfbpl1	Igfbpl1	Igfbpl1	chr4:45809506-45826827	q1	q2	OK	0.0755228	0.68309	3.17709	4.04471	5e-05	0.0010635	yes
Igfn1	Igfn1	Igfn1	chr1:135953577-136006342	q1	q2	OK	0.463181	0.0477684	-3.27745	-5.26135	5e-05	0.0010635	yes
Igsf1	Igsf1	Igsf1	chrX:49782536-49797745	q1	q2	OK	10.7162	4.87663	-1.13583	-4.01444	5e-05	0.0010635	yes
Igsf8	Igsf8	Igsf8	chr1:172312406-172319835	q1	q2	OK	83.7184	62.1245	-0.430384	-2.08779	5e-05	0.0010635	yes
Ikzf1	Ikzf1	Ikzf1	chr11:11685924-11772926	q1	q2	OK	0.768203	1.60591	1.06383	3.04545	5e-05	0.0010635	yes
Il16	Il16	Il16	chr7:83643062-83735490	q1	q2	OK	3.75414	2.4658	-0.606427	-2.22961	5e-05	0.0010635	yes
Il18bp	Il18bp	Il18bp	chr7:102015076-102018155	q1	q2	OK	0.987107	1.89923	0.944135	2.03262	5e-05	0.0010635	yes
Il1a	Il1a	Il1a	chr2:129297369-129309972	q1	q2	OK	0.267161	0.891453	1.73845	2.78414	5e-05	0.0010635	yes
Il1rn	Il1rn	Il1rn	chr2:24336859-24351491	q1	q2	OK	0.0610688	0.350182	2.5196	2.77822	5e-05	0.0010635	yes
Il21r	Il21r	Il21r	chr7:125603428-125633570	q1	q2	OK	0.311505	0.903966	1.53701	3.04234	5e-05	0.0010635	yes
Il2rg	Il2rg	Il2rg	chrX:101264384-101268255	q1	q2	OK	0.533301	1.21987	1.19371	2.26361	5e-05	0.0010635	yes
Il33	Il33	Il33	chr19:29925113-29960715	q1	q2	OK	73.3504	119.27	0.701353	3.37903	5e-05	0.0010635	yes
Inpp5d	Inpp5d	Inpp5d	chr1:87620311-87720510	q1	q2	OK	2.04569	4.006	0.969576	3.54576	5e-05	0.0010635	yes
Insig1	Insig1	Insig1	chr5:28071411-28078662	q1	q2	OK	109.865	67.3307	-0.706391	-3.44388	5e-05	0.0010635	yes
Irak3	Irak3	Irak3	chr10:120141653-120201537	q1	q2	OK	0.830581	1.62261	0.966124	2.48755	5e-05	0.0010635	yes
Irf5	Irf5	Irf5	chr6:29526624-29537320	q1	q2	OK	1.71281	3.63179	1.08432	3.15828	5e-05	0.0010635	yes
Irf7	Irf7	Irf7	chr7:141263182-141266424	q1	q2	OK	1.37101	2.52101	0.878767	2.19363	5e-05	0.0010635	yes
Irf8	Irf8	Irf8	chr8:120736357-120756692	q1	q2	OK	1.71307	4.88227	1.51096	4.5883	5e-05	0.0010635	yes
Irf9	Irf9	Irf9	chr14:55603984-55610030	q1	q2	OK	4.45381	6.79024	0.608421	2.13241	5e-05	0.0010635	yes
Irgm2	Irgm2	Irgm2	chr11:58214976-58222783	q1	q2	OK	2.05065	3.31074	0.69107	2.18085	5e-05	0.0010635	yes
Itgal	Itgal	Itgal	chr7:127296259-127335137	q1	q2	OK	0.106638	0.276467	1.37438	2.33949	5e-05	0.0010635	yes
Itgam	Itgam	Itgam	chr7:128062639-128118491	q1	q2	OK	4.09805	7.84854	0.937486	3.83941	5e-05	0.0010635	yes
Itgax	Itgax	Itgax	chr7:128129567-128150657	q1	q2	OK	0.104186	2.97055	4.8335	9.19849	5e-05	0.0010635	yes
Itgb2	Itgb2	Itgb2	chr10:77530347-77565674	q1	q2	OK	2.24503	9.0006	2.00328	6.93352	5e-05	0.0010635	yes
Itgb5	Itgb5	Itgb5	chr16:33829664-33949338	q1	q2	OK	19.4727	32.616	0.744123	3.50826	5e-05	0.0010635	yes
Itm2a	Itm2a	Itm2a	chrX:107397194-107403360	q1	q2	OK	65.8038	43.9896	-0.581009	-2.65997	5e-05	0.0010635	yes
Jchain	Jchain	Jchain	chr5:88519808-88527897	q1	q2	OK	0.135999	0.917098	2.75348	3.97743	5e-05	0.0010635	yes
Jph2	Jph2	Jph2	chr2:163336241-163397993	q1	q2	OK	0.807876	0.294446	-1.45613	-2.93341	5e-05	0.0010635	yes
Kcnk6	Kcnk6	Kcnk6	chr7:29221927-29232522	q1	q2	OK	0.821392	1.40428	0.773692	2.01158	5e-05	0.0010635	yes
Kif19a	Kif19a	Kif19a	chr11:114765388-114790575	q1	q2	OK	10.5229	4.21788	-1.31895	-5.20326	5e-05	0.0010635	yes
Kit	Kit	Kit	chr5:75574986-75656721	q1	q2	OK	6.48317	4.46607	-0.537695	-2.21056	5e-05	0.0010635	yes
Klhl31	Klhl31	Klhl31	chr9:77636731-77660122	q1	q2	OK	0.707408	0.082471	-3.10059	-4.84145	5e-05	0.0010635	yes
Klhl41	Klhl41	Klhl41	chr2:69670119-69684239	q1	q2	OK	0.96633	0.109393	-3.14299	-4.09634	5e-05	0.0010635	yes
Klhl6	Klhl6	Klhl6	chr16:19946491-19983049	q1	q2	OK	1.04959	2.17141	1.04881	2.60575	5e-05	0.0010635	yes
Klk8	Klk8	Klk8	chr7:43797576-43803822	q1	q2	OK	0.509868	1.26576	1.31181	2.51392	5e-05	0.0010635	yes
Ky	Ky	Ky	chr9:102506137-102546239	q1	q2	OK	0.736085	0.425378	-0.791127	-1.98575	5e-05	0.0010635	yes
Lag3	Lag3	Lag3	chr6:124904358-124911705	q1	q2	OK	0.807694	2.96839	1.8778	4.17581	5e-05	0.0010635	yes
Lair1	Lair1	Lair1	chr7:4007072-4063204	q1	q2	OK	2.61081	5.11486	0.970201	3.38863	5e-05	0.0010635	yes
Lama2	Lama2	Lama2	chr10:26981284-27616942	q1	q2	OK	7.92075	5.18746	-0.610607	-2.77604	5e-05	0.0010635	yes
Lamb1	Lamb1	Lamb1	chr12:31265293-31329639	q1	q2	OK	12.4354	6.7313	-0.885497	-3.81227	5e-05	0.0010635	yes
Lamc1	Lamc1	Lamc1	chr1:153218921-153332786	q1	q2	OK	18.7558	13.5633	-0.467631	-2.2636	5e-05	0.0010635	yes
Lamc3	Lamc3	Lamc3	chr2:31887280-31946535	q1	q2	OK	3.33816	2.32453	-0.522115	-1.956	5e-05	0.0010635	yes
Laptm5	Laptm5	Laptm5	chr4:130913333-130936148	q1	q2	OK	8.18853	22.4391	1.45434	6.03659	5e-05	0.0010635	yes
Lars2	Lars2	Lars2	chr9:123366939-123462664	q1	q2	OK	2.91763	1251.09	8.74417	17.5497	5e-05	0.0010635	yes
Lat2	Lat2	Lat2	chr5:134600102-134615025	q1	q2	OK	0.98603	2.92549	1.56897	3.72419	5e-05	0.0010635	yes
Lcn2	Lcn2	Lcn2	chr2:32384636-32387739	q1	q2	OK	6.0459	10.0712	0.736212	2.06789	5e-05	0.0010635	yes
Lcp2	Lcp2	Lcp2	chr11:34047200-34092280	q1	q2	OK	0.543189	1.29645	1.25504	3.09166	5e-05	0.0010635	yes
Ldlr	Ldlr	Ldlr	chr9:21723575-21749918	q1	q2	OK	32.9889	18.7106	-0.818121	-3.92894	5e-05	0.0010635	yes
Lect1	Lect1	Lect1	chr14:79637689-79662170	q1	q2	OK	1.90792	0.500195	-1.93143	-3.74994	5e-05	0.0010635	yes
Lgals3	Lgals3	Lgals3	chr14:47373859-47386167	q1	q2	OK	1.41299	23.8277	4.07582	11.0349	5e-05	0.0010635	yes
Lgals3bp	Lgals3bp	Lgals3bp	chr11:118392751-118401931	q1	q2	OK	7.75569	20.2587	1.38521	5.57987	5e-05	0.0010635	yes
Lgals9	Lgals9	Lgals9	chr11:78962978-78984924	q1	q2	OK	4.477	7.74334	0.790425	2.5222	5e-05	0.0010635	yes
Lilr4b	Lilr4b	Lilr4b	chr10:51480611-51486329	q1	q2	OK	0.171242	0.882592	2.36571	3.43104	5e-05	0.0010635	yes
Lilrb4a	Lilrb4a	Lilrb4a	chr10:51490897-51496611	q1	q2	OK	0.676448	3.59898	2.41154	5.22885	5e-05	0.0010635	yes
Liph	Liph	Liph	chr16:21953817-21995542	q1	q2	OK	0.194329	0.462299	1.25033	2.30365	5e-05	0.0010635	yes
Lox	Lox	Lox	chr18:52516059-52529867	q1	q2	OK	8.93115	2.2797	-1.97	-6.92941	5e-05	0.0010635	yes
Lpl	Lpl	Lpl	chr8:68880554-68906932	q1	q2	OK	1.96244	5.61082	1.51556	5.02945	5e-05	0.0010635	yes
Lpxn	Lpxn	Lpxn	chr19:12798608-12833808	q1	q2	OK	0.735026	1.61034	1.1315	2.32119	5e-05	0.0010635	yes
Lrrc3	Lrrc3	Lrrc3	chr10:77897575-77902536	q1	q2	OK	1.11402	1.89392	0.765593	2.23162	5e-05	0.0010635	yes
Lss	Lss	Lss	chr10:76531604-76562226	q1	q2	OK	19.7774	10.9769	-0.849379	-4.01875	5e-05	0.0010635	yes
Ly6e	Ly6e	Ly6e	chr15:74955050-74959905	q1	q2	OK	31.0191	45.4671	0.551667	2.46746	5e-05	0.0010635	yes
Ly86	Ly86	Ly86	chr13:37345344-37419036	q1	q2	OK	10.2197	27.7077	1.43893	5.1072	5e-05	0.0010635	yes
Ly9	Ly9	Ly9	chr1:171588612-171607410	q1	q2	OK	0.480765	2.36105	2.29603	5.45413	5e-05	0.0010635	yes
Lyn	Lyn	Lyn	chr4:3678120-3791612	q1	q2	OK	3.35562	6.40124	0.931773	3.3106	5e-05	0.0010635	yes
Lyz1	Lyz1	Lyz1	chr10:117287794-117292868	q1	q2	OK	0.140168	0.981021	2.80712	3.532	5e-05	0.0010635	yes
Lyz2	Lyz2	Lyz2	chr10:117277540-117282272	q1	q2	OK	25.6455	162.346	2.6623	11.7046	5e-05	0.0010635	yes
Mafb	Mafb	Mafb	chr2:160363676-160367065	q1	q2	OK	2.71994	4.73762	0.800587	2.82994	5e-05	0.0010635	yes
Maff	Maff	Maff	chr15:79346620-79359076	q1	q2	OK	0.888931	1.97024	1.14823	2.51977	5e-05	0.0010635	yes
Mag	Mag	Mag	chr7:30899182-30914832	q1	q2	OK	276.95	201.469	-0.459067	-2.09655	5e-05	0.0010635	yes
Magel2	Magel2	Magel2	chr7:62376978-62381640	q1	q2	OK	1.51141	0.936362	-0.690759	-2.01854	5e-05	0.0010635	yes
Magix	Magix	Magix	chrX:7673165-7681251	q1	q2	OK	0.775308	0.274598	-1.49745	-2.84132	5e-05	0.0010635	yes
Mal	Mal	Mal	chr2:127633225-127656695	q1	q2	OK	388.258	188.811	-1.04007	-4.69527	5e-05	0.0010635	yes
Man2b1	Man2b1	Man2b1	chr8:85083268-85098739	q1	q2	OK	10.6047	18.3853	0.793847	3.70688	5e-05	0.0010635	yes
Map1lc3a	Map1lc3a	Map1lc3a	chr2:155276363-155278073	q1	q2	OK	130.444	94.0453	-0.472003	-2.26743	5e-05	0.0010635	yes
Marcksl1	Marcksl1	Marcksl1	chr4:129513580-129515981	q1	q2	OK	53.6013	31.5929	-0.762668	-3.49562	5e-05	0.0010635	yes
Matn2	Matn2	Matn2	chr15:34306680-34436240	q1	q2	OK	11.9784	8.40667	-0.510831	-2.12055	5e-05	0.0010635	yes
Mb	Mb	Mb	chr15:77015486-77057108	q1	q2	OK	5.71965	0.334118	-4.09749	-4.06732	5e-05	0.0010635	yes
Mdc1	Mdc1	Mdc1	chr17:35841497-35859670	q1	q2	OK	1.66091	2.50841	0.594797	2.2598	5e-05	0.0010635	yes
Mdfic	Mdfic	Mdfic	chr6:15720660-15802169	q1	q2	OK	2.11167	3.81905	0.854831	2.60917	5e-05	0.0010635	yes
Megf6	Megf6	Megf6	chr4:154170712-154275721	q1	q2	OK	1.36453	0.861062	-0.664212	-1.93788	5e-05	0.0010635	yes
Met	Met	Met	chr6:17463956-17573980	q1	q2	OK	2.06087	3.45048	0.743542	2.73478	5e-05	0.0010635	yes
Mfap4	Mfap4	Mfap4	chr11:61485443-61488704	q1	q2	OK	2.49782	0.853641	-1.54897	-3.36264	5e-05	0.0010635	yes
Mfap5	Mfap5	Mfap5	chr6:122513675-122529287	q1	q2	OK	26.9891	12.543	-1.10549	-4.02186	5e-05	0.0010635	yes
Mfsd2a	Mfsd2a	Mfsd2a	chr4:122946850-122961188	q1	q2	OK	23.3015	15.7933	-0.561109	-2.38734	5e-05	0.0010635	yes
Mgl2	Mgl2	Mgl2	chr11:70130356-70137542	q1	q2	OK	1.53786	0.476095	-1.6916	-3.13607	5e-05	0.0010635	yes
Mgll	Mgll	Mgll	chr6:88724411-88828360	q1	q2	OK	20.0958	13.5918	-0.564161	-2.62955	5e-05	0.0010635	yes
Mir6236	Mir6236	Mir6236	chr9:110281286-110281409	q1	q2	OK	181.109	12544.2	6.11401	12.6587	5e-05	0.0010635	yes
Mlip	Mlip	Mlip	chr9:77102083-77347870	q1	q2	OK	13.9593	7.23625	-0.947911	-3.13911	5e-05	0.0010635	yes
Mlph	Mlph	Mlph	chr1:90915099-90951142	q1	q2	OK	0.163003	0.452631	1.47344	2.91622	5e-05	0.0010635	yes
Mme	Mme	Mme	chr3:63295434-63383713	q1	q2	OK	9.49539	6.93932	-0.452433	-1.93515	5e-05	0.0010635	yes
Mmp12	Mmp12	Mmp12	chr9:7347373-7360461	q1	q2	OK	0.0193302	2.29544	6.89177	6.8435	5e-05	0.0010635	yes
Mmp15	Mmp15	Mmp15	chr8:95352336-95374293	q1	q2	OK	21.1051	14.8342	-0.508661	-2.41092	5e-05	0.0010635	yes
Mnda	Mnda	Mnda	chr1:173896340-173913046	q1	q2	OK	0.109796	0.606909	2.46666	3.26928	5e-05	0.0010635	yes
Mndal	Mndal	Mndal	chr1:173857219-173880187	q1	q2	OK	0.538151	1.18153	1.13457	2.38322	5e-05	0.0010635	yes
Mocos	Mocos	Mocos	chr18:24653690-24701556	q1	q2	OK	0.586754	1.3112	1.16006	2.68678	5e-05	0.0010635	yes
Mog	Mog	Mog	chr17:37010739-37023398	q1	q2	OK	125.066	68.1938	-0.874977	-4.23986	5e-05	0.0010635	yes
Mpeg1	Mpeg1	Mpeg1	chr19:12460778-12465285	q1	q2	OK	5.25763	28.9172	2.45944	10.6204	5e-05	0.0010635	yes
Mpz	Mpz	Mpz	chr1:171150712-171161123	q1	q2	OK	1037.53	238.142	-2.12326	-7.88086	5e-05	0.0010635	yes
Ms4a6c	Ms4a6c	Ms4a6c	chr19:11469367-11482196	q1	q2	OK	0.981813	2.23834	1.18891	2.3105	5e-05	0.0010635	yes
Ms4a6d	Ms4a6d	Ms4a6d	chr19:11586605-11604804	q1	q2	OK	0.855567	3.71667	2.11906	4.42603	5e-05	0.0010635	yes
Ms4a7	Ms4a7	Ms4a7	chr19:11321038-11336146	q1	q2	OK	0.315898	3.08998	3.29007	5.55352	5e-05	0.0010635	yes
Msmo1	Msmo1	Msmo1	chr8:64718144-64733578	q1	q2	OK	140.328	78.0556	-0.846231	-4.13578	5e-05	0.0010635	yes
Msn	Msn	Msn	chrX:96096044-96168553	q1	q2	OK	17.6985	31.9711	0.85314	4.03851	5e-05	0.0010635	yes
Msr1	Msr1	Msr1	chr8:39467447-40227787	q1	q2	OK	0.38148	1.1573	1.60109	3.18128	5e-05	0.0010635	yes
Mt1	Mt1	Mt1	chr8:94179088-94180327	q1	q2	OK	691.248	1086	0.651742	3.10315	5e-05	0.0010635	yes
Mt2	Mt2	Mt2	chr8:94172617-94173567	q1	q2	OK	166.142	256.152	0.624589	2.84412	5e-05	0.0010635	yes
Mvd	Mvd	Mvd	chr8:122433595-122443422	q1	q2	OK	20.8068	9.30106	-1.16159	-4.65504	5e-05	0.0010635	yes
Mvk	Mvk	Mvk	chr5:114444268-114460590	q1	q2	OK	20.6587	12.7115	-0.700615	-2.84763	5e-05	0.0010635	yes
Mvp	Mvp	Mvp	chr7:126986859-127014594	q1	q2	OK	6.35655	8.94448	0.492752	1.92859	5e-05	0.0010635	yes
Mx1	Mx1	Mx1	chr16:97447034-97462906	q1	q2	OK	0.100544	0.355641	1.8226	2.53411	5e-05	0.0010635	yes
Mybpc1	Mybpc1	Mybpc1	chr10:88518278-88605152	q1	q2	OK	1.92458	0.917773	-1.06833	-2.93256	5e-05	0.0010635	yes
Mybpc2	Mybpc2	Mybpc2	chr7:44501698-44524669	q1	q2	OK	4.23743	0.937884	-2.17571	-5.77113	5e-05	0.0010635	yes
Myc	Myc	Myc	chr15:61985340-61990361	q1	q2	OK	1.09995	2.09919	0.932393	2.402	5e-05	0.0010635	yes
Mycl	Mycl	Mycl	chr4:122995930-123002480	q1	q2	OK	6.42444	3.35774	-0.936079	-3.33039	5e-05	0.0010635	yes
Myh1	Myh1	Myh1	chr11:67200113-67224575	q1	q2	OK	3.41519	0.175145	-4.28534	-9.12324	5e-05	0.0010635	yes
Myh2	Myh2	Myh2	chr11:67171026-67197517	q1	q2	OK	2.4788	0.105523	-4.55402	-8.39646	5e-05	0.0010635	yes
Myh4	Myh4	Myh4	chr11:67237811-67260447	q1	q2	OK	29.0586	2.11009	-3.78359	-10.4042	5e-05	0.0010635	yes
Myh7	Myh7	Myh7	chr14:54968786-54994549	q1	q2	OK	1.81829	1.04886	-0.793769	-2.41614	5e-05	0.0010635	yes
Myl1	Myl1	Myl1	chr1:66924295-66945056	q1	q2	OK	34.3744	1.85195	-4.21421	-8.23112	5e-05	0.0010635	yes
Myl2	Myl2	Myl2	chr5:122100979-122106854	q1	q2	OK	2.00468	0.350861	-2.5144	-3.25546	5e-05	0.0010635	yes
Myl9	Myl9	Myl9	chr2:156775463-156781657	q1	q2	OK	19.8245	11.2182	-0.821448	-3.21741	5e-05	0.0010635	yes
Mylk2	Mylk2	Mylk2	chr2:152911351-152923065	q1	q2	OK	0.56537	0.0528857	-3.41825	-3.82861	5e-05	0.0010635	yes
Mylk4	Mylk4	Mylk4	chr13:32700826-32781779	q1	q2	OK	0.592252	0.0934356	-2.66417	-4.24848	5e-05	0.0010635	yes
Mylpf	Mylpf	Mylpf	chr7:127211607-127214287	q1	q2	OK	19.1172	2.09186	-3.19202	-6.70317	5e-05	0.0010635	yes
Myo18b	Myo18b	Myo18b	chr5:112688875-112896362	q1	q2	OK	0.516991	0.254753	-1.02104	-2.49547	5e-05	0.0010635	yes
Myo1f	Myo1f	Myo1f	chr17:33555706-33607764	q1	q2	OK	1.08577	3.64046	1.7454	5.34017	5e-05	0.0010635	yes
Myoc	Myoc	Myoc	chr1:162639149-162658219	q1	q2	OK	22.38	9.18731	-1.2845	-5.32472	5e-05	0.0010635	yes
Myof	Myof	Myof	chr19:37899035-38043577	q1	q2	OK	1.66264	2.73913	0.720243	2.6854	5e-05	0.0010635	yes
Myom1	Myom1	Myom1	chr17:71019556-71126856	q1	q2	OK	1.52052	0.47412	-1.68124	-4.30662	5e-05	0.0010635	yes
Myom2	Myom2	Myom2	chr8:15057652-15133419	q1	q2	OK	1.58749	0.307189	-2.36955	-5.30585	5e-05	0.0010635	yes
Myot	Myot	Myot	chr18:44334073-44355722	q1	q2	OK	1.44934	0.103258	-3.81106	-4.75422	5e-05	0.0010635	yes
Myoz1	Myoz1	Myoz1	chr14:20649101-20656540	q1	q2	OK	2.75947	0.291331	-3.24366	-4.27766	5e-05	0.0010635	yes
Myrf	Myrf	Myrf	chr19:10208270-10240748	q1	q2	OK	11.0243	16.3454	0.568197	2.67442	5e-05	0.0010635	yes
Myrfl	Myrfl	Myrfl	chr10:116776544-116896879	q1	q2	OK	0.732055	0.146746	-2.31863	-4.12861	5e-05	0.0010635	yes
Naalad2	Naalad2	Naalad2	chr9:18323020-18385928	q1	q2	OK	0.804137	2.4532	1.60915	3.96259	5e-05	0.0010635	yes
Naip2	Naip2	Naip2	chr13:100144062-100202122	q1	q2	OK	0.520273	1.78991	1.78255	4.72552	5e-05	0.0010635	yes
Naip5	Naip5	Naip5	chr13:100211739-100247336	q1	q2	OK	0.227886	0.559206	1.29507	2.71461	5e-05	0.0010635	yes
Ncan	Ncan	Ncan	chr8:70093084-70120844	q1	q2	OK	13.4909	7.88484	-0.774839	-3.6918	5e-05	0.0010635	yes
Ncf1	Ncf1	Ncf1	chr5:134220052-134229625	q1	q2	OK	2.74623	5.58872	1.02507	3.38252	5e-05	0.0010635	yes
Ncf4	Ncf4	Ncf4	chr15:78244810-78262580	q1	q2	OK	0.585561	1.37743	1.23408	2.4065	5e-05	0.0010635	yes
Nckap1l	Nckap1l	Nckap1l	chr15:103453824-103498800	q1	q2	OK	2.69656	6.68884	1.31064	4.94262	5e-05	0.0010635	yes
Ncmap	Ncmap	Ncmap	chr4:135369576-135398227	q1	q2	OK	18.8127	11.7223	-0.682458	-2.53145	5e-05	0.0010635	yes
Ndn	Ndn	Ndn	chr7:62348276-62349927	q1	q2	OK	148.563	100.069	-0.570088	-2.77287	5e-05	0.0010635	yes
Neat1	Neat1	Neat1	chr19:5824709-5845480	q1	q2	OK	29.5947	77.3999	1.38699	5.85688	5e-05	0.0010635	yes
Neb	Neb	Neb	chr2:52136646-52338798	q1	q2	OK	2.61125	0.210023	-3.63612	-9.94985	5e-05	0.0010635	yes
Neurl3	Neurl3	Neurl3	chr1:36264601-36273425	q1	q2	OK	0.440712	1.32028	1.58293	3.20552	5e-05	0.0010635	yes
Nfe2l2	Nfe2l2	Nfe2l2	chr2:75675518-75704641	q1	q2	OK	14.3569	19.5353	0.444334	1.94837	5e-05	0.0010635	yes
Nid1	Nid1	Nid1	chr13:13437601-13512275	q1	q2	OK	14.9437	8.55469	-0.804751	-3.76864	5e-05	0.0010635	yes
Nlrc5	Nlrc5	Nlrc5	chr8:94472762-94527272	q1	q2	OK	0.200049	0.680654	1.76657	4.07865	5e-05	0.0010635	yes
Nlrp5-ps	Nlrp5-ps	Nlrp5-ps	chr7:14530653-14623066	q1	q2	OK	11.0816	29.02	1.38888	5.8578	5e-05	0.0010635	yes
Npas2	Npas2	Npas2	chr1:39194271-39363240	q1	q2	OK	1.2793	2.15633	0.753222	2.30556	5e-05	0.0010635	yes
Nrap	Nrap	Nrap	chr19:56287937-56390038	q1	q2	OK	1.65165	0.574084	-1.52457	-4.11956	5e-05	0.0010635	yes
Nrarp	Nrarp	Nrarp	chr2:25180757-25183332	q1	q2	OK	6.17672	3.69784	-0.740159	-2.32876	5e-05	0.0010635	yes
Nrep	Nrep	Nrep	chr18:33437018-33464029	q1	q2	OK	40.3712	25.5039	-0.662607	-2.95401	5e-05	0.0010635	yes
Nsdhl	Nsdhl	Nsdhl	chrX:72918520-72958528	q1	q2	OK	20.5244	13.6558	-0.587828	-2.52408	5e-05	0.0010635	yes
Oas1a	Oas1a	Oas1a	chr5:120896256-120907525	q1	q2	OK	0.409745	1.00972	1.30116	2.41962	5e-05	0.0010635	yes
Oas2	Oas2	Oas2	chr5:120730332-120749848	q1	q2	OK	0.128567	0.413253	1.6845	2.84088	5e-05	0.0010635	yes
Oasl2	Oasl2	Oasl2	chr5:114896933-114912245	q1	q2	OK	1.36233	3.33664	1.29233	3.88446	5e-05	0.0010635	yes
Obscn	Obscn	Obscn	chr11:58994255-59136375	q1	q2	OK	0.601045	0.0876909	-2.77697	-6.70609	5e-05	0.0010635	yes
Ogn	Ogn	Ogn	chr13:49464058-49652731	q1	q2	OK	93.391	51.1266	-0.869209	-3.22628	5e-05	0.0010635	yes
Olfml3	Olfml3	Olfml3	chr3:103735393-103738001	q1	q2	OK	16.4313	23.2657	0.501759	2.14054	5e-05	0.0010635	yes
Opalin	Opalin	Opalin	chr19:41063419-41077113	q1	q2	OK	63.2547	34.717	-0.86553	-3.75518	5e-05	0.0010635	yes
Osgin1	Osgin1	Osgin1	chr8:119437161-119446256	q1	q2	OK	0.258854	0.650114	1.32856	2.27326	5e-05	0.0010635	yes
Osmr	Osmr	Osmr	chr15:6813576-6874313	q1	q2	OK	1.75221	4.89985	1.48356	5.26386	5e-05	0.0010635	yes
Otop1	Otop1	Otop1	chr5:38277403-38304217	q1	q2	OK	0.380858	0.859045	1.17348	2.20083	5e-05	0.0010635	yes
P2ry6	P2ry6	P2ry6	chr7:100937633-100964366	q1	q2	OK	0.850025	2.1505	1.33909	3.08506	5e-05	0.0010635	yes
Pabpc1	Pabpc1	Pabpc1	chr15:36595657-36608973	q1	q2	OK	38.1014	55.9449	0.554161	2.6169	5e-05	0.0010635	yes
Pamr1	Pamr1	Pamr1	chr2:102550020-102643040	q1	q2	OK	4.86494	7.18986	0.56354	2.06627	5e-05	0.0010635	yes
Pank3	Pank3	Pank3	chr11:35769494-35791285	q1	q2	OK	35.6448	24.2803	-0.553905	-2.69706	5e-05	0.0010635	yes
Parp14	Parp14	Parp14	chr16:35832877-35871382	q1	q2	OK	1.46324	2.77547	0.923565	3.33845	5e-05	0.0010635	yes
Parp3	Parp3	Parp3	chr9:106470352-106476651	q1	q2	OK	3.5126	5.57224	0.665718	2.33538	5e-05	0.0010635	yes
Parvg	Parvg	Parvg	chr15:84324719-84342978	q1	q2	OK	0.931632	1.97696	1.08545	2.73873	5e-05	0.0010635	yes
Pcyt2	Pcyt2	Pcyt2	chr11:120610086-120617890	q1	q2	OK	45.6402	31.762	-0.523002	-2.46766	5e-05	0.0010635	yes
Pdcd1	Pdcd1	Pdcd1	chr1:94038304-94052553	q1	q2	OK	0.0359601	0.704729	4.2926	4.24181	5e-05	0.0010635	yes
Pdgfrb	Pdgfrb	Pdgfrb	chr18:61045149-61085067	q1	q2	OK	8.13751	5.52682	-0.558139	-2.45468	5e-05	0.0010635	yes
Pgam2	Pgam2	Pgam2	chr11:5801636-5803796	q1	q2	OK	3.71081	0.376966	-3.29923	-4.87372	5e-05	0.0010635	yes
Phf11b	Phf11b	Phf11b	chr14:59320963-59341330	q1	q2	OK	0.377429	1.01556	1.428	2.23588	5e-05	0.0010635	yes
Phyhd1	Phyhd1	Phyhd1	chr2:30266202-30282149	q1	q2	OK	7.78297	12.3401	0.664964	2.27272	5e-05	0.0010635	yes
Pi15	Pi15	Pi15	chr1:17601900-17630939	q1	q2	OK	1.41836	0.647271	-1.13178	-3.02722	5e-05	0.0010635	yes
Pik3ap1	Pik3ap1	Pik3ap1	chr19:41274217-41385070	q1	q2	OK	1.18988	2.33874	0.974912	2.67446	5e-05	0.0010635	yes
Pik3cg	Pik3cg	Pik3cg	chr12:32173396-32208649	q1	q2	OK	0.835367	1.74876	1.06585	3.2399	5e-05	0.0010635	yes
Pik3r5	Pik3r5	Pik3r5	chr11:68432124-68497846	q1	q2	OK	0.5481	1.0676	0.961861	2.58806	5e-05	0.0010635	yes
Pirb	Pirb	Pirb	chr7:3712504-3720382	q1	q2	OK	0.426129	1.23894	1.53974	3.4722	5e-05	0.0010635	yes
Pisd-ps3	Pisd-ps3	Pisd-ps3	chrUn_JH584304:52673-59689	q1	q2	OK	20.4981	48.6022	1.24553	5.88263	5e-05	0.0010635	yes
Plau	Plau	Plau	chr14:20836661-20843388	q1	q2	OK	1.55485	4.67521	1.58825	4.41007	5e-05	0.0010635	yes
Plcb2	Plcb2	Plcb2	chr2:118707516-118728438	q1	q2	OK	0.327274	0.76984	1.23406	2.96678	5e-05	0.0010635	yes
Plce1	Plce1	Plce1	chr19:38524196-38785100	q1	q2	OK	10.6305	14.1208	0.409609	2.00072	5e-05	0.0010635	yes
Plcg2	Plcg2	Plcg2	chr8:117498290-117635142	q1	q2	OK	1.64547	3.26304	0.987721	3.3407	5e-05	0.0010635	yes
Pld4	Pld4	Pld4	chr12:112760654-112768986	q1	q2	OK	3.92578	8.22508	1.06705	3.61714	5e-05	0.0010635	yes
Plek	Plek	Plek	chr11:16971205-17008718	q1	q2	OK	4.68249	12.7092	1.44053	5.86239	5e-05	0.0010635	yes
Plekha1	Plekha1	Plekha1	chr7:130865909-130913302	q1	q2	OK	43.5519	31.9198	-0.448284	-2.13976	5e-05	0.0010635	yes
Plekha4	Plekha4	Plekha4	chr7:45526329-45554229	q1	q2	OK	29.1457	20.05	-0.539677	-2.33923	5e-05	0.0010635	yes
Plekhg2	Plekhg2	Plekhg2	chr7:28359603-28372662	q1	q2	OK	2.5099	1.57045	-0.676454	-2.30842	5e-05	0.0010635	yes
Plekhh2	Plekhh2	Plekhh2	chr17:84511894-84622142	q1	q2	OK	2.47391	3.63798	0.556345	2.19304	5e-05	0.0010635	yes
Plin2	Plin2	Plin2	chr4:86656564-86670059	q1	q2	OK	9.18737	13.8322	0.590304	2.25857	5e-05	0.0010635	yes
Pllp	Pllp	Pllp	chr8:94674894-94696242	q1	q2	OK	161.629	115.756	-0.4816	-2.36255	5e-05	0.0010635	yes
Pm20d1	Pm20d1	Pm20d1	chr1:131797394-131818115	q1	q2	OK	2.19975	3.39177	0.624699	2.02942	5e-05	0.0010635	yes
Pmp2	Pmp2	Pmp2	chr3:10179850-10183885	q1	q2	OK	47.6148	18.1125	-1.39443	-5.50877	5e-05	0.0010635	yes
Pmp22	Pmp22	Pmp22	chr11:62951192-63386069	q1	q2	OK	712.257	254.254	-1.48613	-6.07698	5e-05	0.0010635	yes
Pnpla7	Pnpla7	Pnpla7	chr2:24976032-25054072	q1	q2	OK	3.54649	5.33301	0.588559	2.27383	5e-05	0.0010635	yes
Postn	Postn	Postn	chr3:54361106-54391041	q1	q2	OK	0.799785	2.99215	1.9035	5.13929	5e-05	0.0010635	yes
Ppl	Ppl	Ppl	chr16:5086290-5132481	q1	q2	OK	0.0941505	0.428264	2.18546	4.17467	5e-05	0.0010635	yes
Ppp1r3a	Ppp1r3a	Ppp1r3a	chr6:14713821-14755274	q1	q2	OK	0.400657	0.0525509	-2.93058	-4.34917	5e-05	0.0010635	yes
Pqlc3	Pqlc3	Pqlc3	chr12:16988647-17000118	q1	q2	OK	1.07759	2.57781	1.25833	2.97002	5e-05	0.0010635	yes
Prelp	Prelp	Prelp	chr1:133910303-133921401	q1	q2	OK	5.63451	9.6324	0.773607	3.23793	5e-05	0.0010635	yes
Prkcq	Prkcq	Prkcq	chr2:11172381-11301226	q1	q2	OK	11.1822	7.88897	-0.50329	-2.16787	5e-05	0.0010635	yes
Pros1	Pros1	Pros1	chr16:62854333-62929340	q1	q2	OK	14.5665	20.664	0.504471	2.23974	5e-05	0.0010635	yes
Prr18	Prr18	Prr18	chr17:8340405-8344113	q1	q2	OK	64.0361	46.9392	-0.448091	-2.19725	5e-05	0.0010635	yes
Prrg3	Prrg3	Prrg3	chrX:71962624-71972722	q1	q2	OK	13.0131	5.9181	-1.13675	-4.94536	5e-05	0.0010635	yes
Prx	Prx	Prx	chr7:27499323-27520041	q1	q2	OK	87.5595	39.2337	-1.15817	-4.98741	5e-05	0.0010635	yes
Psmb8	Psmb8	Psmb8	chr17:34198194-34201454	q1	q2	OK	3.79716	9.14821	1.26857	3.58286	5e-05	0.0010635	yes
Ptafr	Ptafr	Ptafr	chr4:132564066-132580866	q1	q2	OK	0.867089	2.21727	1.35453	2.94197	5e-05	0.0010635	yes
Ptk2b	Ptk2b	Ptk2b	chr14:66153256-66281052	q1	q2	OK	1.4395	2.87325	0.997111	3.26207	5e-05	0.0010635	yes
Ptn	Ptn	Ptn	chr6:36715662-36811361	q1	q2	OK	65.099	48.489	-0.424976	-2.05998	5e-05	0.0010635	yes
Ptpn18	Ptpn18	Ptpn18	chr1:34459745-34473779	q1	q2	OK	0.766123	1.74195	1.18505	2.5534	5e-05	0.0010635	yes
Ptpn6	Ptpn6	Ptpn6	chr6:124720706-124738709	q1	q2	OK	2.09345	5.99179	1.5171	4.72858	5e-05	0.0010635	yes
Ptprc	Ptprc	Ptprc	chr1:138062858-138175305	q1	q2	OK	1.60878	4.83345	1.58709	5.55688	5e-05	0.0010635	yes
Pycard	Pycard	Pycard	chr7:127991372-127993867	q1	q2	OK	0.867252	2.10533	1.27952	2.98097	5e-05	0.0010635	yes
Pyhin1	Pyhin1	Pyhin1	chr1:173630858-173647928	q1	q2	OK	0.197635	0.575793	1.54271	2.79972	5e-05	0.0010635	yes
Rab32	Rab32	Rab32	chr10:10545038-10558207	q1	q2	OK	1.65386	3.07041	0.892596	2.3121	5e-05	0.0010635	yes
Rab33a	Rab33a	Rab33a	chrX:48519284-48530240	q1	q2	OK	10.5507	6.83198	-0.626969	-2.071	5e-05	0.0010635	yes
Rac2	Rac2	Rac2	chr15:78559168-78572783	q1	q2	OK	0.802116	1.71097	1.09293	2.77112	5e-05	0.0010635	yes
Rasa4	Rasa4	Rasa4	chr5:136083915-136111861	q1	q2	OK	2.12736	3.35165	0.65581	2.0179	5e-05	0.0010635	yes
Rasal1	Rasal1	Rasal1	chr5:120648811-120679610	q1	q2	OK	3.96036	2.47214	-0.679867	-2.24505	5e-05	0.0010635	yes
Rasal3	Rasal3	Rasal3	chr17:32390660-32404808	q1	q2	OK	0.460814	1.36145	1.56289	3.68989	5e-05	0.0010635	yes
Rasgrp3	Rasgrp3	Rasgrp3	chr17:75435904-75529053	q1	q2	OK	7.84283	11.6129	0.566278	2.49371	5e-05	0.0010635	yes
Rassf10	Rassf10	Rassf10	chr7:112953961-112957458	q1	q2	OK	1.29052	0.672651	-0.940023	-2.15549	5e-05	0.0010635	yes
Rbm47	Rbm47	Rbm47	chr5:66016548-66151954	q1	q2	OK	0.20236	0.54737	1.43559	2.75822	5e-05	0.0010635	yes
Renbp	Renbp	Renbp	chrX:73922120-73930850	q1	q2	OK	3.43705	5.93902	0.789057	2.27324	5e-05	0.0010635	yes
Rgs1	Rgs1	Rgs1	chr1:144244668-144249104	q1	q2	OK	0.0496297	0.66233	3.73827	3.49052	5e-05	0.0010635	yes
Rhoh	Rhoh	Rhoh	chr5:65863568-65896700	q1	q2	OK	0.138689	0.354933	1.35569	2.34713	5e-05	0.0010635	yes
Ripk4	Ripk4	Ripk4	chr16:97741941-97763755	q1	q2	OK	0.25749	0.631858	1.29508	2.50247	5e-05	0.0010635	yes
Rnase4	Rnase4	Rnase4	chr14:51091076-51106151	q1	q2	OK	11.3364	17.0007	0.584632	2.26617	5e-05	0.0010635	yes
Rnf122	Rnf122	Rnf122	chr8:31111845-31131473	q1	q2	OK	3.64372	2.0164	-0.853631	-2.68738	5e-05	0.0010635	yes
Rnu12	Rnu12	Rnu12	chr15:83149644-83149794	q1	q2	OK	51.7816	431.624	3.05926	5.96916	5e-05	0.0010635	yes
Rorc	Rorc	Rorc	chr3:94372793-94398274	q1	q2	OK	2.77234	4.29169	0.630441	2.06699	5e-05	0.0010635	yes
Rpl3l	Rpl3l	Rpl3l	chr17:24727828-24736149	q1	q2	OK	0.779343	0.214852	-1.85892	-2.28999	5e-05	0.0010635	yes
Rps16	Rps16	Rps16	chr7:28350688-28352698	q1	q2	OK	166.482	234.422	0.493739	2.34521	5e-05	0.0010635	yes
Rras2	Rras2	Rras2	chr7:114046781-114117781	q1	q2	OK	6.48784	3.94805	-0.716597	-2.2565	5e-05	0.0010635	yes
Rsad2	Rsad2	Rsad2	chr12:26442742-26456452	q1	q2	OK	0.908554	1.51425	0.736957	1.92424	5e-05	0.0010635	yes
Runx1	Runx1	Runx1	chr16:92601465-92826074	q1	q2	OK	0.446401	1.05191	1.23659	3.1618	5e-05	0.0010635	yes
Ryr1	Ryr1	Ryr1	chr7:29003339-29125151	q1	q2	OK	1.37926	0.169734	-3.02254	-7.48508	5e-05	0.0010635	yes
S100a1	S100a1	S100a1	chr3:90511033-90514330	q1	q2	OK	140.163	231.086	0.721327	3.38286	5e-05	0.0010635	yes
S100a11	S100a11	S100a11	chr3:93520495-93526288	q1	q2	OK	4.62014	10.2837	1.15435	2.59625	5e-05	0.0010635	yes
S100a4	S100a4	S100a4	chr3:90603769-90606045	q1	q2	OK	9.38976	20.2244	1.10694	3.07193	5e-05	0.0010635	yes
S100a6	S100a6	S100a6	chr3:90612893-90614414	q1	q2	OK	36.1501	56.7399	0.650366	2.58814	5e-05	0.0010635	yes
S1pr3	S1pr3	S1pr3	chr13:51408617-51422797	q1	q2	OK	2.89191	4.45695	0.624035	2.21853	5e-05	0.0010635	yes
Sall1	Sall1	Sall1	chr8:89027242-89044162	q1	q2	OK	5.19797	7.19587	0.469222	2.00524	5e-05	0.0010635	yes
Samd9l	Samd9l	Samd9l	chr6:3372257-3399571	q1	q2	OK	3.12949	5.05251	0.691075	2.6871	5e-05	0.0010635	yes
Samsn1	Samsn1	Samsn1	chr16:75858793-75909266	q1	q2	OK	0.762536	2.19625	1.52617	3.46141	5e-05	0.0010635	yes
Sbf1	Sbf1	Sbf1	chr15:89288235-89315311	q1	q2	OK	47.1567	33.5476	-0.491251	-2.41702	5e-05	0.0010635	yes
Sbspon	Sbspon	Sbspon	chr1:15853861-15892722	q1	q2	OK	6.86858	2.80969	-1.2896	-3.81564	5e-05	0.0010635	yes
Sc5d	Sc5d	Sc5d	chr9:42254176-42264300	q1	q2	OK	81.0902	53.9033	-0.589153	-2.86178	5e-05	0.0010635	yes
Scn4a	Scn4a	Scn4a	chr11:106318592-106349390	q1	q2	OK	0.283208	0.0349446	-3.01872	-4.05363	5e-05	0.0010635	yes
Scnn1a	Scnn1a	Scnn1a	chr6:125321339-125344942	q1	q2	OK	0.175828	0.496131	1.49655	2.74591	5e-05	0.0010635	yes
Sdk1	Sdk1	Sdk1	chr5:141241533-142213791	q1	q2	OK	2.88775	1.89046	-0.61121	-2.38997	5e-05	0.0010635	yes
Secisbp2l	Secisbp2l	Secisbp2l	chr2:125736985-125782870	q1	q2	OK	123.216	67.9037	-0.859628	-3.9278	5e-05	0.0010635	yes
Selplg	Selplg	Selplg	chr5:113817797-113830501	q1	q2	OK	4.90156	8.17591	0.738139	2.83141	5e-05	0.0010635	yes
Sema5a	Sema5a	Sema5a	chr15:32244812-32696341	q1	q2	OK	16.0273	10.6304	-0.592332	-2.88748	5e-05	0.0010635	yes
Serpina3n	Serpina3n	Serpina3n	chr12:104406707-104414329	q1	q2	OK	23.7727	70.3909	1.56608	7.17033	5e-05	0.0010635	yes
Serping1	Serping1	Serping1	chr2:84765359-84775429	q1	q2	OK	18.1038	27.654	0.611194	2.6559	5e-05	0.0010635	yes
Serpinh1	Serpinh1	Serpinh1	chr7:99345374-99353239	q1	q2	OK	32.258	21.3037	-0.598556	-2.68856	5e-05	0.0010635	yes
Sgpl1	Sgpl1	Sgpl1	chr10:61098641-61147665	q1	q2	OK	14.3407	19.2629	0.425704	1.95835	5e-05	0.0010635	yes
Sh3bgrl3	Sh3bgrl3	Sh3bgrl3	chr4:134127405-134128753	q1	q2	OK	77.4953	106.386	0.457127	2.08224	5e-05	0.0010635	yes
Shh	Shh	Shh	chr5:28456839-28719209	q1	q2	OK	2.10746	4.39013	1.05875	2.85025	5e-05	0.0010635	yes
Siglec1	Siglec1	Siglec1	chr2:131069219-131086765	q1	q2	OK	0.264702	0.989946	1.90298	4.63869	5e-05	0.0010635	yes
Siglecf	Siglecf	Siglecf	chr7:43351340-43359470	q1	q2	OK	0.159837	0.514553	1.68672	2.67182	5e-05	0.0010635	yes
Sis	Sis	Sis	chr3:72888559-72966866	q1	q2	OK	0.202389	0.0148343	-3.77012	-4.02451	5e-05	0.0010635	yes
Sla	Sla	Sla	chr15:66670769-66850720	q1	q2	OK	0.947588	1.89	0.996053	2.53721	5e-05	0.0010635	yes
Slamf6	Slamf6	Slamf6	chr1:171917536-171943868	q1	q2	OK	0.0568091	0.241051	2.08514	2.40683	5e-05	0.0010635	yes
Slamf7	Slamf7	Slamf7	chr1:171632402-171653037	q1	q2	OK	0.0359236	0.60523	4.07448	5.2327	5e-05	0.0010635	yes
Slamf8	Slamf8	Slamf8	chr1:172581376-172590568	q1	q2	OK	0.11928	0.536556	2.16938	3.04634	5e-05	0.0010635	yes
Slc11a1	Slc11a1	Slc11a1	chr1:74375202-74386051	q1	q2	OK	1.3478	5.42663	2.00944	5.54102	5e-05	0.0010635	yes
Slc14a1	Slc14a1	Slc14a1	chr18:78100090-78142119	q1	q2	OK	10.9932	15.8523	0.528083	2.34584	5e-05	0.0010635	yes
Slc1a5	Slc1a5	Slc1a5	chr7:16781345-16798274	q1	q2	OK	3.18921	1.90915	-0.740271	-2.06534	5e-05	0.0010635	yes
Slc22a18	Slc22a18	Slc22a18	chr7:143473754-143499332	q1	q2	OK	0.573355	1.92553	1.74775	3.12014	5e-05	0.0010635	yes
Slc25a1	Slc25a1	Slc25a1	chr16:17925210-17928219	q1	q2	OK	58.6973	42.9703	-0.449953	-2.13001	5e-05	0.0010635	yes
Slc30a10	Slc30a10	Slc30a10	chr1:185447115-185468761	q1	q2	OK	2.35391	1.3722	-0.77857	-2.36191	5e-05	0.0010635	yes
Slc36a2	Slc36a2	Slc36a2	chr11:55158467-55185077	q1	q2	OK	7.57341	3.12291	-1.27805	-3.96639	5e-05	0.0010635	yes
Slc37a2	Slc37a2	Slc37a2	chr9:37229148-37255738	q1	q2	OK	0.819175	1.69824	1.0518	2.84955	5e-05	0.0010635	yes
Slc39a4	Slc39a4	Slc39a4	chr15:76612382-76616852	q1	q2	OK	0.0421497	0.342709	3.02339	2.97933	5e-05	0.0010635	yes
Slc4a11	Slc4a11	Slc4a11	chr2:130684107-130697519	q1	q2	OK	0.215402	0.603179	1.48556	2.70427	5e-05	0.0010635	yes
Slc4a2	Slc4a2	Slc4a2	chr5:24425231-24440947	q1	q2	OK	24.4965	18.3358	-0.417916	-2.01116	5e-05	0.0010635	yes
Slc4a5	Slc4a5	Slc4a5	chr6:83237374-83304945	q1	q2	OK	0.338004	0.685723	1.02059	2.33371	5e-05	0.0010635	yes
Slc5a5	Slc5a5	Slc5a5	chr8:70882888-70892757	q1	q2	OK	3.67098	5.54071	0.593905	2.05212	5e-05	0.0010635	yes
Slc9b2	Slc9b2	Slc9b2	chr3:135307699-135342767	q1	q2	OK	0.792533	2.63861	1.73524	3.98682	5e-05	0.0010635	yes
Slfn2	Slfn2	Slfn2	chr11:83065111-83070678	q1	q2	OK	1.10029	2.69518	1.2925	3.05258	5e-05	0.0010635	yes
Slfn8	Slfn8	Slfn8	chr11:83002157-83020810	q1	q2	OK	0.375027	1.39336	1.8935	4.33891	5e-05	0.0010635	yes
Smco3	Smco3	Smco3	chr6:136828842-136840557	q1	q2	OK	20.2203	13.6453	-0.5674	-2.35559	5e-05	0.0010635	yes
Smpx	Smpx	Smpx	chrX:157698972-157752591	q1	q2	OK	0.675805	0.169219	-1.99771	-2.1823	5e-05	0.0010635	yes
Smtn	Smtn	Smtn	chr11:3517521-3539292	q1	q2	OK	7.49449	4.4443	-0.753875	-2.96358	5e-05	0.0010635	yes
Smtnl2	Smtnl2	Smtnl2	chr11:72390113-72411713	q1	q2	OK	3.13804	1.83344	-0.775309	-2.1734	5e-05	0.0010635	yes
Smyd1	Smyd1	Smyd1	chr6:71213939-71262281	q1	q2	OK	4.36361	2.75482	-0.663564	-2.23577	5e-05	0.0010635	yes
Snhg11	Snhg11	Snhg11	chr2:158375637-158386145	q1	q2	OK	36.5563	49.8345	0.447026	2.17962	5e-05	0.0010635	yes
Socs3	Socs3	Socs3	chr11:117966086-117969366	q1	q2	OK	1.43161	3.28762	1.19941	3.37532	5e-05	0.0010635	yes
Sox9	Sox9	Sox9	chr11:112782209-112787757	q1	q2	OK	5.77923	8.76356	0.600641	2.43653	5e-05	0.0010635	yes
Spag6l	Spag6l	Spag6l	chr2:18699021-18760862	q1	q2	OK	0.20758	1.87632	3.17617	4.76104	5e-05	0.0010635	yes
Spi1	Spi1	Spi1	chr2:91096796-91115756	q1	q2	OK	2.03057	5.01662	1.30483	3.36927	5e-05	0.0010635	yes
Spp1	Spp1	Spp1	chr5:104435110-104441053	q1	q2	OK	103.254	161.196	0.642611	3.12013	5e-05	0.0010635	yes
Sqle	Sqle	Sqle	chr15:59315091-59331193	q1	q2	OK	57.6394	32.1088	-0.844087	-4.05963	5e-05	0.0010635	yes
Srd5a1	Srd5a1	Srd5a1	chr13:69573448-69611463	q1	q2	OK	9.29603	5.11256	-0.862567	-3.21264	5e-05	0.0010635	yes
Srl	Srl	Srl	chr16:4480227-4523053	q1	q2	OK	2.46502	1.44943	-0.766111	-2.47043	5e-05	0.0010635	yes
St14	St14	St14	chr9:31088589-31131799	q1	q2	OK	0.295236	0.753593	1.35192	2.8921	5e-05	0.0010635	yes
St8sia6	St8sia6	St8sia6	chr2:13654935-13793520	q1	q2	OK	1.2154	2.2305	0.875932	2.4457	5e-05	0.0010635	yes
Stra6	Stra6	Stra6	chr9:58129087-58153997	q1	q2	OK	1.4858	2.67472	0.84815	2.35437	5e-05	0.0010635	yes
Stra6l	Stra6l	Stra6l	chr4:45848815-45887010	q1	q2	OK	0.0463989	0.222513	2.26173	2.78492	5e-05	0.0010635	yes
Stxbp2	Stxbp2	Stxbp2	chr8:3631159-3643644	q1	q2	OK	1.53719	2.55819	0.734824	2.09608	5e-05	0.0010635	yes
Sulf1	Sulf1	Sulf1	chr1:12692429-12860372	q1	q2	OK	4.23876	7.07354	0.738791	3.0637	5e-05	0.0010635	yes
Sult1a1	Sult1a1	Sult1a1	chr7:126672869-126676357	q1	q2	OK	15.0355	9.2298	-0.704	-2.55807	5e-05	0.0010635	yes
Syk	Syk	Syk	chr13:52583436-52648792	q1	q2	OK	0.850786	1.46141	0.780491	2.28671	5e-05	0.0010635	yes
Synpo2	Synpo2	Synpo2	chr3:123076518-123236149	q1	q2	OK	1.48669	2.31249	0.63734	2.24578	5e-05	0.0010635	yes
Sypl2	Sypl2	Sypl2	chr3:108212265-108226599	q1	q2	OK	0.618695	0.256908	-1.26797	-2.27056	5e-05	0.0010635	yes
Syt16	Syt16	Syt16	chr12:73997760-74267916	q1	q2	OK	7.96727	5.525	-0.52811	-1.92744	5e-05	0.0010635	yes
Tagap	Tagap	Tagap	chr17:7925999-7934897	q1	q2	OK	0.256497	0.652696	1.34747	2.63738	5e-05	0.0010635	yes
Tagln2	Tagln2	Tagln2	chr1:172500245-172507375	q1	q2	OK	6.72416	12.2836	0.86931	2.96223	5e-05	0.0010635	yes
Tap1	Tap1	Tap1	chr17:34187555-34197225	q1	q2	OK	1.95914	3.4458	0.814616	2.4159	5e-05	0.0010635	yes
Tbxas1	Tbxas1	Tbxas1	chr6:38918985-39084579	q1	q2	OK	1.08682	2.52431	1.21577	2.88845	5e-05	0.0010635	yes
Tcap	Tcap	Tcap	chr11:98383810-98384953	q1	q2	OK	5.47958	0.324849	-4.07622	-5.67095	5e-05	0.0010635	yes
Tcirg1	Tcirg1	Tcirg1	chr19:3896049-3907133	q1	q2	OK	5.2439	7.75001	0.563558	2.06943	5e-05	0.0010635	yes
Tex11	Tex11	Tex11	chrX:100838647-101059639	q1	q2	OK	0.149794	0.507256	1.75974	2.69804	5e-05	0.0010635	yes
Tfcp2l1	Tfcp2l1	Tfcp2l1	chr1:118627944-118685168	q1	q2	OK	0.139515	0.427683	1.61612	3.46921	5e-05	0.0010635	yes
Tfrc	Tfrc	Tfrc	chr16:32608895-32632794	q1	q2	OK	64.0805	41.7902	-0.61672	-3.01307	5e-05	0.0010635	yes
Tgfb1	Tgfb1	Tgfb1	chr7:25687001-25704996	q1	q2	OK	1.63418	2.85073	0.80276	2.16922	5e-05	0.0010635	yes
Tgfbr1	Tgfbr1	Tgfbr1	chr4:47353304-47414924	q1	q2	OK	11.9713	17.54	0.551072	2.5253	5e-05	0.0010635	yes
Tgfbr2	Tgfbr2	Tgfbr2	chr9:116087694-116175363	q1	q2	OK	8.58999	12.5458	0.546472	2.47335	5e-05	0.0010635	yes
Tgif1	Tgif1	Tgif1	chr17:70844204-70853532	q1	q2	OK	1.72515	3.33582	0.951318	2.40435	5e-05	0.0010635	yes
Tgm1	Tgm1	Tgm1	chr14:55700008-55713492	q1	q2	OK	0.0417358	0.590599	3.82282	4.36386	5e-05	0.0010635	yes
Thbs2	Thbs2	Thbs2	chr17:14665499-14694262	q1	q2	OK	7.8821	12.6993	0.688102	3.17148	5e-05	0.0010635	yes
Themis2	Themis2	Themis2	chr4:132782356-132796364	q1	q2	OK	0.420882	0.945807	1.16813	2.46204	5e-05	0.0010635	yes
Tifa	Tifa	Tifa	chr3:127789912-127798389	q1	q2	OK	4.02285	6.2995	0.647019	2.041	5e-05	0.0010635	yes
Tifab	Tifab	Tifab	chr13:56173702-56178885	q1	q2	OK	0.705347	1.47403	1.06336	2.73457	5e-05	0.0010635	yes
Tll1	Tll1	Tll1	chr8:64014769-64205993	q1	q2	OK	2.53205	1.48636	-0.768526	-2.43909	5e-05	0.0010635	yes
Tlr1	Tlr1	Tlr1	chr5:64924679-64933558	q1	q2	OK	0.27369	0.8279	1.59691	2.98342	5e-05	0.0010635	yes
Tlr13	Tlr13	Tlr13	chrX:106143274-106160493	q1	q2	OK	0.842212	2.3563	1.48427	4.11139	5e-05	0.0010635	yes
Tlr2	Tlr2	Tlr2	chr3:83836271-83841608	q1	q2	OK	1.50527	5.41751	1.84761	5.33	5e-05	0.0010635	yes
Tlr4	Tlr4	Tlr4	chr4:66827810-66842796	q1	q2	OK	1.12117	2.04642	0.86809	2.35956	5e-05	0.0010635	yes
Tlr7	Tlr7	Tlr7	chrX:167304925-167330571	q1	q2	OK	0.813696	2.20455	1.43792	3.73275	5e-05	0.0010635	yes
Tlr8	Tlr8	Tlr8	chrX:167242731-167263788	q1	q2	OK	0.196421	0.689408	1.81141	3.20112	5e-05	0.0010635	yes
Tlr9	Tlr9	Tlr9	chr9:106222597-106226876	q1	q2	OK	0.278884	0.851918	1.61105	3.20102	5e-05	0.0010635	yes
Tmc3	Tmc3	Tmc3	chr7:83584930-83623709	q1	q2	OK	0.136435	0.72268	2.40514	4.42303	5e-05	0.0010635	yes
Tmem104	Tmem104	Tmem104	chr11:115187486-115247025	q1	q2	OK	2.70195	3.86614	0.516893	1.9058	5e-05	0.0010635	yes
Tmem106a	Tmem106a	Tmem106a	chr11:101582241-101591785	q1	q2	OK	0.418074	1.15372	1.46446	2.90657	5e-05	0.0010635	yes
Tmem134	Tmem134	Tmem134	chr19:4125959-4132307	q1	q2	OK	15.3128	10.3386	-0.566692	-2.13542	5e-05	0.0010635	yes
Tmem163	Tmem163	Tmem163	chr1:127490341-127678021	q1	q2	OK	16.3861	11.8418	-0.468585	-1.92209	5e-05	0.0010635	yes
Tmem176b	Tmem176b	Tmem176b	chr6:48833810-48841374	q1	q2	OK	30.3368	45.8642	0.596301	2.54699	5e-05	0.0010635	yes
Tmem189	Tmem189	Tmem189	chr2:167643224-167661544	q1	q2	OK	62.5523	45.5244	-0.458424	-2.1996	5e-05	0.0010635	yes
Tmem2	Tmem2	Tmem2	chr19:21778339-21858360	q1	q2	OK	5.63547	3.84087	-0.553103	-2.27073	5e-05	0.0010635	yes
Tmem38a	Tmem38a	Tmem38a	chr8:72572102-72587284	q1	q2	OK	20.7562	14.7881	-0.489108	-2.10131	5e-05	0.0010635	yes
Tnf	Tnf	Tnf	chr17:35199366-35202007	q1	q2	OK	0.0998096	0.477292	2.25762	2.73159	5e-05	0.0010635	yes
Tnfaip2	Tnfaip2	Tnfaip2	chr12:111442660-111455018	q1	q2	OK	0.686498	2.95588	2.10626	5.62227	5e-05	0.0010635	yes
Tnfrsf1a	Tnfrsf1a	Tnfrsf1a	chr6:125349722-125362483	q1	q2	OK	7.18277	11.1744	0.63758	2.41086	5e-05	0.0010635	yes
Tnfrsf1b	Tnfrsf1b	Tnfrsf1b	chr4:145212367-145246870	q1	q2	OK	1.45251	3.05253	1.07146	3.47129	5e-05	0.0010635	yes
Tnnc2	Tnnc2	Tnnc2	chr2:164777161-164779734	q1	q2	OK	33.4983	2.00168	-4.06481	-7.8498	5e-05	0.0010635	yes
Tnni2	Tnni2	Tnni2	chr7:142442467-142444405	q1	q2	OK	19.3487	1.9894	-3.28183	-6.71041	5e-05	0.0010635	yes
Tnnt1	Tnnt1	Tnnt1	chr7:4504569-4515975	q1	q2	OK	1.18117	0.346374	-1.76981	-2.58873	5e-05	0.0010635	yes
Tor4a	Tor4a	Tor4a	chr2:25192719-25196813	q1	q2	OK	1.69251	2.78765	0.71989	2.18978	5e-05	0.0010635	yes
Tpm2	Tpm2	Tpm2	chr4:43513725-43523554	q1	q2	OK	9.05055	3.46206	-1.38638	-4.51407	5e-05	0.0010635	yes
Trdn	Trdn	Trdn	chr10:33083482-33476709	q1	q2	OK	0.786727	0.0642924	-3.61314	-5.17371	5e-05	0.0010635	yes
Trem2	Trem2	Trem2	chr17:48346400-48352276	q1	q2	OK	6.10275	27.3162	2.16222	7.39493	5e-05	0.0010635	yes
Treml2	Treml2	Treml2	chr17:48300037-48312534	q1	q2	OK	0.0766305	0.273237	1.83416	2.96527	5e-05	0.0010635	yes
Trib1	Trib1	Trib1	chr15:59648653-59657099	q1	q2	OK	1.5066	2.39908	0.671184	2.0046	5e-05	0.0010635	yes
Trim25	Trim25	Trim25	chr11:88999402-89020293	q1	q2	OK	1.67581	2.52503	0.591446	1.98629	5e-05	0.0010635	yes
Trim30a	Trim30a	Trim30a	chr7:104409025-104465193	q1	q2	OK	1.34575	2.93058	1.12278	3.28124	5e-05	0.0010635	yes
Trim30d	Trim30d	Trim30d	chr7:104470013-104507849	q1	q2	OK	1.0975	2.03715	0.892331	2.41793	5e-05	0.0010635	yes
Tsc22d3	Tsc22d3	Tsc22d3	chrX:140539528-140600522	q1	q2	OK	115.587	88.3544	-0.387606	-1.88239	5e-05	0.0010635	yes
Tshz3	Tshz3	Tshz3	chr7:36698117-36773457	q1	q2	OK	6.34196	4.21287	-0.590125	-2.42833	5e-05	0.0010635	yes
Tspan2	Tspan2	Tspan2	chr3:102720230-102772310	q1	q2	OK	115.989	67.74	-0.775908	-3.75479	5e-05	0.0010635	yes
Tspo	Tspo	Tspo	chr15:83563572-83574203	q1	q2	OK	6.05807	10.6946	0.819959	2.08243	5e-05	0.0010635	yes
Ttn	Ttn	Ttn	chr2:76703983-76982547	q1	q2	OK	4.00739	0.297153	-3.75338	-10.2442	5e-05	0.0010635	yes
Tyrobp	Tyrobp	Tyrobp	chr7:30413787-30417579	q1	q2	OK	20.9517	79.727	1.928	6.96908	5e-05	0.0010635	yes
Ugt8a	Ugt8a	Ugt8a	chr3:125865342-125938550	q1	q2	OK	230.771	112.7	-1.03398	-4.90497	5e-05	0.0010635	yes
Unc93b1	Unc93b1	Unc93b1	chr19:3935185-3949340	q1	q2	OK	7.64627	15.3694	1.00723	3.85178	5e-05	0.0010635	yes
Usp18	Usp18	Usp18	chr6:121245905-121270917	q1	q2	OK	0.951954	2.35381	1.30603	2.95471	5e-05	0.0010635	yes
Uts2	Uts2	Uts2	chr4:150997096-151001810	q1	q2	OK	24.7965	37.8047	0.608426	2.12479	5e-05	0.0010635	yes
Vat1l	Vat1l	Vat1l	chr8:114205639-114374070	q1	q2	OK	102.646	78.4662	-0.387534	-1.86996	5e-05	0.0010635	yes
Vav1	Vav1	Vav1	chr17:57279099-57329236	q1	q2	OK	0.919342	2.14268	1.22074	3.52274	5e-05	0.0010635	yes
Vim	Vim	Vim	chr2:13574310-13582826	q1	q2	OK	83.9084	164.776	0.973622	4.72218	5e-05	0.0010635	yes
Was	Was	Was	chrX:8081465-8090491	q1	q2	OK	0.528262	1.01656	0.944373	2.08505	5e-05	0.0010635	yes
Wfdc17	Wfdc17	Wfdc17	chr11:83704055-83706269	q1	q2	OK	1.94677	9.96901	2.35637	4.28146	5e-05	0.0010635	yes
Wisp1	Wisp1	Wisp1	chr15:66891392-66923199	q1	q2	OK	1.63977	0.699789	-1.2285	-3.36241	5e-05	0.0010635	yes
Wisp2	Wisp2	Wisp2	chr2:163820833-163833147	q1	q2	OK	0.413066	2.34385	2.50444	4.57191	5e-05	0.0010635	yes
Xdh	Xdh	Xdh	chr17:73883894-73950196	q1	q2	OK	1.54619	3.80302	1.29842	4.38624	5e-05	0.0010635	yes
Xirp2	Xirp2	Xirp2	chr2:67446001-67526606	q1	q2	OK	1.39105	0.100982	-3.784	-7.49137	5e-05	0.0010635	yes
Xlr	Xlr	Xlr	chrX:53777117-53797706	q1	q2	OK	0.423908	1.40474	1.72848	2.73619	5e-05	0.0010635	yes
Zbtb42	Zbtb42	Zbtb42	chr12:112678839-112682747	q1	q2	OK	0.467268	0.950676	1.0247	2.26694	5e-05	0.0010635	yes
Zc3hav1	Zc3hav1	Zc3hav1	chr6:38310496-38354603	q1	q2	OK	3.44023	6.0158	0.806253	2.93576	5e-05	0.0010635	yes
Zfp36	Zfp36	Zfp36	chr7:28376783-28379228	q1	q2	OK	1.88874	3.74197	0.986372	2.59228	5e-05	0.0010635	yes
1700017B05Rik	1700017B05Rik	1700017B05Rik	chr9:57252321-57262599	q1	q2	OK	2.29505	3.35741	0.548822	1.95721	0.0001	0.0019458	yes
1700030C10Rik	1700030C10Rik	1700030C10Rik	chr12:20804391-20815779	q1	q2	OK	0.826073	1.6494	0.997599	2.08961	0.0001	0.0019458	yes
1810011H11Rik	1810011H11Rik	1810011H11Rik	chr14:32785962-32817968	q1	q2	OK	0.207485	0.61243	1.56154	2.26568	0.0001	0.0019458	yes
2810047C21Rik1	2810047C21Rik1	2810047C21Rik1	chr7:8086046-8093037	q1	q2	OK	0.363167	0.828652	1.19013	1.96636	0.0001	0.0019458	yes
5430427O19Rik	5430427O19Rik	5430427O19Rik	chrX:85870272-85891499	q1	q2	OK	0.221387	0.513627	1.21415	2.18771	0.0001	0.0019458	yes
Adamtsl2	Adamtsl2	Adamtsl2	chr2:27079380-27108613	q1	q2	OK	1.94504	1.22822	-0.663234	-1.89947	0.0001	0.0019458	yes
Akna	Akna	Akna	chr4:63367122-63403445	q1	q2	OK	0.851711	1.34173	0.655655	2.02473	0.0001	0.0019458	yes
Akr1b8	Akr1b8	Akr1b8	chr6:34354163-34368454	q1	q2	OK	1.41958	2.52554	0.831132	1.98	0.0001	0.0019458	yes
Ankef1	Ankef1	Ankef1	chr2:136532320-136555854	q1	q2	OK	2.44582	3.70144	0.597768	1.90415	0.0001	0.0019458	yes
Arhgap11a	Arhgap11a	Arhgap11a	chr2:113831491-113848661	q1	q2	OK	1.28942	2.05143	0.669902	2.00835	0.0001	0.0019458	yes
BC026585	BC026585	BC026585	chr1:157458581-157488733	q1	q2	OK	9.21016	13.6881	0.571623	1.97178	0.0001	0.0019458	yes
Bcar3	Bcar3	Bcar3	chr3:122419779-122530182	q1	q2	OK	6.69977	4.65098	-0.526577	-2.04007	0.0001	0.0019458	yes
Bche	Bche	Bche	chr3:73635808-73708415	q1	q2	OK	4.48842	3.24183	-0.469398	-1.80691	0.0001	0.0019458	yes
C2	C2	C2	chr17:34862601-34882100	q1	q2	OK	1.09332	1.89538	0.793764	2.029	0.0001	0.0019458	yes
Ccdc37	Ccdc37	Ccdc37	chr6:90403735-90428480	q1	q2	OK	3.68947	2.35191	-0.64958	-1.90609	0.0001	0.0019458	yes
Cd274	Cd274	Cd274	chr19:29367437-29388094	q1	q2	OK	1.17324	1.89837	0.694265	2.00105	0.0001	0.0019458	yes
Clu	Clu	Clu	chr14:65968482-65981545	q1	q2	OK	377.157	512.802	0.443239	1.96363	0.0001	0.0019458	yes
Col5a2	Col5a2	Col5a2	chr1:45374330-45503282	q1	q2	OK	4.55345	3.21603	-0.501678	-1.98422	0.0001	0.0019458	yes
Ctnnbip1	Ctnnbip1	Ctnnbip1	chr4:149518240-149566437	q1	q2	OK	24.1734	17.9811	-0.426939	-1.91571	0.0001	0.0019458	yes
Cxcr4	Cxcr4	Cxcr4	chr1:128588198-128592299	q1	q2	OK	2.18807	3.66132	0.742707	2.01884	0.0001	0.0019458	yes
Dcdc2a	Dcdc2a	Dcdc2a	chr13:25056003-25210706	q1	q2	OK	1.01224	1.58609	0.647915	2.0518	0.0001	0.0019458	yes
Ddx60	Ddx60	Ddx60	chr8:61928086-62037701	q1	q2	OK	0.31573	0.592342	0.907741	2.0176	0.0001	0.0019458	yes
Egr1	Egr1	Egr1	chr18:34861206-34864956	q1	q2	OK	3.62857	5.51202	0.603182	2.10584	0.0001	0.0019458	yes
Fam57a	Fam57a	Fam57a	chr11:76202055-76208257	q1	q2	OK	14.0488	9.08035	-0.62963	-1.93436	0.0001	0.0019458	yes
Fas	Fas	Fas	chr19:34290658-34327770	q1	q2	OK	1.48343	2.6857	0.856359	1.99944	0.0001	0.0019458	yes
Fcna	Fcna	Fcna	chr2:25624666-25627974	q1	q2	OK	0.343039	0.925922	1.43252	2.2569	0.0001	0.0019458	yes
Fos	Fos	Fos	chr12:85473900-85477270	q1	q2	OK	6.46674	9.65463	0.578183	2.10908	0.0001	0.0019458	yes
Gch1	Gch1	Gch1	chr14:47153894-47189402	q1	q2	OK	0.864974	1.5998	0.887161	2.01861	0.0001	0.0019458	yes
Ggt5	Ggt5	Ggt5	chr10:75589380-75616968	q1	q2	OK	0.750442	1.37971	0.878554	2.28807	0.0001	0.0019458	yes
Gimap4	Gimap4	Gimap4	chr6:48684577-48692062	q1	q2	OK	0.431415	0.983623	1.18903	2.00107	0.0001	0.0019458	yes
Glis3	Glis3	Glis3	chr19:28258850-28720027	q1	q2	OK	1.27468	1.99599	0.646971	2.19061	0.0001	0.0019458	yes
Gm10635	Gm10635	Gm10635	chr9:79444036-79519302	q1	q2	OK	0.990249	0.500826	-0.983481	-2.12904	0.0001	0.0019458	yes
Gpr101	Gpr101	Gpr101	chrX:57496667-57503757	q1	q2	OK	6.64719	4.90695	-0.437917	-1.79097	0.0001	0.0019458	yes
Gsap	Gsap	Gsap	chr5:21186266-21291701	q1	q2	OK	1.34691	2.15498	0.678023	1.96178	0.0001	0.0019458	yes
Hap1	Hap1	Hap1	chr11:100347326-100356141	q1	q2	OK	59.4632	45.2639	-0.393636	-1.9205	0.0001	0.0019458	yes
Hapln2	Hapln2	Hapln2	chr3:88021749-88027511	q1	q2	OK	32.219	42.9209	0.41377	1.92738	0.0001	0.0019458	yes
Herc6	Herc6	Herc6	chr6:57580991-57665136	q1	q2	OK	1.81679	2.75421	0.600247	2.00186	0.0001	0.0019458	yes
Hivep3	Hivep3	Hivep3	chr4:119814677-120135411	q1	q2	OK	0.804514	1.20219	0.579472	1.98415	0.0001	0.0019458	yes
Hotair	Hotair	Hotair	chr15:102944061-102947946	q1	q2	OK	1.82524	0.983232	-0.892485	-2.03061	0.0001	0.0019458	yes
Hrsp12	Hrsp12	Hrsp12	chr15:34484021-34495246	q1	q2	OK	74.2115	100.992	0.444524	2.05799	0.0001	0.0019458	yes
Il4ra	Il4ra	Il4ra	chr7:125552281-125579474	q1	q2	OK	2.21896	3.35313	0.595622	2.14021	0.0001	0.0019458	yes
Kcna7	Kcna7	Kcna7	chr7:45405959-45411382	q1	q2	OK	0.190875	0.0282289	-2.75739	-2.64142	0.0001	0.0019458	yes
Lbh	Lbh	Lbh	chr17:72918304-72941946	q1	q2	OK	29.1482	38.5136	0.401961	1.91047	0.0001	0.0019458	yes
Lmod3	Lmod3	Lmod3	chr6:97238527-97252780	q1	q2	OK	0.200091	0.0415269	-2.26853	-2.53163	0.0001	0.0019458	yes
Lrrc25	Lrrc25	Lrrc25	chr8:70616843-70620850	q1	q2	OK	0.452286	1.06178	1.23117	2.11285	0.0001	0.0019458	yes
Ms4a4d	Ms4a4d	Ms4a4d	chr19:11536848-11558466	q1	q2	OK	0.291876	0.724923	1.31247	1.98997	0.0001	0.0019458	yes
Myoz2	Myoz2	Myoz2	chr3:123006205-123034987	q1	q2	OK	0.537442	0.126834	-2.08316	-2.30778	0.0001	0.0019458	yes
Naip6	Naip6	Naip6	chr13:100281120-100317688	q1	q2	OK	0.0939366	0.268569	1.51553	2.16805	0.0001	0.0019458	yes
Ngef	Ngef	Ngef	chr1:87476828-87573870	q1	q2	OK	18.5728	13.8231	-0.426111	-1.91012	0.0001	0.0019458	yes
Nlrc3	Nlrc3	Nlrc3	chr16:3946932-3976632	q1	q2	OK	0.106182	0.278184	1.3895	1.96963	0.0001	0.0019458	yes
Pls1	Pls1	Pls1	chr9:95752641-95845279	q1	q2	OK	14.9433	19.5672	0.388937	1.7651	0.0001	0.0019458	yes
Rab7b	Rab7b	Rab7b	chr1:131688694-131713464	q1	q2	OK	4.42955	2.87634	-0.622925	-2.00749	0.0001	0.0019458	yes
Rhobtb3	Rhobtb3	Rhobtb3	chr13:75869536-75943824	q1	q2	OK	30.8364	23.8969	-0.36781	-1.77008	0.0001	0.0019458	yes
Rps26	Rps26	Rps26	chr10:128624528-128626506	q1	q2	OK	525.819	703.651	0.420293	2.03085	0.0001	0.0019458	yes
Rtp4	Rtp4	Rtp4	chr16:23609918-23614222	q1	q2	OK	2.32494	3.89865	0.745784	2.05221	0.0001	0.0019458	yes
Sash3	Sash3	Sash3	chrX:48146526-48161563	q1	q2	OK	0.684414	1.26295	0.883855	2.03653	0.0001	0.0019458	yes
Serpine1	Serpine1	Serpine1	chr5:137061505-137072272	q1	q2	OK	0.301851	0.690966	1.19478	2.3746	0.0001	0.0019458	yes
Sh3gl3	Sh3gl3	Sh3gl3	chr7:82259907-82307420	q1	q2	OK	31.7757	22.9659	-0.468426	-2.02063	0.0001	0.0019458	yes
Smap2	Smap2	Smap2	chr4:120968316-121017247	q1	q2	OK	31.357	41.5477	0.405982	1.93039	0.0001	0.0019458	yes
Sptlc2	Sptlc2	Sptlc2	chr12:87307888-87388230	q1	q2	OK	19.5562	14.4001	-0.441553	-2.01078	0.0001	0.0019458	yes
Tmem97	Tmem97	Tmem97	chr11:78541816-78550735	q1	q2	OK	12.3828	8.75712	-0.499808	-1.77001	0.0001	0.0019458	yes
Tnfsf13b	Tnfsf13b	Tnfsf13b	chr8:10006632-10035999	q1	q2	OK	4.50062	6.86653	0.609458	2.0167	0.0001	0.0019458	yes
Trim34a	Trim34a	Trim34a	chr7:104244456-104262236	q1	q2	OK	1.34278	2.20674	0.716693	1.89899	0.0001	0.0019458	yes
Vaultrc5	Vaultrc5	Vaultrc5	chr18:36801762-36802107	q1	q2	OK	1.5498	5.0509	1.70445	2.62212	0.0001	0.0019458	yes
Wdfy4	Wdfy4	Wdfy4	chr14:32959546-33185066	q1	q2	OK	0.521475	0.874386	0.745671	2.09463	0.0001	0.0019458	yes
Wipf1	Wipf1	Wipf1	chr2:73429609-73529487	q1	q2	OK	5.32928	7.506	0.494103	2.02645	0.0001	0.0019458	yes
Zdhhc15	Zdhhc15	Zdhhc15	chrX:104536969-104671064	q1	q2	OK	2.64543	1.71865	-0.622228	-2.025	0.0001	0.0019458	yes
Zfp36l1	Zfp36l1	Zfp36l1	chr12:80107759-80113013	q1	q2	OK	6.83141	9.84084	0.526599	2.09529	0.0001	0.0019458	yes
Zfp36l2	Zfp36l2	Zfp36l2	chr17:84183927-84187947	q1	q2	OK	10.0327	14.3922	0.520569	2.15191	0.0001	0.0019458	yes
5430416O09Rik	5430416O09Rik	5430416O09Rik	chr4:43730033-43734534	q1	q2	OK	0.223466	0.46933	1.07055	2.05393	0.00015	0.00276186	yes
Adora3	Adora3	Adora3	chr3:105870857-105924044	q1	q2	OK	0.280265	0.682786	1.28464	2.13756	0.00015	0.00276186	yes
Akr1c13	Akr1c13	Akr1c13	chr13:4191186-4205603	q1	q2	OK	0.702711	1.5165	1.10974	2.04458	0.00015	0.00276186	yes
Aldh1a3	Aldh1a3	Aldh1a3	chr7:66390892-66427477	q1	q2	OK	0.565249	1.01132	0.839288	1.97321	0.00015	0.00276186	yes
Anpep	Anpep	Anpep	chr7:79821802-79842352	q1	q2	OK	0.910895	1.63125	0.840626	2.30083	0.00015	0.00276186	yes
Ap3b1	Ap3b1	Ap3b1	chr13:94358959-94566316	q1	q2	OK	15.2912	20.4957	0.422617	1.98105	0.00015	0.00276186	yes
Apoc2	Apoc2,Apoc4-apoc2	Apoc2,Apoc4-apoc2	chr7:19671578-19681460	q1	q2	OK	0.106022	1.04128	3.29593	2.62775	0.00015	0.00276186	yes
Banp	Banp	Banp	chr8:121950491-122029260	q1	q2	OK	2.02998	2.94185	0.535261	1.88855	0.00015	0.00276186	yes
Bcl2a1d	Bcl2a1d	Bcl2a1d	chr9:88723287-88731850	q1	q2	OK	0.146149	0.815998	2.48113	2.47423	0.00015	0.00276186	yes
Ccdc13	Ccdc13	Ccdc13	chr9:121797626-121839461	q1	q2	OK	2.43285	1.5091	-0.688959	-1.95977	0.00015	0.00276186	yes
Cd300ld	Cd300ld	Cd300ld	chr11:114982445-114989886	q1	q2	OK	0.153981	0.369258	1.26187	2.06404	0.00015	0.00276186	yes
Cyr61	Cyr61	Cyr61	chr3:145646970-145649985	q1	q2	OK	3.08624	4.79327	0.63516	1.90775	0.00015	0.00276186	yes
Dhcr7	Dhcr7	Dhcr7	chr7:143823166-143848410	q1	q2	OK	14.0079	9.98387	-0.488574	-2.04277	0.00015	0.00276186	yes
Dsp	Dsp	Dsp	chr13:38151293-38198577	q1	q2	OK	0.142505	0.265383	0.897063	2.00318	0.00015	0.00276186	yes
Efemp1	Efemp1	Efemp1	chr11:28853204-28926743	q1	q2	OK	7.72903	10.8855	0.494046	1.86764	0.00015	0.00276186	yes
Fah	Fah	Fah	chr7:84585158-84605942	q1	q2	OK	17.5833	24.538	0.480814	2.04183	0.00015	0.00276186	yes
Fam111a	Fam111a	Fam111a	chr19:12573524-12596566	q1	q2	OK	1.51347	2.41908	0.676598	1.92189	0.00015	0.00276186	yes
Fosl2	Fosl2	Fosl2	chr5:32136471-32157839	q1	q2	OK	2.12996	3.10037	0.541611	1.89549	0.00015	0.00276186	yes
Frmd3	Frmd3	Frmd3	chr4:74013602-74202214	q1	q2	OK	8.9966	6.20368	-0.536255	-1.86359	0.00015	0.00276186	yes
Gm7120	Gm7120	Gm7120	chr13:119487256-119610459	q1	q2	OK	6.44499	10.0834	0.645726	1.91827	0.00015	0.00276186	yes
Gns	Gns	Gns	chr10:121365089-121397245	q1	q2	OK	29.1068	37.752	0.375198	1.83613	0.00015	0.00276186	yes
H1f0	H1f0	H1f0	chr15:79028211-79030500	q1	q2	OK	69.2235	53.7398	-0.365272	-1.78374	0.00015	0.00276186	yes
H2-M3	H2-M3	H2-M3	chr17:37270233-37274485	q1	q2	OK	2.18058	3.70875	0.766222	1.96829	0.00015	0.00276186	yes
Hhip	Hhip	Hhip	chr8:79965850-80058008	q1	q2	OK	5.62698	4.1451	-0.440954	-1.91476	0.00015	0.00276186	yes
Ifih1	Ifih1	Ifih1	chr2:62595792-62646255	q1	q2	OK	1.92745	2.87048	0.574599	1.99848	0.00015	0.00276186	yes
Il10ra	Il10ra	Il10ra	chr9:45253838-45269146	q1	q2	OK	1.61561	2.58307	0.677006	2.04768	0.00015	0.00276186	yes
Lpar4	Lpar4	Lpar4	chrX:106920624-106933899	q1	q2	OK	2.50161	1.59515	-0.649164	-1.83022	0.00015	0.00276186	yes
Mamdc2	Mamdc2	Mamdc2	chr19:23302608-23448322	q1	q2	OK	1.04739	1.75821	0.747314	1.97047	0.00015	0.00276186	yes
Metrnl	Metrnl	Metrnl	chr11:121702426-121717389	q1	q2	OK	8.39864	5.67523	-0.565477	-1.97303	0.00015	0.00276186	yes
Mmd2	Mmd2	Mmd2	chr5:142563480-142608752	q1	q2	OK	87.1165	67.3888	-0.370436	-1.79904	0.00015	0.00276186	yes
Myo1g	Myo1g	Myo1g	chr11:6506547-6520958	q1	q2	OK	0.250389	0.509172	1.02398	1.95077	0.00015	0.00276186	yes
Nlrp1c-ps	Nlrp1c-ps	Nlrp1c-ps	chr11:71242429-71285232	q1	q2	OK	0.0861572	0.24802	1.52541	2.23012	0.00015	0.00276186	yes
Parp4	Parp4	Parp4	chr14:56575618-56659798	q1	q2	OK	2.01612	2.9216	0.535173	1.95457	0.00015	0.00276186	yes
Pkd1l2	Pkd1l2	Pkd1l2	chr8:116995678-117082449	q1	q2	OK	0.674324	0.387819	-0.798061	-2.03526	0.00015	0.00276186	yes
Ptpre	Ptpre	Ptpre	chr7:135537823-135686294	q1	q2	OK	11.2626	8.60238	-0.388734	-1.80342	0.00015	0.00276186	yes
Scaf4	Scaf4	Scaf4	chr16:90229143-90284425	q1	q2	OK	2.87286	4.07457	0.504163	1.82981	0.00015	0.00276186	yes
Scd3	Scd3	Scd3	chr19:44203287-44244016	q1	q2	OK	0.781798	1.33578	0.772817	2.09364	0.00015	0.00276186	yes
Scn3b	Scn3b	Scn3b	chr9:40269215-40291618	q1	q2	OK	9.41347	6.91349	-0.445312	-1.90709	0.00015	0.00276186	yes
Slc36a1os	Slc36a1os	Slc36a1os	chr11:55191718-55197682	q1	q2	OK	0.406881	0.13801	-1.55983	-2.09905	0.00015	0.00276186	yes
Slc39a3	Slc39a3	Slc39a3	chr10:81028539-81033912	q1	q2	OK	14.9964	11.1489	-0.427711	-1.87588	0.00015	0.00276186	yes
Sp140	Sp140	Sp140	chr1:85576898-85645036	q1	q2	OK	0.688245	1.4363	1.06136	2.14259	0.00015	0.00276186	yes
Spon2	Spon2	Spon2	chr5:33213517-33218238	q1	q2	OK	1.39878	0.726463	-0.945208	-2.12189	0.00015	0.00276186	yes
Tbxa2r	Tbxa2r	Tbxa2r	chr10:81328702-81335174	q1	q2	OK	2.17528	1.11671	-0.961944	-2.06227	0.00015	0.00276186	yes
Ticam2	Ticam2	Ticam2	chr18:46558230-46574533	q1	q2	OK	0.209547	0.487043	1.21678	2.15585	0.00015	0.00276186	yes
Ugt1a7c	Ugt1a7c	Ugt1a7c	chr1:88055410-88220002	q1	q2	OK	0.476911	1.2216	1.35698	1.94854	0.00015	0.00276186	yes
Zfp41	Zfp41	Zfp41	chr15:75616683-75625300	q1	q2	OK	4.13356	2.8573	-0.53273	-1.84659	0.00015	0.00276186	yes
A930006I01Rik	A930006I01Rik	A930006I01Rik	chr2:103338600-103372764	q1	q2	OK	1.81808	0.934641	-0.95993	-1.98871	0.0002	0.00355378	yes
Atoh8	Atoh8	Atoh8	chr6:72206176-72235577	q1	q2	OK	0.779808	1.36455	0.807236	1.84057	0.0002	0.00355378	yes
Bcl6	Bcl6	Bcl6	chr16:23965051-23988612	q1	q2	OK	8.58436	11.5561	0.428869	1.81869	0.0002	0.00355378	yes
Cdh3	Cdh3	Cdh3	chr8:106510851-106556911	q1	q2	OK	1.62258	1.06002	-0.614195	-1.83288	0.0002	0.00355378	yes
Ces2g	Ces2g	Ces2g	chr8:104961717-104969537	q1	q2	OK	0.120754	0.319945	1.40575	2.06664	0.0002	0.00355378	yes
Ctsb	Ctsb	Ctsb	chr14:63122461-63179578	q1	q2	OK	136.674	187.451	0.455778	1.83415	0.0002	0.00355378	yes
Dhrs1	Dhrs1	Dhrs1	chr14:55739019-55745684	q1	q2	OK	51.4866	68.5844	0.413684	1.93585	0.0002	0.00355378	yes
Dhrs3	Dhrs3	Dhrs3	chr4:144892826-144927645	q1	q2	OK	12.0611	17.1407	0.507064	1.99653	0.0002	0.00355378	yes
H2-Eb1	H2-Eb1	H2-Eb1	chr17:34305866-34316674	q1	q2	OK	5.11696	7.77232	0.60306	1.97523	0.0002	0.00355378	yes
Hlx	Hlx	Hlx	chr1:184727144-184732493	q1	q2	OK	0.471986	0.99402	1.07453	2.0513	0.0002	0.00355378	yes
Il31ra	Il31ra	Il31ra	chr13:112522806-112580662	q1	q2	OK	0.372324	0.170315	-1.12835	-1.97998	0.0002	0.00355378	yes
Itga6	Itga6	Itga6	chr2:71389259-71903858	q1	q2	OK	30.8754	20.4491	-0.594421	-2.00653	0.0002	0.00355378	yes
Jsrp1	Jsrp1	Jsrp1	chr10:80808495-80813498	q1	q2	OK	1.27899	0.576402	-1.14986	-1.97412	0.0002	0.00355378	yes
Mr1	Mr1	Mr1	chr1:155127877-155146780	q1	q2	OK	3.43355	4.97755	0.535733	1.79894	0.0002	0.00355378	yes
Pcdh18	Pcdh18	Pcdh18	chr3:49743295-49757316	q1	q2	OK	3.42435	2.40832	-0.507804	-1.83353	0.0002	0.00355378	yes
Plaur	Plaur	Plaur	chr7:24462499-24475873	q1	q2	OK	0.642272	1.28814	1.00403	1.83183	0.0002	0.00355378	yes
Pmaip1	Pmaip1	Pmaip1	chr18:66458603-66465558	q1	q2	OK	1.34849	2.24584	0.735904	1.84122	0.0002	0.00355378	yes
Rnf5	Rnf5	Rnf5	chr17:34601098-34603561	q1	q2	OK	19.9282	28.055	0.49345	1.90638	0.0002	0.00355378	yes
Rpl18a	Rpl18a	Rpl18a	chr8:70894721-70897443	q1	q2	OK	155.526	201.126	0.370941	1.78221	0.0002	0.00355378	yes
Scube1	Scube1	Scube1	chr15:83602582-83725039	q1	q2	OK	2.41109	3.25414	0.432593	1.76043	0.0002	0.00355378	yes
Slco1a4	Slco1a4	Slco1a4	chr6:141805439-141856171	q1	q2	OK	25.0234	18.8202	-0.410992	-1.91607	0.0002	0.00355378	yes
Slco6c1	Slco6c1	Slco6c1	chr1:97059448-97128303	q1	q2	OK	0.574045	1.09149	0.927062	1.85002	0.0002	0.00355378	yes
Stard4	Stard4	Stard4	chr18:33201420-33213816	q1	q2	OK	17.027	12.4162	-0.455605	-1.92186	0.0002	0.00355378	yes
Tanc1	Tanc1	Tanc1	chr2:59612041-59846213	q1	q2	OK	10.7429	13.8799	0.369605	1.7772	0.0002	0.00355378	yes
Tmem117	Tmem117	Tmem117	chr15:94629184-95096097	q1	q2	OK	15.31	11.2712	-0.441829	-1.82553	0.0002	0.00355378	yes
Tmem37	Tmem37	Tmem37	chr1:120067376-120073780	q1	q2	OK	0.937078	1.96073	1.06515	1.91854	0.0002	0.00355378	yes
Tnfaip3	Tnfaip3	Tnfaip3	chr10:19000909-19015410	q1	q2	OK	0.979125	1.54941	0.662153	1.88545	0.0002	0.00355378	yes
Tnfsf8	Tnfsf8	Tnfsf8	chr4:63832823-63861284	q1	q2	OK	0.0900201	0.296158	1.71805	2.17566	0.0002	0.00355378	yes
Tpp1	Tpp1	Tpp1	chr7:105744846-105752207	q1	q2	OK	13.6586	18.368	0.427379	1.9293	0.0002	0.00355378	yes
Zfp651	Zfp651	Zfp651	chr9:121760032-121771742	q1	q2	OK	11.9815	9.10367	-0.396293	-1.85516	0.0002	0.00355378	yes
Zfp811	Zfp811	Zfp811	chr17:32795675-32809931	q1	q2	OK	2.24767	1.48249	-0.600406	-1.78655	0.0002	0.00355378	yes
6330403A02Rik	6330403A02Rik	6330403A02Rik	chr1:180432372-180483504	q1	q2	OK	7.96464	5.91359	-0.429575	-1.92431	0.00025	0.00430628	yes
Aco1	Aco1	Aco1	chr4:40143264-40199009	q1	q2	OK	15.4796	11.7207	-0.401306	-1.825	0.00025	0.00430628	yes
Anln	Anln	Anln	chr9:22055459-22389206	q1	q2	OK	35.4993	51.4217	0.534586	1.92235	0.00025	0.00430628	yes
Barx2	Barx2	Barx2	chr9:31846043-31913285	q1	q2	OK	0.895653	0.417111	-1.10251	-2.02501	0.00025	0.00430628	yes
Bst2	Bst2	Bst2	chr8:71534261-71537437	q1	q2	OK	4.37788	7.54491	0.785272	1.94605	0.00025	0.00430628	yes
Clec4d	Clec4d	Clec4d	chr6:123262106-123275268	q1	q2	OK	0.0446008	0.536696	3.58896	2.81694	0.00025	0.00430628	yes
Dbpht2	Dbpht2	Dbpht2	chr12:74297473-74300468	q1	q2	OK	3.30584	2.24421	-0.558808	-2.01222	0.00025	0.00430628	yes
Dnah6	Dnah6	Dnah6	chr6:73017606-73221631	q1	q2	OK	0.680081	0.447702	-0.603168	-1.84119	0.00025	0.00430628	yes
Edn3	Edn3	Edn3	chr2:174760757-174784042	q1	q2	OK	2.87486	1.83187	-0.650178	-1.95284	0.00025	0.00430628	yes
Endou	Endou	Endou	chr15:97711018-97731405	q1	q2	OK	0.519585	0.992591	0.933841	1.92803	0.00025	0.00430628	yes
F11r	F11r	F11r	chr1:171437560-171464593	q1	q2	OK	3.37511	5.09792	0.594973	1.90364	0.00025	0.00430628	yes
Kank4	Kank4	Kank4	chr4:98754891-98817537	q1	q2	OK	10.0163	7.58862	-0.400436	-1.79482	0.00025	0.00430628	yes
Lama4	Lama4	Lama4	chr10:38965514-39110188	q1	q2	OK	6.42761	4.73022	-0.442375	-1.87296	0.00025	0.00430628	yes
Map4k4	Map4k4	Map4k4	chr1:39900912-40026310	q1	q2	OK	48.034	37.0278	-0.375449	-1.82965	0.00025	0.00430628	yes
Mlf1	Mlf1	Mlf1	chr3:67374096-67400000	q1	q2	OK	1.90309	0.931551	-1.03064	-1.98782	0.00025	0.00430628	yes
Nfam1	Nfam1	Nfam1	chr15:82996735-83033397	q1	q2	OK	0.72816	1.20412	0.725654	1.89912	0.00025	0.00430628	yes
Prss23	Prss23	Prss23	chr7:89507784-89517586	q1	q2	OK	3.43619	4.96856	0.532016	1.88358	0.00025	0.00430628	yes
Ptx3	Ptx3	Ptx3	chr3:66053557-66296837	q1	q2	OK	0.434158	1.10375	1.34612	2.07241	0.00025	0.00430628	yes
Shisa4	Shisa4	Shisa4	chr1:135371455-135375063	q1	q2	OK	94.3104	72.0876	-0.387666	-1.82639	0.00025	0.00430628	yes
Slc38a4	Slc38a4	Slc38a4	chr15:96994822-97055956	q1	q2	OK	0.364936	0.139492	-1.38747	-2.18298	0.00025	0.00430628	yes
Tgfb3	Tgfb3	Tgfb3	chr12:86056742-86079041	q1	q2	OK	6.5538	8.89616	0.440851	1.80885	0.00025	0.00430628	yes
Tmem144	Tmem144	Tmem144	chr3:79813152-79842662	q1	q2	OK	5.91999	8.52287	0.525745	1.83475	0.00025	0.00430628	yes
Tmod4	Tmod4	Tmod4	chr3:95124513-95129208	q1	q2	OK	0.547648	0.12432	-2.13919	-2.45203	0.00025	0.00430628	yes
Tor3a	Tor3a	Tor3a	chr1:156653616-156674339	q1	q2	OK	2.64337	3.8391	0.538391	1.77849	0.00025	0.00430628	yes
Tpm1	Tpm1	Tpm1	chr9:67022592-67049213	q1	q2	OK	109.435	82.7392	-0.403433	-1.87381	0.00025	0.00430628	yes
Trim54	Trim54	Trim54	chr5:31116611-31137626	q1	q2	OK	0.345102	0.0522282	-2.72412	-2.34945	0.00025	0.00430628	yes
Txnip	Txnip	Txnip	chr3:96555767-96566801	q1	q2	OK	19.0589	25.0986	0.397141	1.81158	0.00025	0.00430628	yes
Vwa5a	Vwa5a	Vwa5a	chr9:38718267-38743337	q1	q2	OK	24.8928	32.2516	0.373646	1.79707	0.00025	0.00430628	yes
Abcb1b	Abcb1b	Abcb1b	chr5:8798146-8866314	q1	q2	OK	1.03231	1.62959	0.658637	1.86196	0.0003	0.0050141	yes
Adap2	Adap2	Adap2	chr11:80154161-80178827	q1	q2	OK	2.10535	3.34085	0.666158	1.80278	0.0003	0.0050141	yes
Adgrb2	Adgrb2	Adgrb2	chr4:129984869-130022633	q1	q2	OK	31.2721	24.2545	-0.366624	-1.78265	0.0003	0.0050141	yes
Aldh1a7	Aldh1a7	Aldh1a7	chr19:20692952-20727556	q1	q2	OK	1.77545	0.962175	-0.88381	-2.01628	0.0003	0.0050141	yes
Apobec3	Apobec3	Apobec3	chr15:79889531-79908429	q1	q2	OK	0.941452	1.60044	0.765511	1.79055	0.0003	0.0050141	yes
Bbs9	Bbs9	Bbs9	chr9:22475714-22888280	q1	q2	OK	14.7623	19.4202	0.395639	1.78763	0.0003	0.0050141	yes
Casp4	Casp4	Casp4	chr9:5308848-5336791	q1	q2	OK	0.700155	1.36278	0.960811	1.92013	0.0003	0.0050141	yes
Cdkn2a	Cdkn2a	Cdkn2a	chr4:89274472-89294619	q1	q2	OK	0.0634066	1.23807	4.28731	2.84567	0.0003	0.0050141	yes
Entpd1	Entpd1	Entpd1	chr19:40612365-40741602	q1	q2	OK	3.92223	5.49501	0.486446	1.83345	0.0003	0.0050141	yes
Hspg2	Hspg2	Hspg2	chr4:137468802-137570630	q1	q2	OK	9.14682	6.89791	-0.407112	-1.89332	0.0003	0.0050141	yes
Jund	Jund	Jund	chr8:70697738-70700616	q1	q2	OK	31.7356	24.4007	-0.37918	-1.818	0.0003	0.0050141	yes
Kcnj2	Kcnj2	Kcnj2	chr11:111066163-111076825	q1	q2	OK	5.78386	7.8032	0.432034	1.78135	0.0003	0.0050141	yes
Lif	Lif	Lif	chr11:4257567-4272514	q1	q2	OK	0.160819	0.351832	1.12945	1.90696	0.0003	0.0050141	yes
Mylip	Mylip	Mylip	chr13:45389741-45411940	q1	q2	OK	5.65326	7.8049	0.465296	1.76537	0.0003	0.0050141	yes
Nlrp1b	Nlrp1b	Nlrp1b	chr11:71153101-71230733	q1	q2	OK	0.0946913	0.215154	1.18407	1.87765	0.0003	0.0050141	yes
Psd4	Psd4	Psd4	chr2:24385396-24408729	q1	q2	OK	0.416327	0.711705	0.773562	1.87226	0.0003	0.0050141	yes
Ptgs1	Ptgs1	Ptgs1	chr2:36230425-36252271	q1	q2	OK	4.76721	6.74035	0.499679	1.81139	0.0003	0.0050141	yes
Sh3bp2	Sh3bp2	Sh3bp2	chr5:34525783-34563639	q1	q2	OK	1.44431	2.23426	0.629419	1.83556	0.0003	0.0050141	yes
Shisa6	Shisa6	Shisa6	chr11:66211724-66526126	q1	q2	OK	1.36394	1.94294	0.51046	1.76741	0.0003	0.0050141	yes
Slc44a3	Slc44a3	Slc44a3	chr3:121459527-121532344	q1	q2	OK	0.197427	0.490869	1.31402	2.05313	0.0003	0.0050141	yes
Slfn9	Slfn9	Slfn9	chr11:82980302-82991830	q1	q2	OK	0.249396	0.489498	0.972861	1.90195	0.0003	0.0050141	yes
Smtnl1	Smtnl1	Smtnl1	chr2:84811175-84822652	q1	q2	OK	0.232192	0.0541342	-2.1007	-2.18518	0.0003	0.0050141	yes
Stx11	Stx11	Stx11	chr10:12939982-12964259	q1	q2	OK	0.298429	0.744578	1.31903	2.20545	0.0003	0.0050141	yes
Tesk2	Tesk2	Tesk2	chr4:116720954-116807559	q1	q2	OK	7.21443	4.78599	-0.592068	-1.82585	0.0003	0.0050141	yes
Tlr3	Tlr3	Tlr3	chr8:45395664-45410539	q1	q2	OK	5.58679	7.71393	0.465447	1.85845	0.0003	0.0050141	yes
Tmem40	Tmem40	Tmem40	chr6:115729136-115762466	q1	q2	OK	2.12281	1.02963	-1.04384	-1.85778	0.0003	0.0050141	yes
Trim14	Trim14	Trim14	chr4:46505071-46536141	q1	q2	OK	0.39594	0.752619	0.926639	1.9121	0.0003	0.0050141	yes
Wfs1	Wfs1	Wfs1	chr5:36966103-36988982	q1	q2	OK	13.1683	17.3276	0.396001	1.78928	0.0003	0.0050141	yes
1700112E06Rik	1700112E06Rik	1700112E06Rik	chr14:22019711-23094571	q1	q2	OK	1.07477	2.13463	0.989962	1.92419	0.00035	0.00571051	yes
Alox5ap	Alox5ap	Alox5ap	chr5:149265003-149288153	q1	q2	OK	4.23033	6.71863	0.667398	1.72709	0.00035	0.00571051	yes
Ccl9	Ccl9	Ccl9	chr11:83572916-83578636	q1	q2	OK	1.34393	2.17974	0.697699	1.75162	0.00035	0.00571051	yes
Cers2	Cers2	Cers2	chr3:95315251-95357202	q1	q2	OK	92.9637	69.4614	-0.420456	-1.81331	0.00035	0.00571051	yes
Cnn3	Cnn3	Cnn3	chr3:121426540-121458205	q1	q2	OK	79.8254	104.467	0.388122	1.88865	0.00035	0.00571051	yes
Cotl1	Cotl1	Cotl1	chr8:119809213-119840579	q1	q2	OK	40.9492	54.3989	0.409744	1.91669	0.00035	0.00571051	yes
Hsd11b1	Hsd11b1	Hsd11b1	chr1:193221640-193264045	q1	q2	OK	31.3686	23.2674	-0.431011	-1.80162	0.00035	0.00571051	yes
Hspb7	Hspb7	Hspb7	chr4:141420778-141425310	q1	q2	OK	0.190729	0.0631213	-1.59533	-2.0264	0.00035	0.00571051	yes
Itga5	Itga5	Itga5	chr15:103344285-103366748	q1	q2	OK	0.434978	0.751968	0.789729	1.89456	0.00035	0.00571051	yes
Kmt2a	Kmt2a	Kmt2a	chr9:44803354-44881274	q1	q2	OK	5.49332	7.18165	0.386636	1.86118	0.00035	0.00571051	yes
Mss51	Mss51	Mss51	chr14:20482863-20496901	q1	q2	OK	0.313983	0.0982271	-1.67649	-2.00509	0.00035	0.00571051	yes
Osm	Osm	Osm	chr11:4236784-4241026	q1	q2	OK	0.0427901	0.223757	2.38658	2.30912	0.00035	0.00571051	yes
Palld	Palld	Palld	chr8:61511428-61902694	q1	q2	OK	2.46945	3.6327	0.556852	1.87902	0.00035	0.00571051	yes
Plekhb1	Plekhb1	Plekhb1	chr7:100643895-100662394	q1	q2	OK	523.612	710.208	0.439742	1.86336	0.00035	0.00571051	yes
Plscr4	Plscr4	Plscr4	chr9:92457377-92492516	q1	q2	OK	3.41543	4.99417	0.548178	1.81847	0.00035	0.00571051	yes
Ptp4a1	Ptp4a1	Ptp4a1	chr1:30940302-30949755	q1	q2	OK	16.3642	12.2524	-0.417485	-1.80231	0.00035	0.00571051	yes
Ptpn13	Ptpn13	Ptpn13	chr5:103425191-103598361	q1	q2	OK	5.25122	3.97453	-0.401867	-1.77657	0.00035	0.00571051	yes
Rassf3	Rassf3	Rassf3	chr10:121410350-121476250	q1	q2	OK	9.72527	13.111	0.430963	1.83117	0.00035	0.00571051	yes
Scel	Scel	Scel	chr14:103513340-103613346	q1	q2	OK	0.7629	1.2482	0.710283	1.8045	0.00035	0.00571051	yes
Stx1a	Stx1a	Stx1a	chr5:135023571-135051099	q1	q2	OK	6.78678	4.76591	-0.509975	-1.7632	0.00035	0.00571051	yes
Tnnt3	Tnnt3	Tnnt3	chr7:142460811-142516009	q1	q2	OK	35.3891	2.3362	-3.92107	-2.79832	0.00035	0.00571051	yes
Ttc7	Ttc7	Ttc7	chr17:87282885-87381770	q1	q2	OK	1.69109	2.50121	0.564672	1.80596	0.00035	0.00571051	yes
Zfp609	Zfp609	Zfp609	chr9:65691582-65827564	q1	q2	OK	5.22243	6.84719	0.390791	1.80664	0.00035	0.00571051	yes
Adamts20	Adamts20	Adamts20	chr15:94270162-94404350	q1	q2	OK	6.64671	4.40788	-0.592554	-1.79417	0.0004	0.00638744	yes
Apela	Apela	Apela	chr8:65028416-65037336	q1	q2	OK	0.381163	0.9776	1.35884	1.96424	0.0004	0.00638744	yes
Apobr	Apobr	Apobr	chr7:126585007-126589092	q1	q2	OK	0.277055	0.516366	0.898219	1.89207	0.0004	0.00638744	yes
Baiap3	Baiap3	Baiap3	chr17:25240169-25256364	q1	q2	OK	21.2471	15.3625	-0.467851	-1.89416	0.0004	0.00638744	yes
Car8	Car8	Car8	chr4:8141492-8239041	q1	q2	OK	2.4486	1.65254	-0.567277	-1.81377	0.0004	0.00638744	yes
Ctps	Ctps	Ctps	chr4:120539867-120570276	q1	q2	OK	21.3814	16.1818	-0.401987	-1.78398	0.0004	0.00638744	yes
D630003M21Rik	D630003M21Rik	D630003M21Rik	chr2:158182532-158229224	q1	q2	OK	3.69959	2.5981	-0.509911	-1.78387	0.0004	0.00638744	yes
Gsdmd	Gsdmd	Gsdmd	chr15:75862338-75867404	q1	q2	OK	1.40407	2.29843	0.711035	1.70996	0.0004	0.00638744	yes
Gulp1	Gulp1	Gulp1	chr1:44551670-44796836	q1	q2	OK	12.9709	9.27945	-0.483167	-1.89495	0.0004	0.00638744	yes
Lepr	Lepr	Lepr	chr4:101717406-101815354	q1	q2	OK	2.32225	3.36233	0.53394	1.83942	0.0004	0.00638744	yes
Phf11d	Phf11d	Phf11d	chr14:59347406-59365490	q1	q2	OK	0.387771	0.750217	0.952105	1.86097	0.0004	0.00638744	yes
Plod1	Plod1	Plod1	chr4:147909752-147936776	q1	q2	OK	19.6728	15.0791	-0.383649	-1.777	0.0004	0.00638744	yes
Prdm1	Prdm1	Prdm1	chr10:44437173-44458748	q1	q2	OK	0.0967043	0.217219	1.1675	1.88695	0.0004	0.00638744	yes
Psmb9	Psmb9	Psmb9	chr17:34182098-34187330	q1	q2	OK	1.60652	3.20606	0.996862	1.96897	0.0004	0.00638744	yes
Rph3a	Rph3a	Rph3a	chr5:120940499-121010092	q1	q2	OK	73.2775	95.2625	0.378538	1.79603	0.0004	0.00638744	yes
Rreb1	Rreb1	Rreb1	chr13:37826037-37952005	q1	q2	OK	1.2707	1.82788	0.524553	1.84728	0.0004	0.00638744	yes
Serpinb8	Serpinb8	Serpinb8	chr1:107590005-107608978	q1	q2	OK	0.336981	0.695488	1.04536	1.91277	0.0004	0.00638744	yes
Slc38a5	Slc38a5	Slc38a5	chrX:8271380-8280176	q1	q2	OK	6.43077	4.33143	-0.570147	-1.75842	0.0004	0.00638744	yes
Sp100	Sp100	Sp100	chr1:85650049-85709448	q1	q2	OK	1.38074	2.20018	0.672182	1.79929	0.0004	0.00638744	yes
Tlcd1	Tlcd1	Tlcd1	chr11:78178148-78180819	q1	q2	OK	19.4621	14.1362	-0.461275	-1.80506	0.0004	0.00638744	yes
Tmem132a	Tmem132a	Tmem132a	chr19:10842543-10869779	q1	q2	OK	14.0694	10.2562	-0.456064	-1.83425	0.0004	0.00638744	yes
4632428N05Rik	4632428N05Rik	4632428N05Rik	chr10:60302749-60696490	q1	q2	OK	8.94697	12.0839	0.433618	1.72808	0.00045	0.00708536	yes
A230001M10Rik	A230001M10Rik	A230001M10Rik	chr3:102262404-102288771	q1	q2	OK	5.13377	7.3996	0.52743	1.7698	0.00045	0.00708536	yes
AI427809	AI427809	AI427809	chr4:53261355-53270232	q1	q2	OK	0.0459729	0.22478	2.28965	2.33231	0.00045	0.00708536	yes
Asic1	Asic1	Asic1	chr15:99670717-99701130	q1	q2	OK	22.4398	17.5713	-0.352835	-1.66249	0.00045	0.00708536	yes
Col16a1	Col16a1	Col16a1	chr4:130047839-130099277	q1	q2	OK	3.10422	4.23185	0.447057	1.75308	0.00045	0.00708536	yes
Dhh	Dhh	Dhh	chr15:98893026-98898540	q1	q2	OK	9.99115	6.99627	-0.514064	-1.75777	0.00045	0.00708536	yes
Fam198b	Fam198b	Fam198b	chr3:79885929-79946278	q1	q2	OK	3.59849	2.55808	-0.492332	-1.77349	0.00045	0.00708536	yes
Gadl1	Gadl1	Gadl1	chr9:115909454-116076176	q1	q2	OK	0.192961	0.402576	1.06095	1.86895	0.00045	0.00708536	yes
Hs3st4	Hs3st4	Hs3st4	chr7:123983180-124398989	q1	q2	OK	5.3148	3.81522	-0.47825	-1.65272	0.00045	0.00708536	yes
Myl3	Myl3	Myl3	chr9:110763680-110769794	q1	q2	OK	0.555266	0.101967	-2.44508	-2.29347	0.00045	0.00708536	yes
Pdlim2	Pdlim2	Pdlim2	chr14:70164217-70177672	q1	q2	OK	35.1019	26.6649	-0.396606	-1.77763	0.00045	0.00708536	yes
Rgs20	Rgs20	Rgs20	chr1:4909575-5070285	q1	q2	OK	2.97654	4.61034	0.631237	1.81481	0.00045	0.00708536	yes
Tcf24	Tcf24	Tcf24	chr1:9960162-9967485	q1	q2	OK	0.0791299	0.220683	1.47968	1.97331	0.00045	0.00708536	yes
Ust	Ust	Ust	chr10:8204752-8518825	q1	q2	OK	11.6472	8.80515	-0.403568	-1.77766	0.00045	0.00708536	yes
B4galt1	B4galt1	B4galt1	chr4:40804581-40854537	q1	q2	OK	1.6625	2.47748	0.575515	1.75199	0.0005	0.0076958	yes
Basp1	Basp1	Basp1	chr15:25363276-25413764	q1	q2	OK	119.564	94.3228	-0.342105	-1.65394	0.0005	0.0076958	yes
Btn2a2	Btn2a2	Btn2a2	chr13:23477062-23488857	q1	q2	OK	0.240971	0.479769	0.99348	1.77804	0.0005	0.0076958	yes
Cacna1h	Cacna1h	Cacna1h	chr17:25370552-25433783	q1	q2	OK	4.13641	3.14137	-0.396986	-1.66615	0.0005	0.0076958	yes
Ctla2b	Ctla2b	Ctla2b	chr13:60895350-60897447	q1	q2	OK	0.664925	1.46793	1.14252	1.89614	0.0005	0.0076958	yes
E230029C05Rik	E230029C05Rik	E230029C05Rik	chr7:90029158-90049071	q1	q2	OK	0.588004	1.37062	1.22094	1.87351	0.0005	0.0076958	yes
Eva1a	Eva1a	Eva1a	chr6:82041627-82093099	q1	q2	OK	10.2819	7.20787	-0.512462	-1.76033	0.0005	0.0076958	yes
Fbn1	Fbn1	Fbn1	chr2:125300593-125506438	q1	q2	OK	3.78528	2.86499	-0.40187	-1.6857	0.0005	0.0076958	yes
Gpr155	Gpr155	Gpr155	chr2:73341505-73386480	q1	q2	OK	19.6163	15.1238	-0.375231	-1.74619	0.0005	0.0076958	yes
Il13ra1	Il13ra1	Il13ra1	chrX:36112107-36171261	q1	q2	OK	3.76817	5.22833	0.472489	1.70243	0.0005	0.0076958	yes
Irgm1	Irgm1	Irgm1	chr11:48865248-48871346	q1	q2	OK	4.676	6.5889	0.494764	1.71258	0.0005	0.0076958	yes
Klhl23	Klhl23	Klhl23	chr2:69822369-69836651	q1	q2	OK	10.7888	8.15342	-0.404054	-1.74572	0.0005	0.0076958	yes
Mertk	Mertk	Mertk	chr2:128698996-128802188	q1	q2	OK	4.75413	6.45959	0.44226	1.73286	0.0005	0.0076958	yes
Ndfip2	Ndfip2	Ndfip2	chr14:105258672-105309298	q1	q2	OK	68.1434	52.9079	-0.365092	-1.72926	0.0005	0.0076958	yes
Nod2	Nod2	Nod2	chr8:88647346-88688474	q1	q2	OK	0.0978538	0.221414	1.17805	1.86661	0.0005	0.0076958	yes
P2rx4	P2rx4	P2rx4	chr5:122707556-122729042	q1	q2	OK	8.33947	11.4597	0.458543	1.72497	0.0005	0.0076958	yes
Pydc3	Pydc3	Pydc3	chr1:173673679-173698392	q1	q2	OK	0.0825572	0.213738	1.37238	1.9309	0.0005	0.0076958	yes
Rin2	Rin2	Rin2	chr2:145786115-145887616	q1	q2	OK	8.10234	10.6535	0.394922	1.76067	0.0005	0.0076958	yes
Rin3	Rin3	Rin3	chr12:102283073-102390854	q1	q2	OK	0.527027	0.87686	0.734469	1.81846	0.0005	0.0076958	yes
Sema6c	Sema6c	Sema6c	chr3:95160419-95174050	q1	q2	OK	6.10682	4.38837	-0.476736	-1.70635	0.0005	0.0076958	yes
Synpr	Synpr	Synpr	chr14:13284779-13615469	q1	q2	OK	19.6423	14.6992	-0.418229	-1.72917	0.0005	0.0076958	yes
Tgm2	Tgm2	Tgm2	chr2:158116404-158146392	q1	q2	OK	8.05287	10.7193	0.412636	1.78563	0.0005	0.0076958	yes
Zfhx2	Zfhx2	Zfhx2	chr14:55061658-55092048	q1	q2	OK	0.824287	1.21258	0.556856	1.81371	0.0005	0.0076958	yes
AA467197	AA467197	AA467197	chr2:122637886-122641076	q1	q2	OK	0.846715	1.97159	1.21941	1.82395	0.00055	0.00835926	yes
Abcc4	Abcc4	Abcc4	chr14:118482691-118706219	q1	q2	OK	3.02647	4.13389	0.449865	1.75093	0.00055	0.00835926	yes
Fibcd1	Fibcd1	Fibcd1	chr2:31813289-31846005	q1	q2	OK	1.14099	0.738425	-0.627764	-1.6788	0.00055	0.00835926	yes
Gstm6	Gstm6	Gstm6	chr3:107938847-107943749	q1	q2	OK	3.34679	5.41271	0.693571	1.85502	0.00055	0.00835926	yes
Haao	Haao	Haao	chr17:83831353-83846790	q1	q2	OK	0.188981	0.516524	1.4506	1.88131	0.00055	0.00835926	yes
Lppr4	Lppr4	Lppr4	chr3:117319145-117360876	q1	q2	OK	10.4098	7.95921	-0.38725	-1.74189	0.00055	0.00835926	yes
Lypd1	Lypd1	Lypd1	chr1:125676995-125912214	q1	q2	OK	24.2615	18.2041	-0.414405	-1.75215	0.00055	0.00835926	yes
Mup20	Mup20	Mup20	chr4:62050234-62054117	q1	q2	OK	0.180365	0.752179	2.06016	2.11504	0.00055	0.00835926	yes
Ncf2	Ncf2	Ncf2	chr1:152807889-152836990	q1	q2	OK	2.46842	3.58858	0.539824	1.70418	0.00055	0.00835926	yes
Nudt11	Nudt11	Nudt11	chrX:6047506-6054751	q1	q2	OK	18.837	14.0268	-0.425387	-1.72903	0.00055	0.00835926	yes
Rap2a	Rap2a	Rap2a	chr14:120478460-120507192	q1	q2	OK	28.2617	21.772	-0.376374	-1.80033	0.00055	0.00835926	yes
Smim10l2a	Smim10l2a	Smim10l2a	chrX:56374585-56378470	q1	q2	OK	9.95775	7.46327	-0.416013	-1.70374	0.00055	0.00835926	yes
Wipf2	Wipf2	Wipf2	chr11:98863597-98905578	q1	q2	OK	6.60103	8.62879	0.386466	1.76381	0.00055	0.00835926	yes
Actg2	Actg2	Actg2	chr6:83512908-83536251	q1	q2	OK	0.310899	0.0814403	-1.93263	-2.08747	0.0006	0.00903209	yes
Cobl	Cobl	Cobl	chr11:12236675-12464960	q1	q2	OK	4.32779	5.74046	0.407535	1.75734	0.0006	0.00903209	yes
Dynll2	Dynll2	Dynll2	chr11:87979524-87998298	q1	q2	OK	124.697	158.773	0.348538	1.69783	0.0006	0.00903209	yes
Efhd2	Efhd2	Efhd2	chr4:141858141-141874920	q1	q2	OK	33.9981	43.6968	0.362076	1.7213	0.0006	0.00903209	yes
Egfl6	Egfl6	Egfl6	chrX:166523006-166585716	q1	q2	OK	5.03367	3.5958	-0.485297	-1.72618	0.0006	0.00903209	yes
Flt1	Flt1	Flt1	chr5:147562195-147725988	q1	q2	OK	10.4007	13.3345	0.358484	1.70082	0.0006	0.00903209	yes
Jam3	Jam3	Jam3	chr9:27097383-27155421	q1	q2	OK	46.9472	36.3961	-0.367256	-1.70177	0.0006	0.00903209	yes
P3h2	P3h2	P3h2	chr16:25960322-26105784	q1	q2	OK	1.38186	2.20679	0.67534	1.71374	0.0006	0.00903209	yes
Pde6b	Pde6b	Pde6b	chr5:108388372-108431742	q1	q2	OK	0.573478	0.993531	0.792827	1.80876	0.0006	0.00903209	yes
Sbk1	Sbk1	Sbk1	chr7:126272618-126294999	q1	q2	OK	14.3876	10.937	-0.395609	-1.78266	0.0006	0.00903209	yes
2610305D13Rik	2610305D13Rik	2610305D13Rik	chr4:147611935-147642508	q1	q2	OK	2.98491	4.30777	0.529252	1.68462	0.00065	0.00963749	yes
Ano6	Ano6	Ano6	chr15:95790842-95975472	q1	q2	OK	8.25726	10.7864	0.385479	1.75048	0.00065	0.00963749	yes
Appl2	Appl2	Appl2	chr10:83600033-83648664	q1	q2	OK	21.7688	28.1406	0.370391	1.72967	0.00065	0.00963749	yes
Ccl5	Ccl5	Ccl5	chr11:83525778-83530518	q1	q2	OK	0.29644	1.16147	1.97014	2.04622	0.00065	0.00963749	yes
Cxcl12	Cxcl12	Cxcl12	chr6:117168534-117181368	q1	q2	OK	15.5517	21.7498	0.483928	1.74877	0.00065	0.00963749	yes
Edn1	Edn1	Edn1	chr13:42301269-42307989	q1	q2	OK	1.07868	1.81689	0.752202	1.76451	0.00065	0.00963749	yes
Galc	Galc	Galc	chr12:98202299-98259459	q1	q2	OK	7.1746	9.57177	0.415888	1.68629	0.00065	0.00963749	yes
Gstm7	Gstm7	Gstm7	chr3:107926333-107931745	q1	q2	OK	30.0738	39.4119	0.390122	1.70109	0.00065	0.00963749	yes
Leng8	Leng8	Leng8	chr7:4137055-4148173	q1	q2	OK	9.14185	11.8685	0.376578	1.69293	0.00065	0.00963749	yes
Loxl1	Loxl1	Loxl1	chr9:58287722-58313212	q1	q2	OK	2.33458	1.5975	-0.547346	-1.64911	0.00065	0.00963749	yes
Ly6a	Ly6a	Ly6a	chr15:74994876-74998031	q1	q2	OK	22.9941	31.3005	0.444917	1.67354	0.00065	0.00963749	yes
Ms4a4b	Ms4a4b	Ms4a4b	chr19:11443557-11463548	q1	q2	OK	0.0543027	0.426437	2.97324	2.44885	0.00065	0.00963749	yes
Nek1	Nek1	Nek1	chr8:60993192-61131346	q1	q2	OK	11.5951	8.98942	-0.367214	-1.65438	0.00065	0.00963749	yes
Serinc5	Serinc5	Serinc5	chr13:92611137-92711946	q1	q2	OK	49.2254	38.5091	-0.354204	-1.73537	0.00065	0.00963749	yes
Skap2	Skap2	Skap2	chr6:51859164-52012549	q1	q2	OK	18.6232	24.7958	0.412995	1.72391	0.00065	0.00963749	yes
Susd3	Susd3	Susd3	chr13:49230830-49248706	q1	q2	OK	0.867231	1.60365	0.886868	1.6897	0.00065	0.00963749	yes
1810041L15Rik	1810041L15Rik	1810041L15Rik	chr15:84379202-84447097	q1	q2	OK	4.24055	3.20333	-0.404676	-1.64409	0.0007	0.0102917	yes
2310061I04Rik	2310061I04Rik	2310061I04Rik	chr17:35892676-35897378	q1	q2	OK	11.4046	15.621	0.453871	1.66399	0.0007	0.0102917	yes
Gm12250	Gm12250	Gm12250	chr11:58183842-58190198	q1	q2	OK	0.244637	0.511385	1.06377	1.80608	0.0007	0.0102917	yes
Gpd1	Gpd1	Gpd1	chr15:99717592-99725007	q1	q2	OK	60.0231	46.9944	-0.353032	-1.73011	0.0007	0.0102917	yes
Pou2f2	Pou2f2	Pou2f2	chr7:25091114-25132460	q1	q2	OK	0.224938	0.403966	0.844709	1.67663	0.0007	0.0102917	yes
Tap2	Tap2	Tap2	chr17:34204478-34216321	q1	q2	OK	6.70163	9.21729	0.459829	1.69781	0.0007	0.0102917	yes
Tmem173	Tmem173	Tmem173	chr18:35733677-35740554	q1	q2	OK	1.42598	2.27415	0.67337	1.75256	0.0007	0.0102917	yes
Ubap2	Ubap2	Ubap2	chr4:41194314-41275135	q1	q2	OK	5.77115	7.50999	0.37995	1.58907	0.0007	0.0102917	yes
Zmiz2	Zmiz2	Zmiz2	chr11:6395124-6406162	q1	q2	OK	11.0903	14.3181	0.368536	1.68916	0.0007	0.0102917	yes
1700019G17Rik	1700019G17Rik	1700019G17Rik	chr6:85899049-85904938	q1	q2	OK	4.8298	3.33385	-0.534772	-1.7471	0.00075	0.0108447	yes
Aebp1	Aebp1	Aebp1	chr11:5861865-5878256	q1	q2	OK	14.1885	18.4059	0.375446	1.63459	0.00075	0.0108447	yes
Ankub1	Ankub1	Ankub1	chr3:57667421-57692537	q1	q2	OK	2.5429	3.89661	0.615746	1.61444	0.00075	0.0108447	yes
B430306N03Rik	B430306N03Rik	B430306N03Rik	chr17:48316161-48326511	q1	q2	OK	0.113811	0.259247	1.18769	1.78887	0.00075	0.0108447	yes
Capn6	Capn6	Capn6	chrX:143802236-143827412	q1	q2	OK	0.5606	0.322916	-0.795812	-1.63416	0.00075	0.0108447	yes
Ddit4	Ddit4	Ddit4	chr10:59949674-59951770	q1	q2	OK	21.5111	16.0759	-0.420177	-1.63012	0.00075	0.0108447	yes
Dennd1c	Dennd1c	Dennd1c	chr17:57066054-57078510	q1	q2	OK	0.277891	0.551861	0.989789	1.82935	0.00075	0.0108447	yes
Fam110c	Fam110c	Fam110c	chr12:31073967-31079940	q1	q2	OK	0.113534	0.269139	1.24523	1.72836	0.00075	0.0108447	yes
Gas5	Gas5	Gas5	chr1:161035165-161038537	q1	q2	OK	9.27525	12.3734	0.415786	1.65182	0.00075	0.0108447	yes
Gldn	Gldn	Gldn	chr9:54268579-54341777	q1	q2	OK	5.9574	4.39234	-0.439692	-1.67148	0.00075	0.0108447	yes
Gnao1	Gnao1	Gnao1	chr8:93810837-93969388	q1	q2	OK	61.5742	80.5307	0.387215	1.71006	0.00075	0.0108447	yes
Hpgd	Hpgd	Hpgd	chr8:56294551-56321046	q1	q2	OK	11.0868	15.3585	0.470197	1.72821	0.00075	0.0108447	yes
Ifit2	Ifit2	Ifit2	chr19:34550693-34576534	q1	q2	OK	6.34797	8.42757	0.408821	1.68546	0.00075	0.0108447	yes
Klrb1b	Klrb1b	Klrb1b	chr6:128813705-128826315	q1	q2	OK	0.0398424	0.211568	2.40874	2.19797	0.00075	0.0108447	yes
Pdk4	Pdk4	Pdk4	chr6:5483350-5496278	q1	q2	OK	4.16517	5.82046	0.482761	1.6936	0.00075	0.0108447	yes
Pparg	Pparg	Pparg	chr6:115360950-115490401	q1	q2	OK	0.737121	1.30386	0.822819	1.72419	0.00075	0.0108447	yes
Ptprf	Ptprf	Ptprf	chr4:118208212-118291397	q1	q2	OK	21.9156	17.2284	-0.347166	-1.68646	0.00075	0.0108447	yes
Ylpm1	Ylpm1	Ylpm1	chr12:84996320-85070515	q1	q2	OK	8.55555	10.925	0.352701	1.66325	0.00075	0.0108447	yes
1110015O18Rik	1110015O18Rik	1110015O18Rik	chr3:4798707-4814911	q1	q2	OK	1.26417	0.648753	-0.962443	-1.77389	0.0008	0.0114625	yes
Abcb8	Abcb8	Abcb8	chr5:24394155-24409947	q1	q2	OK	18.7397	14.3118	-0.388891	-1.70812	0.0008	0.0114625	yes
Arhgap28	Arhgap28	Arhgap28	chr17:67842707-68004108	q1	q2	OK	0.594626	0.356379	-0.738568	-1.67479	0.0008	0.0114625	yes
Gbp5	Gbp5	Gbp5	chr3:142496933-142522344	q1	q2	OK	1.09674	1.72023	0.649378	1.71662	0.0008	0.0114625	yes
Hr	Hr	Hr	chr14:70554055-70573548	q1	q2	OK	6.41973	4.89175	-0.392164	-1.6808	0.0008	0.0114625	yes
Il2rb	Il2rb	Il2rb	chr15:78480548-78495066	q1	q2	OK	0.0901414	0.251722	1.48157	1.91808	0.0008	0.0114625	yes
Iqgap1	Iqgap1	Iqgap1	chr7:80711582-80803331	q1	q2	OK	6.08835	7.86837	0.370015	1.6847	0.0008	0.0114625	yes
Nes	Nes	Nes	chr3:87971092-87980451	q1	q2	OK	9.71661	12.4266	0.354911	1.66533	0.0008	0.0114625	yes
Pkp4	Pkp4	Pkp4	chr2:59160849-59355205	q1	q2	OK	95.9477	123.697	0.366488	1.66969	0.0008	0.0114625	yes
Slamf9	Slamf9	Slamf9	chr1:172475359-172478409	q1	q2	OK	2.26585	3.6759	0.698047	1.71086	0.0008	0.0114625	yes
9930111J21Rik1	9930111J21Rik1	9930111J21Rik1	chr11:48945351-48979398	q1	q2	OK	0.292421	0.537078	0.877083	1.69869	0.00085	0.0120043	yes
Bace1	Bace1	Bace1	chr9:45838528-45862484	q1	q2	OK	39.2029	30.9824	-0.339513	-1.66125	0.00085	0.0120043	yes
Col20a1	Col20a1	Col20a1	chr2:180986534-181017540	q1	q2	OK	0.378078	0.208898	-0.855888	-1.71799	0.00085	0.0120043	yes
Cox6b2	Cox6b2	Cox6b2	chr7:4751791-4753094	q1	q2	OK	1.89571	3.74106	0.98071	1.75563	0.00085	0.0120043	yes
Ddx58	Ddx58	Ddx58	chr4:40203776-40239825	q1	q2	OK	2.41128	3.31409	0.458813	1.62588	0.00085	0.0120043	yes
Fbll1	Fbll1	Fbll1	chr11:35797379-35798884	q1	q2	OK	13.3007	9.45824	-0.49186	-1.71844	0.00085	0.0120043	yes
Galnt7	Galnt7	Galnt7	chr8:57523824-57663430	q1	q2	OK	4.65987	6.28823	0.432363	1.69241	0.00085	0.0120043	yes
Gpx8	Gpx8	Gpx8	chr13:113035378-113091135	q1	q2	OK	10.0178	6.75164	-0.569261	-1.73467	0.00085	0.0120043	yes
Lilra5	Lilra5	Lilra5	chr7:4237753-4243463	q1	q2	OK	0.27023	0.562539	1.05777	1.80988	0.00085	0.0120043	yes
Mboat1	Mboat1	Mboat1	chr13:30136489-30246694	q1	q2	OK	9.03671	6.62222	-0.448482	-1.69167	0.00085	0.0120043	yes
Pdlim1	Pdlim1	Pdlim1	chr19:40222238-40271616	q1	q2	OK	4.81508	6.89064	0.517079	1.62926	0.00085	0.0120043	yes
Pdpn	Pdpn	Pdpn	chr4:143267408-143299564	q1	q2	OK	6.65296	9.23708	0.473441	1.71221	0.00085	0.0120043	yes
Prom1	Prom1	Prom1	chr5:43993621-44101736	q1	q2	OK	6.60326	4.92264	-0.423746	-1.64895	0.00085	0.0120043	yes
Shisa8	Shisa8	Shisa8	chr15:82206951-82212815	q1	q2	OK	9.49488	6.56819	-0.531653	-1.72546	0.00085	0.0120043	yes
Soat1	Soat1	Soat1	chr1:156428107-156474328	q1	q2	OK	14.9347	19.4101	0.378143	1.74788	0.00085	0.0120043	yes
Srrm1	Srrm1	Srrm1	chr4:135320483-135353214	q1	q2	OK	7.55109	10.0091	0.406555	1.75325	0.00085	0.0120043	yes
Bmp4	Bmp4	Bmp4	chr14:46379523-46390599	q1	q2	OK	1.77967	1.14155	-0.640616	-1.69202	0.0009	0.0126651	yes
H2-Oa	H2-Oa	H2-Oa	chr17:34083842-34095309	q1	q2	OK	0.238758	0.678513	1.50683	1.93093	0.0009	0.0126651	yes
I830077J02Rik	I830077J02Rik	I830077J02Rik	chr3:105925890-105932664	q1	q2	OK	0.291311	0.691676	1.24754	1.80185	0.0009	0.0126651	yes
Slc6a6	Slc6a6	Slc6a6	chr6:91684066-91759063	q1	q2	OK	19.6746	24.9191	0.340912	1.67021	0.0009	0.0126651	yes
1700084C01Rik	1700084C01Rik	1700084C01Rik	chr1:169928938-169934653	q1	q2	OK	8.18272	11.1184	0.44229	1.61025	0.00095	0.0132387	yes
Cnksr3	Cnksr3	Cnksr3	chr10:7119061-7212237	q1	q2	OK	3.41793	2.40752	-0.505573	-1.66675	0.00095	0.0132387	yes
Gpr179	Gpr179	Gpr179	chr11:97332108-97352073	q1	q2	OK	0.456036	0.67078	0.556691	1.65278	0.00095	0.0132387	yes
Hoxa9	Hoxa9	Hoxa9	chr6:52223096-52227370	q1	q2	OK	22.063	16.9928	-0.376703	-1.62789	0.00095	0.0132387	yes
Lcp1	Lcp1	Lcp1	chr14:75004109-75388146	q1	q2	OK	14.0704	19.7927	0.492304	1.6291	0.00095	0.0132387	yes
Prkag3	Prkag3	Prkag3	chr1:74738921-74748955	q1	q2	OK	0.168624	0.369406	1.13139	1.77883	0.00095	0.0132387	yes
Rnpc3	Rnpc3	Rnpc3	chr3:113605066-113630149	q1	q2	OK	8.99227	11.9246	0.407178	1.66466	0.00095	0.0132387	yes
Sgcd	Sgcd	Sgcd	chr11:46978782-47379302	q1	q2	OK	6.26996	4.16883	-0.588815	-1.72957	0.00095	0.0132387	yes
Sntb1	Sntb1	Sntb1	chr15:55639153-55906949	q1	q2	OK	4.04798	2.75782	-0.553671	-1.64376	0.00095	0.0132387	yes
Timd4	Timd4	Timd4	chr11:46810798-46844333	q1	q2	OK	0.0981098	0.269935	1.46014	1.95436	0.00095	0.0132387	yes
Zfp385a	Zfp385a	Zfp385a	chr15:103313894-103340086	q1	q2	OK	7.7856	10.433	0.422272	1.71323	0.00095	0.0132387	yes
Anks1b	Anks1b	Anks1b	chr10:89873508-90972984	q1	q2	OK	20.0167	15.699	-0.350527	-1.66814	0.001	0.0138133	yes
C5ar2	C5ar2	C5ar2	chr7:16234584-16244154	q1	q2	OK	0.229139	0.425926	0.894382	1.6563	0.001	0.0138133	yes
Cbx6	Cbx6	Cbx6	chr15:79786350-79834333	q1	q2	OK	51.4175	38.7974	-0.4063	-1.62836	0.001	0.0138133	yes
Ccdc102a	Ccdc102a	Ccdc102a	chr8:94902868-94918098	q1	q2	OK	2.47281	1.61602	-0.613709	-1.63987	0.001	0.0138133	yes
Mcam	Mcam	Mcam	chr9:44134657-44142726	q1	q2	OK	28.9877	22.8432	-0.343677	-1.64333	0.001	0.0138133	yes
Ms4a6b	Ms4a6b	Ms4a6b	chr19:11518558-11530403	q1	q2	OK	0.74698	1.33862	0.841608	1.67834	0.001	0.0138133	yes
Nfatc1	Nfatc1	Nfatc1	chr18:80606204-80713071	q1	q2	OK	1.46193	2.11025	0.529544	1.67315	0.001	0.0138133	yes
Prelid2	Prelid2	Prelid2	chr18:41875695-41951194	q1	q2	OK	0.318493	0.90062	1.49966	1.81632	0.001	0.0138133	yes
Trim63	Trim63	Trim63	chr4:134315119-134329629	q1	q2	OK	0.319872	0.116417	-1.45819	-1.81955	0.001	0.0138133	yes
Tspan15	Tspan15	Tspan15	chr10:62185395-62231218	q1	q2	OK	14.0151	10.8056	-0.375202	-1.63426	0.001	0.0138133	yes
Cdk18	Cdk18	Cdk18	chr1:132113546-132139685	q1	q2	OK	9.01084	11.8144	0.390812	1.67743	0.00105	0.0144155	yes
Cfb	Cfb	Cfb	chr17:34856373-34862514	q1	q2	OK	0.301925	0.562978	0.898889	1.63562	0.00105	0.0144155	yes
Col6a6	Col6a6	Col6a6	chr9:105689416-105828085	q1	q2	OK	0.10959	0.206409	0.913392	1.68931	0.00105	0.0144155	yes
Gltscr1	Gltscr1	Gltscr1	chr7:15971261-15999495	q1	q2	OK	0.813552	1.18795	0.546161	1.64396	0.00105	0.0144155	yes
Greb1	Greb1	Greb1	chr12:16670614-16800886	q1	q2	OK	0.253972	0.412598	0.700069	1.70144	0.00105	0.0144155	yes
Mal2	Mal2	Mal2	chr15:54571365-54602846	q1	q2	OK	16.3141	12.2927	-0.408322	-1.70067	0.00105	0.0144155	yes
Plp1	Plp1	Plp1	chrX:136822745-136838582	q1	q2	OK	2414.11	1465.23	-0.720364	-1.67193	0.00105	0.0144155	yes
Amy1	Amy1	Amy1	chr3:113555951-113577750	q1	q2	OK	6.10881	8.59189	0.492084	1.63564	0.0011	0.0149975	yes
Ctf1	Ctf1	Ctf1	chr7:127712735-127718187	q1	q2	OK	0.892704	1.74812	0.969549	1.64476	0.0011	0.0149975	yes
Fstl5	Fstl5	Fstl5	chr3:76074560-76710005	q1	q2	OK	25.2842	20.0666	-0.333435	-1.61965	0.0011	0.0149975	yes
Gnb4	Gnb4	Gnb4	chr3:32583527-32616535	q1	q2	OK	11.768	8.91384	-0.400745	-1.57781	0.0011	0.0149975	yes
Hspa1b	Hspa1b	Hspa1b	chr17:34956428-34959238	q1	q2	OK	1.11969	1.79931	0.684351	1.68542	0.0011	0.0149975	yes
Pitpnb	Pitpnb	Pitpnb	chr5:111330696-111388359	q1	q2	OK	14.1038	18.2622	0.372772	1.66305	0.0011	0.0149975	yes
Pnmal2	Pnmal2	Pnmal2	chr7:16944681-16948828	q1	q2	OK	85.2989	67.8505	-0.330168	-1.60319	0.0011	0.0149975	yes
Tle6	Tle6	Tle6	chr10:81590904-81600900	q1	q2	OK	1.21303	1.90095	0.648111	1.62784	0.0011	0.0149975	yes
Abcg1	Abcg1	Abcg1	chr17:31057693-31117981	q1	q2	OK	15.5178	19.6189	0.338324	1.62959	0.00115	0.0155714	yes
Acsl3	Acsl3	Acsl3	chr1:78657824-78707743	q1	q2	OK	133.888	104.402	-0.358879	-1.62477	0.00115	0.0155714	yes
Ccnd1	Ccnd1	Ccnd1	chr7:144929930-144939925	q1	q2	OK	17.2995	21.9317	0.342282	1.59488	0.00115	0.0155714	yes
Ctsw	Ctsw	Ctsw	chr19:5465239-5468498	q1	q2	OK	0.0544333	0.253399	2.21885	2.03297	0.00115	0.0155714	yes
Lgi3	Lgi3	Lgi3	chr14:70530820-70538324	q1	q2	OK	106.516	84.9508	-0.326371	-1.59419	0.00115	0.0155714	yes
Phactr4	Phactr4	Phactr4	chr4:132355924-132422446	q1	q2	OK	1.90729	2.63328	0.465339	1.58666	0.00115	0.0155714	yes
Tmem182	Tmem182	Tmem182	chr1:40805600-40855267	q1	q2	OK	0.57267	0.179867	-1.67078	-1.85623	0.00115	0.0155714	yes
Ttc9b	Ttc9b	Ttc9b	chr7:27653923-27656207	q1	q2	OK	20.1757	14.2842	-0.498203	-1.70071	0.00115	0.0155714	yes
AW112010	AW112010	AW112010	chr19:11047611-11050566	q1	q2	OK	1.96157	3.33574	0.766001	1.63433	0.0012	0.0160827	yes
Cd101	Cd101	Cd101	chr3:100993528-101029495	q1	q2	OK	0.116954	0.256226	1.13148	1.70719	0.0012	0.0160827	yes
Col9a3	Col9a3	Col9a3	chr2:180598221-180642691	q1	q2	OK	5.33462	3.82468	-0.480046	-1.66691	0.0012	0.0160827	yes
Hoxd10	Hoxd10	Hoxd10	chr2:74691890-74695106	q1	q2	OK	21.5964	16.3473	-0.401738	-1.61625	0.0012	0.0160827	yes
Pon3	Pon3	Pon3	chr6:5220851-5256233	q1	q2	OK	2.37103	3.56993	0.590381	1.58203	0.0012	0.0160827	yes
Ppp1r1c	Ppp1r1c	Ppp1r1c	chr2:79707779-79818546	q1	q2	OK	0.922602	0.544302	-0.761302	-1.70488	0.0012	0.0160827	yes
Pycr1	Pycr1	Pycr1	chr11:120635711-120643670	q1	q2	OK	0.297988	0.142148	-1.06786	-1.73019	0.0012	0.0160827	yes
Rasl11a	Rasl11a	Rasl11a	chr5:146845070-146847726	q1	q2	OK	1.26493	2.24359	0.826746	1.7141	0.0012	0.0160827	yes
Sorbs1	Sorbs1	Sorbs1	chr19:40292039-40513812	q1	q2	OK	28.8586	36.2047	0.327176	1.60863	0.0012	0.0160827	yes
Sp110	Sp110	Sp110	chr1:85576898-85645036	q1	q2	OK	0.474642	1.04091	1.13294	1.76657	0.0012	0.0160827	yes
Timp1	Timp1	Timp1	chrX:20848542-20920918	q1	q2	OK	0.705132	6.2815	3.15514	0.970421	0.0012	0.0160827	yes
Tubb6	Tubb6	Tubb6	chr18:67390730-67402749	q1	q2	OK	2.48905	3.70333	0.573228	1.65899	0.0012	0.0160827	yes
4930452G13Rik	4930452G13Rik	4930452G13Rik	chr14:79702919-79712930	q1	q2	OK	0.589556	0.214079	-1.46149	-1.84634	0.00125	0.0166255	yes
Batf2	Batf2	Batf2	chr19:6164457-6172475	q1	q2	OK	0.119828	0.321339	1.42313	1.71303	0.00125	0.0166255	yes
Corin	Corin	Corin	chr5:72300024-72504540	q1	q2	OK	0.207623	0.378363	0.865803	1.61889	0.00125	0.0166255	yes
Lynx1	Lynx1	Lynx1	chr15:74747855-74752979	q1	q2	OK	118.889	94.038	-0.338296	-1.61389	0.00125	0.0166255	yes
Pomgnt1	Pomgnt1	Pomgnt1	chr4:116150517-116159844	q1	q2	OK	20.39	15.9329	-0.355849	-1.58884	0.00125	0.0166255	yes
Ppp1r14c	Ppp1r14c	Ppp1r14c	chr10:3366149-3464975	q1	q2	OK	7.401	5.31061	-0.478842	-1.64791	0.00125	0.0166255	yes
Prex2	Prex2	Prex2	chr1:10993464-11303682	q1	q2	OK	15.5895	12.38	-0.332569	-1.61591	0.00125	0.0166255	yes
Ttr	Ttr	Ttr	chr18:20665249-20674326	q1	q2	OK	0.176144	0.56157	1.67271	1.89189	0.00125	0.0166255	yes
Wscd1	Wscd1	Wscd1	chr11:71750702-71789646	q1	q2	OK	54.9246	43.6721	-0.330742	-1.62446	0.00125	0.0166255	yes
Ccdc80	Ccdc80	Ccdc80	chr16:45094052-45127924	q1	q2	OK	2.87802	2.09307	-0.459455	-1.55599	0.0013	0.0171459	yes
Col6a1	Col6a1	Col6a1	chr10:76708791-76726044	q1	q2	OK	7.11665	5.47137	-0.379295	-1.55181	0.0013	0.0171459	yes
Dpp10	Dpp10	Dpp10	chr1:123332137-124045559	q1	q2	OK	29.6874	23.6753	-0.326464	-1.58701	0.0013	0.0171459	yes
Dram1	Dram1	Dram1	chr10:88322803-88357075	q1	q2	OK	0.407404	0.733072	0.847494	1.63154	0.0013	0.0171459	yes
F2rl1	F2rl1	F2rl1	chr13:95511729-95525240	q1	q2	OK	0.0810907	0.217932	1.42627	1.72165	0.0013	0.0171459	yes
Gm11681	Gm11681	Gm11681	chr11:112792730-112799008	q1	q2	OK	0.680837	1.42683	1.06743	1.71973	0.0013	0.0171459	yes
Klf5	Klf5	Klf5	chr14:99298690-99313409	q1	q2	OK	1.08813	1.79106	0.718956	1.64412	0.0013	0.0171459	yes
Mfsd7c	Mfsd7c	Mfsd7c	chr12:85746538-85813585	q1	q2	OK	1.75692	1.14192	-0.621581	-1.65599	0.0013	0.0171459	yes
Pianp	Pianp	Pianp	chr6:124996719-125003097	q1	q2	OK	5.66638	7.83836	0.468125	1.66481	0.0013	0.0171459	yes
Sh3tc2	Sh3tc2	Sh3tc2	chr18:61953074-62015719	q1	q2	OK	4.47316	3.30719	-0.435689	-1.58879	0.0013	0.0171459	yes
Cdh24	Cdh24	Cdh24	chr14:54631991-54641364	q1	q2	OK	3.76053	2.67178	-0.493137	-1.57071	0.00135	0.0177164	yes
Iqgap3	Iqgap3	Iqgap3	chr3:88082050-88121048	q1	q2	OK	0.154601	0.27811	0.847108	1.64032	0.00135	0.0177164	yes
Metrn	Metrn	Metrn	chr17:25794570-25797045	q1	q2	OK	75.9878	59.9059	-0.343071	-1.57287	0.00135	0.0177164	yes
Pfdn2	Pfdn2	Pfdn2	chr1:171345698-171358170	q1	q2	OK	43.6151	57.1492	0.389905	1.59139	0.00135	0.0177164	yes
Sema6b	Sema6b	Sema6b	chr17:56123084-56140343	q1	q2	OK	22.7664	17.7806	-0.356605	-1.65119	0.00135	0.0177164	yes
Slc15a3	Slc15a3	Slc15a3	chr19:10842543-10869779	q1	q2	OK	0.515858	2.61579	2.3422	1.96674	0.00135	0.0177164	yes
Ctla2a	Ctla2a	Ctla2a	chr13:60934154-60936625	q1	q2	OK	4.49714	6.60158	0.553803	1.63096	0.0014	0.0182812	yes
Fam171a2	Fam171a2	Fam171a2	chr11:102436980-102447663	q1	q2	OK	14.4201	11.1003	-0.37748	-1.56629	0.0014	0.0182812	yes
Hoxc11	Hoxc11	Hoxc11	chr15:102954525-102956701	q1	q2	OK	4.57098	2.7526	-0.731707	-1.66943	0.0014	0.0182812	yes
Pygl	Pygl	Pygl	chr12:70190814-70227683	q1	q2	OK	2.61201	3.69707	0.501221	1.6212	0.0014	0.0182812	yes
Tmem119	Tmem119	Tmem119	chr5:113793728-113800352	q1	q2	OK	7.1045	9.62446	0.437972	1.62364	0.0014	0.0182812	yes
Tmem176a	Tmem176a	Tmem176a	chr6:48841482-48845364	q1	q2	OK	23.0219	30.6515	0.412953	1.59552	0.0014	0.0182812	yes
Elk3	Elk3	Elk3	chr10:93247415-93311159	q1	q2	OK	2.21973	3.11033	0.486688	1.60646	0.00145	0.0188404	yes
Hoxd9	Hoxd9	Hoxd9	chr2:74697762-74700208	q1	q2	OK	12.7794	9.35954	-0.449306	-1.61465	0.00145	0.0188404	yes
Olig1	Olig1	Olig1	chr16:91269768-91271939	q1	q2	OK	99.4136	78.8143	-0.334985	-1.64352	0.00145	0.0188404	yes
Shisa7	Shisa7	Shisa7	chr7:4825551-4844696	q1	q2	OK	1.433	1.99507	0.477403	1.59158	0.00145	0.0188404	yes
Tuba1c	Tuba1c	Tuba1c	chr15:99029890-99038105	q1	q2	OK	0.510517	0.93709	0.876229	1.6838	0.00145	0.0188404	yes
Uba7	Uba7	Uba7	chr9:107975566-107984056	q1	q2	OK	1.06851	1.64285	0.620607	1.63596	0.00145	0.0188404	yes
Card9	Card9	Card9	chr2:26352311-26359547	q1	q2	OK	1.24213	1.9971	0.685089	1.57573	0.0015	0.0193466	yes
Ccdc28b	Ccdc28b	Ccdc28b	chr4:129619273-129623908	q1	q2	OK	11.2314	7.95694	-0.497253	-1.57668	0.0015	0.0193466	yes
Dhx58	Dhx58	Dhx58	chr11:100694883-100704271	q1	q2	OK	0.735409	1.18168	0.684223	1.57005	0.0015	0.0193466	yes
Fzd1	Fzd1	Fzd1	chr5:4753838-4758216	q1	q2	OK	12.694	9.90917	-0.35731	-1.53665	0.0015	0.0193466	yes
Kcnq1ot1	Kcnq1ot1	Kcnq1ot1	chr7:143107253-143427042	q1	q2	OK	0.453705	0.579993	0.354281	1.56726	0.0015	0.0193466	yes
Osr1	Osr1	Osr1	chr12:9574441-9581500	q1	q2	OK	2.10809	1.37734	-0.614054	-1.61345	0.0015	0.0193466	yes
Tm7sf2	Tm7sf2	Tm7sf2	chr19:6062820-6077187	q1	q2	OK	15.0565	8.63849	-0.801534	-1.6877	0.0015	0.0193466	yes
Trib2	Trib2	Trib2	chr12:15791726-15816785	q1	q2	OK	21.4244	16.9295	-0.339712	-1.57021	0.0015	0.0193466	yes
Ucma	Ucma	Ucma	chr2:4976121-4985748	q1	q2	OK	3.13502	5.03748	0.684228	1.63342	0.0015	0.0193466	yes
Crygs	Crygs	Crygs	chr16:22805202-22811410	q1	q2	OK	0.956923	0.305181	-1.64874	-1.90378	0.00155	0.0198938	yes
N4bp1	N4bp1	N4bp1	chr8:86841138-86885258	q1	q2	OK	13.1619	16.5912	0.334052	1.59664	0.00155	0.0198938	yes
Pacs2	Pacs2	Pacs2	chr12:113014507-113074401	q1	q2	OK	77.3478	61.7952	-0.323866	-1.55203	0.00155	0.0198938	yes
Rbm24	Rbm24	Rbm24	chr13:46418299-46431099	q1	q2	OK	1.50424	0.947076	-0.667484	-1.62721	0.00155	0.0198938	yes
Stk32a	Stk32a	Stk32a	chr18:43207696-43317481	q1	q2	OK	11.1425	14.1333	0.34302	1.55479	0.00155	0.0198938	yes
Tmprss5	Tmprss5	Tmprss5	chr9:49102778-49117587	q1	q2	OK	3.78493	5.42766	0.520065	1.64439	0.00155	0.0198938	yes
Ace2	Ace2	Ace2	chrX:164139341-164188418	q1	q2	OK	0.726988	0.434384	-0.74296	-1.61015	0.0016	0.0203861	yes
Hrct1	Hrct1	Hrct1	chr4:43727197-43728110	q1	q2	OK	1.03711	1.85353	0.837704	1.62398	0.0016	0.0203861	yes
Klra2	Klra2	Klra2	chr6:131219234-131247362	q1	q2	OK	0.214072	0.478505	1.16044	1.64676	0.0016	0.0203861	yes
Maob	Maob	Maob	chrX:16709280-16817366	q1	q2	OK	9.0063	11.8113	0.391166	1.55675	0.0016	0.0203861	yes
Mcemp1	Mcemp1	Mcemp1	chr8:3665761-3668905	q1	q2	OK	0.176314	0.438189	1.31341	1.64024	0.0016	0.0203861	yes
Oasl1	Oasl1	Oasl1	chr5:114923239-114937911	q1	q2	OK	0.208164	0.41774	1.00488	1.58714	0.0016	0.0203861	yes
Slc16a4	Slc16a4	Slc16a4	chr3:107291291-107312116	q1	q2	OK	3.64156	2.46576	-0.562525	-1.56776	0.0016	0.0203861	yes
Taldo1	Taldo1	Taldo1	chr7:141392159-141402976	q1	q2	OK	100.64	80.3163	-0.325435	-1.5772	0.0016	0.0203861	yes
Tpcn2	Tpcn2	Tpcn2	chr7:145253922-145283927	q1	q2	OK	0.977908	1.52501	0.641049	1.57145	0.0016	0.0203861	yes
1700024P16Rik	1700024P16Rik	1700024P16Rik	chr4:104913455-105016863	q1	q2	OK	0.0986614	0.204476	1.05137	1.51608	0.00165	0.0208212	yes
Cdk19	Cdk19	Cdk19	chr10:40349307-40483818	q1	q2	OK	15.1291	19.0757	0.334411	1.58989	0.00165	0.0208212	yes
Cfap126	Cfap126	Cfap126	chr1:171121660-171126967	q1	q2	OK	1.34564	2.22455	0.725224	1.60843	0.00165	0.0208212	yes
Gm10754	Gm10754	Gm10754	chr10:97644067-97967090	q1	q2	OK	0.307766	0.678006	1.13946	1.65314	0.00165	0.0208212	yes
Gpsm3	Gpsm3	Gpsm3	chr17:34589805-34591754	q1	q2	OK	1.00788	1.64018	0.702528	1.58832	0.00165	0.0208212	yes
Pmvk	Pmvk	Pmvk	chr3:89459117-89469009	q1	q2	OK	48.4161	37.9345	-0.351977	-1.56021	0.00165	0.0208212	yes
Saa3	Saa3	Saa3	chr7:46711997-46715676	q1	q2	OK	0.0707196	1.2958	4.19559	2.83534	0.00165	0.0208212	yes
Stom	Stom	Stom	chr2:35313989-35337009	q1	q2	OK	7.5118	9.86088	0.392558	1.53978	0.00165	0.0208212	yes
Tep1	Tep1	Tep1	chr14:50824060-50870554	q1	q2	OK	1.51142	2.0476	0.438024	1.56407	0.00165	0.0208212	yes
Thbs3	Thbs3	Thbs3	chr3:89215186-89226837	q1	q2	OK	1.74849	1.18068	-0.566487	-1.57708	0.00165	0.0208212	yes
Tmem52	Tmem52	Tmem52	chr4:155469113-155470858	q1	q2	OK	1.13287	0.547133	-1.05002	-1.62526	0.00165	0.0208212	yes
Xaf1	Xaf1	Xaf1	chr11:72301628-72313733	q1	q2	OK	1.93107	2.83535	0.554127	1.60915	0.00165	0.0208212	yes
Adam12	Adam12	Adam12	chr7:133883198-134225097	q1	q2	OK	0.66442	0.435844	-0.608283	-1.64421	0.0017	0.0212648	yes
Col6a2	Col6a2	Col6a2	chr10:76595755-76623404	q1	q2	OK	5.20813	3.92508	-0.408043	-1.56907	0.0017	0.0212648	yes
Etv1	Etv1	Etv1	chr12:38780257-38868215	q1	q2	OK	12.5269	15.8743	0.341661	1.54917	0.0017	0.0212648	yes
G530011O06Rik	G530011O06Rik	G530011O06Rik	chrX:169685198-169990797	q1	q2	OK	0.391346	0.888489	1.18291	1.7632	0.0017	0.0212648	yes
Hacd4	Hacd4	Hacd4	chr4:88412929-88438926	q1	q2	OK	2.32643	3.47182	0.577578	1.56763	0.0017	0.0212648	yes
Minos1	Minos1	Minos1	chr4:139101813-139131113	q1	q2	OK	18.4548	23.4117	0.343236	1.54095	0.0017	0.0212648	yes
Pdlim4	Pdlim4	Pdlim4	chr11:54054927-54069017	q1	q2	OK	9.08104	12.4074	0.450267	1.52661	0.0017	0.0212648	yes
Pkdcc	Pkdcc	Pkdcc	chr17:83215282-83225069	q1	q2	OK	5.63147	4.01371	-0.488575	-1.54095	0.0017	0.0212648	yes
Ppm1l	Ppm1l	Ppm1l	chr3:69316917-69555396	q1	q2	OK	22.7249	17.9898	-0.337097	-1.58508	0.0017	0.0212648	yes
S100a13	S100a13	S100a13	chr3:90514434-90524581	q1	q2	OK	32.7115	43.8374	0.422366	1.5977	0.0017	0.0212648	yes
Stat1	Stat1	Stat1	chr1:52119437-52161865	q1	q2	OK	11.2866	14.24	0.335342	1.54886	0.0017	0.0212648	yes
Ado	Ado	Ado	chr10:67544510-67548955	q1	q2	OK	41.548	33.3082	-0.318902	-1.55657	0.00175	0.0217693	yes
Apol11b	Apol11b	Apol11b	chr15:77633950-77643286	q1	q2	OK	0.120315	0.302302	1.32917	1.73472	0.00175	0.0217693	yes
Arl5c	Arl5c	Arl5c	chr11:97989579-97996173	q1	q2	OK	0.61729	1.08417	0.812575	1.57446	0.00175	0.0217693	yes
Fasn	Fasn	Fasn	chr11:120805957-120824547	q1	q2	OK	73.5367	57.9978	-0.342466	-1.56253	0.00175	0.0217693	yes
Gatm	Gatm	Gatm	chr2:122594472-122611277	q1	q2	OK	153.299	190.91	0.31655	1.54183	0.00175	0.0217693	yes
Mmp11	Mmp11	Mmp11	chr10:75923221-75932502	q1	q2	OK	0.951802	1.53643	0.69085	1.60809	0.00175	0.0217693	yes
Rdh11	Rdh11	Rdh11	chr12:79175550-79191819	q1	q2	OK	20.3278	15.4544	-0.395435	-1.59477	0.00175	0.0217693	yes
Asic4	Asic4	Asic4	chr1:75450509-75474340	q1	q2	OK	2.54002	1.74003	-0.545726	-1.5707	0.0018	0.0222683	yes
Ddit4l	Ddit4l	Ddit4l	chr3:137623671-137628332	q1	q2	OK	4.71494	6.43712	0.449175	1.52922	0.0018	0.0222683	yes
Eng	Eng	Eng	chr2:32646594-32694175	q1	q2	OK	5.20607	6.94247	0.415255	1.55204	0.0018	0.0222683	yes
Gm12191	Gm12191	Gm12191	chr15:34440505-34443276	q1	q2	OK	274.581	344.632	0.327825	1.53082	0.0018	0.0222683	yes
Pik3c2a	Pik3c2a	Pik3c2a	chr7:116337275-116443458	q1	q2	OK	15.9731	12.8317	-0.315929	-1.5219	0.0018	0.0222683	yes
Ptpdc1	Ptpdc1	Ptpdc1	chr13:48577868-48625672	q1	q2	OK	16.6149	13.1821	-0.333905	-1.53701	0.0018	0.0222683	yes
Rad51	Rad51	Rad51	chr2:119112816-119136070	q1	q2	OK	0.667054	1.14247	0.77628	1.57493	0.0018	0.0222683	yes
Atp13a5	Atp13a5	Atp13a5	chr16:29231913-29378732	q1	q2	OK	5.23747	3.94268	-0.409696	-1.57483	0.00185	0.0227796	yes
Cxcr3	Cxcr3	Cxcr3	chrX:101731534-101734147	q1	q2	OK	0.0460722	0.247363	2.42466	2.03672	0.00185	0.0227796	yes
Nlrp3	Nlrp3	Nlrp3	chr11:59542685-59566956	q1	q2	OK	0.184546	0.345674	0.905429	1.63988	0.00185	0.0227796	yes
Peg10	Peg10	Peg10	chr6:4747305-4760516	q1	q2	OK	6.2632	7.95915	0.345714	1.54163	0.00185	0.0227796	yes
St6gal1	St6gal1	St6gal1	chr16:23224739-23360350	q1	q2	OK	19.1814	15.3441	-0.322019	-1.49998	0.00185	0.0227796	yes
Vat1	Vat1	Vat1	chr11:101458747-101466199	q1	q2	OK	23.7538	29.9116	0.332545	1.55698	0.00185	0.0227796	yes
Acta2	Acta2	Acta2	chr19:34240335-34255373	q1	q2	OK	7.20359	5.37476	-0.422516	-1.54019	0.0019	0.0232499	yes
Agpat4	Agpat4	Agpat4	chr17:12119283-12219640	q1	q2	OK	35.222	28.0346	-0.329267	-1.50408	0.0019	0.0232499	yes
C1qtnf6	C1qtnf6	C1qtnf6	chr15:78523345-78529651	q1	q2	OK	0.897106	0.508218	-0.819832	-1.62751	0.0019	0.0232499	yes
Gm6644	Gm6644	Gm6644	chr6:34303929-34317489	q1	q2	OK	27.0544	18.4791	-0.549969	-1.58635	0.0019	0.0232499	yes
Ifi44	Ifi44	Ifi44	chr3:151730922-151749959	q1	q2	OK	0.389881	0.690485	0.824578	1.59925	0.0019	0.0232499	yes
Mamld1	Mamld1	Mamld1	chrX:71050255-71154717	q1	q2	OK	1.87899	2.59943	0.468234	1.53574	0.0019	0.0232499	yes
Mlxipl	Mlxipl	Mlxipl	chr5:135106890-135138382	q1	q2	OK	0.322275	0.54675	0.762587	1.58279	0.0019	0.0232499	yes
Slc47a1	Slc47a1	Slc47a1	chr11:61343399-61378075	q1	q2	OK	1.64861	2.47196	0.584404	1.5668	0.0019	0.0232499	yes
Iffo1	Iffo1	Iffo1	chr6:125145223-125161782	q1	q2	OK	20.6833	16.2037	-0.352139	-1.57374	0.00195	0.0238063	yes
Xbp1	Xbp1	Xbp1	chr11:5520640-5525993	q1	q2	OK	29.9166	37.7114	0.334053	1.53678	0.00195	0.0238063	yes
Zfp185	Zfp185	Zfp185	chrX:72987338-73031543	q1	q2	OK	0.403789	0.676265	0.743988	1.57634	0.00195	0.0238063	yes
Pgc	Pgc	Pgc	chr17:47726841-47734478	q1	q2	OK	0.0977571	0.301585	1.62529	1.73355	0.002	0.0243978	yes
2610528A11Rik	2610528A11Rik	2610528A11Rik	chr14:37102139-37110101	q1	q2	OK	0.161576	0.535251	1.728	1.7595	0.00205	0.024873	yes
Ccr5	Ccr5	Ccr5	chr9:124121542-124127183	q1	q2	OK	1.86732	2.72631	0.545979	1.51433	0.00205	0.024873	yes
Clec4a3	Clec4a3	Clec4a3	chr6:122952514-122969878	q1	q2	OK	0.62211	1.16956	0.910721	1.55545	0.00205	0.024873	yes
Fbxo32	Fbxo32	Fbxo32	chr15:58175878-58214892	q1	q2	OK	10.0468	12.5438	0.320238	1.49637	0.00205	0.024873	yes
Ints9	Ints9	Ints9	chr14:64950044-65039835	q1	q2	OK	3.01677	4.18774	0.473168	1.56631	0.00205	0.024873	yes
Rpl35	Rpl35	Rpl35	chr2:38998308-39005131	q1	q2	OK	259.155	322.961	0.317543	1.49356	0.00205	0.024873	yes
Rtkn	Rtkn	Rtkn	chr6:83135807-83152579	q1	q2	OK	27.5612	21.8075	-0.337811	-1.54083	0.00205	0.024873	yes
Adamts9	Adamts9	Adamts9	chr6:92772698-92901441	q1	q2	OK	1.84714	1.33396	-0.469576	-1.52012	0.0021	0.025382	yes
Apoa1	Apoa1	Apoa1	chr9:46228629-46230469	q1	q2	OK	0.890304	1.64718	0.887625	1.56693	0.0021	0.025382	yes
Med15	Med15	Med15	chr16:17651207-17722947	q1	q2	OK	5.75218	7.46018	0.375104	1.5321	0.0021	0.025382	yes
Pank1	Pank1	Pank1	chr19:34806935-34879455	q1	q2	OK	5.75667	4.47218	-0.364257	-1.55642	0.0021	0.025382	yes
Sfxn5	Sfxn5	Sfxn5	chr6:85213050-85333422	q1	q2	OK	70.8938	56.8455	-0.318614	-1.55805	0.0021	0.025382	yes
Col23a1	Col23a1	Col23a1	chr11:51289919-51583925	q1	q2	OK	9.28084	7.32448	-0.341529	-1.52888	0.00215	0.0258476	yes
Fam83f	Fam83f	Fam83f	chr15:80671846-80700425	q1	q2	OK	1.08925	0.657064	-0.729224	-1.63175	0.00215	0.0258476	yes
Fbln1	Fbln1	Fbln1	chr15:85206007-85286294	q1	q2	OK	8.83695	6.71929	-0.395239	-1.5372	0.00215	0.0258476	yes
Irs2	Irs2	Irs2	chr8:10986963-11054541	q1	q2	OK	15.6315	19.4764	0.317275	1.48166	0.00215	0.0258476	yes
Kcns1	Kcns1	Kcns1	chr2:164163618-164171113	q1	q2	OK	2.43924	3.46707	0.507282	1.52172	0.00215	0.0258476	yes
Ly6g6e	Ly6g6e	Ly6g6e	chr17:35076941-35078804	q1	q2	OK	1.07304	1.85457	0.789385	1.55631	0.00215	0.0258476	yes
Taf3	Taf3	Taf3	chr2:9914551-10048609	q1	q2	OK	2.69191	3.59386	0.416905	1.55307	0.00215	0.0258476	yes
Fam189a2	Fam189a2	Fam189a2	chr19:23972749-24031019	q1	q2	OK	5.8923	7.86043	0.415778	1.50003	0.0022	0.0263482	yes
Igsf21	Igsf21	Igsf21	chr4:140026851-140246811	q1	q2	OK	13.4024	10.3096	-0.378502	-1.49475	0.0022	0.0263482	yes
Iigp1	Iigp1	Iigp1	chr18:60376028-60392629	q1	q2	OK	1.82313	2.61497	0.520379	1.50035	0.0022	0.0263482	yes
Prune2	Prune2	Prune2	chr19:16956117-17223932	q1	q2	OK	38.4472	48.6818	0.340505	1.55812	0.0022	0.0263482	yes
Rab9b	Rab9b	Rab9b	chrX:136858150-136868540	q1	q2	OK	22.3546	17.8208	-0.327015	-1.56995	0.0022	0.0263482	yes
Atp2a1	Atp2a1	Atp2a1	chr7:126428766-126463073	q1	q2	OK	14.1482	1.12994	-3.64631	-2.58893	0.00225	0.0268044	yes
Dock9	Dock9	Dock9	chr14:121542038-121797734	q1	q2	OK	27.8037	34.2597	0.301234	1.47446	0.00225	0.0268044	yes
Fam216b	Fam216b	Fam216b	chr14:78081023-78089007	q1	q2	OK	1.91428	1.26406	-0.598743	-1.50951	0.00225	0.0268044	yes
Heph	Heph	Heph	chrX:96455435-96574484	q1	q2	OK	5.94615	4.50145	-0.401568	-1.57529	0.00225	0.0268044	yes
R3hdm2	R3hdm2	R3hdm2	chr10:127390310-127499384	q1	q2	OK	10.7598	13.6477	0.343016	1.55485	0.00225	0.0268044	yes
Sardh	Sardh	Sardh	chr2:27188392-27247303	q1	q2	OK	6.64237	5.15444	-0.365884	-1.5131	0.00225	0.0268044	yes
Stambp	Stambp	Stambp	chr6:83543205-83588126	q1	q2	OK	6.04478	8.12048	0.425874	1.53901	0.00225	0.0268044	yes
Acss1	Acss1	Acss1	chr2:150618110-150668932	q1	q2	OK	6.86305	5.22059	-0.394638	-1.53814	0.0023	0.0272764	yes
Itpr3	Itpr3	Itpr3	chr17:27057303-27122223	q1	q2	OK	8.02235	6.38003	-0.330461	-1.50968	0.0023	0.0272764	yes
Kcnn4	Kcnn4	Kcnn4	chr7:24370262-24385212	q1	q2	OK	0.435771	0.790127	0.858514	1.53958	0.0023	0.0272764	yes
Milr1	Milr1	Milr1	chr11:106751225-106779537	q1	q2	OK	0.33498	0.978958	1.54717	1.63894	0.0023	0.0272764	yes
Sema3f	Sema3f	Sema3f	chr9:107681501-107710475	q1	q2	OK	3.36779	2.42445	-0.474141	-1.54685	0.0023	0.0272764	yes
Tlr6	Tlr6	Tlr6	chr5:64953094-64960034	q1	q2	OK	0.241581	0.46182	0.934823	1.55129	0.0023	0.0272764	yes
Aff1	Aff1	Aff1	chr5:103754161-103855322	q1	q2	OK	4.86155	6.15798	0.341041	1.5415	0.00235	0.0278066	yes
Nbeal2	Nbeal2	Nbeal2	chr9:110624788-110654161	q1	q2	OK	1.20262	1.65371	0.459526	1.54399	0.00235	0.0278066	yes
Nkg7	Nkg7	Nkg7	chr7:43437137-43438246	q1	q2	OK	0.190794	0.699936	1.8752	1.79013	0.00235	0.0278066	yes
C1qtnf3	C1qtnf3	C1qtnf3	chr15:10952331-10980162	q1	q2	OK	2.27275	1.49514	-0.604152	-1.54955	0.0024	0.028292	yes
Gmip	Gmip	Gmip	chr8:69808686-69821870	q1	q2	OK	1.18796	1.7125	0.527616	1.51526	0.0024	0.028292	yes
Jade2	Jade2	Jade2	chr11:51813455-51857481	q1	q2	OK	7.14769	8.99584	0.33178	1.50518	0.0024	0.028292	yes
Rere	Rere	Rere	chr4:150281915-150621966	q1	q2	OK	11.591	14.2452	0.29748	1.44973	0.0024	0.028292	yes
Slc30a1	Slc30a1	Slc30a1	chr1:191894071-191913247	q1	q2	OK	13.8465	10.96	-0.337266	-1.48267	0.0024	0.028292	yes
Cd302	Cd302	Cd302	chr2:60251992-60284484	q1	q2	OK	9.05163	12.4691	0.462107	1.54213	0.00245	0.0288168	yes
Fbxo25	Fbxo25	Fbxo25	chr8:13907805-13940521	q1	q2	OK	25.4888	20.1402	-0.339787	-1.50209	0.00245	0.0288168	yes
Lefty1	Lefty1	Lefty1	chr1:180935038-180938401	q1	q2	OK	0.852645	1.4357	0.751732	1.49959	0.00245	0.0288168	yes
Fads2	Fads2	Fads2	chr19:10064163-10101503	q1	q2	OK	90.2253	72.6477	-0.312614	-1.51029	0.0025	0.0292303	yes
Gpr162	Gpr162	Gpr162	chr6:124858444-124863917	q1	q2	OK	32.0408	25.7163	-0.317227	-1.50457	0.0025	0.0292303	yes
Mex3d	Mex3d	Mex3d	chr10:80380354-80387651	q1	q2	OK	6.06383	4.49848	-0.43079	-1.54198	0.0025	0.0292303	yes
Ptpro	Ptpro	Ptpro	chr6:137252298-137464633	q1	q2	OK	4.32152	3.24297	-0.414223	-1.56748	0.0025	0.0292303	yes
Scrt1	Scrt1	Scrt1	chr15:76516202-76522129	q1	q2	OK	24.5437	30.3976	0.308609	1.49012	0.0025	0.0292303	yes
Tbc1d16	Tbc1d16	Tbc1d16	chr11:119143042-119228499	q1	q2	OK	8.47857	6.76315	-0.326126	-1.47423	0.0025	0.0292303	yes
Ttll6	Ttll6	Ttll6	chr11:96133785-96165452	q1	q2	OK	0.367911	0.201168	-0.870959	-1.54794	0.0025	0.0292303	yes
Xkr4	Xkr4	Xkr4	chr1:3214481-3671498	q1	q2	OK	7.86724	6.01348	-0.387658	-1.52214	0.0025	0.0292303	yes
Cd209f	Cd209f	Cd209f	chr8:4102792-4105764	q1	q2	OK	0.064934	0.291242	2.16517	1.91901	0.00255	0.0297487	yes
Clec14a	Clec14a	Clec14a	chr12:58264719-58269258	q1	q2	OK	3.27802	2.39203	-0.45459	-1.52337	0.00255	0.0297487	yes
Myo1b	Myo1b	Myo1b	chr1:51749757-51915978	q1	q2	OK	7.46829	5.79152	-0.366835	-1.52694	0.00255	0.0297487	yes
Aif1l	Aif1l	Aif1l	chr2:31950302-31973442	q1	q2	OK	14.721	11.5761	-0.346731	-1.47552	0.0026	0.0301757	yes
Cd3g	Cd3g	Cd3g	chr9:44969571-44980431	q1	q2	OK	0.0523633	0.309274	2.56226	2.06368	0.0026	0.0301757	yes
Fbxl19	Fbxl19	Fbxl19	chr7:127746774-127768928	q1	q2	OK	8.02191	6.17073	-0.378505	-1.52652	0.0026	0.0301757	yes
Gde1	Gde1	Gde1	chr7:118688557-118705738	q1	q2	OK	95.0393	76.8664	-0.306171	-1.48479	0.0026	0.0301757	yes
Il3ra	Il3ra	Il3ra	chr14:14346494-14355490	q1	q2	OK	0.674726	1.20675	0.838752	1.57335	0.0026	0.0301757	yes
Nbl1	Nbl1	Nbl1	chr4:139082291-139092970	q1	q2	OK	24.054	30.2825	0.332209	1.51234	0.0026	0.0301757	yes
Zbp1	Zbp1	Zbp1	chr2:173206611-173218922	q1	q2	OK	0.287298	0.714316	1.31402	1.62691	0.0026	0.0301757	yes
Adgrg2	Adgrg2	Adgrg2	chrX:160390689-160498076	q1	q2	OK	0.557083	0.862391	0.630451	1.51326	0.00265	0.0306432	yes
Ankrd12	Ankrd12	Ankrd12	chr17:65967500-66077046	q1	q2	OK	22.8555	28.4064	0.31367	1.52691	0.00265	0.0306432	yes
Myh11	Myh11	Myh11	chr16:14194526-14291408	q1	q2	OK	2.27187	1.71058	-0.409393	-1.51062	0.00265	0.0306432	yes
Pgm5	Pgm5	Pgm5	chr19:24674007-24861842	q1	q2	OK	4.43657	5.6088	0.338248	1.46978	0.00265	0.0306432	yes
Sox4	Sox4	Sox4	chr13:28950729-28953682	q1	q2	OK	4.25181	3.09012	-0.460411	-1.51461	0.00265	0.0306432	yes
Fgd2	Fgd2	Fgd2	chr17:29360913-29379535	q1	q2	OK	1.20982	1.82005	0.58919	1.54341	0.0027	0.0311528	yes
Mb21d1	Mb21d1	Mb21d1	chr9:78430517-78443237	q1	q2	OK	0.175333	0.325414	0.892177	1.54686	0.0027	0.0311528	yes
Sesn1	Sesn1	Sesn1	chr10:41810573-41908436	q1	q2	OK	23.6504	18.6556	-0.342258	-1.51505	0.0027	0.0311528	yes
Cacng1	Cacng1	Cacng1	chr11:107703217-107716476	q1	q2	OK	0.303049	0.0756406	-2.00232	-1.76013	0.00275	0.0316602	yes
Doc2a	Doc2a	Doc2a	chr7:126847552-126861463	q1	q2	OK	12.8964	9.23291	-0.482113	-1.57953	0.00275	0.0316602	yes
Pkia	Pkia	Pkia	chr3:7366603-7445365	q1	q2	OK	55.8873	44.931	-0.314811	-1.53661	0.00275	0.0316602	yes
Adamts7	Adamts7	Adamts7	chr9:90162977-90200102	q1	q2	OK	0.244905	0.132964	-0.881188	-1.57	0.0028	0.0320485	yes
Asrgl1	Asrgl1	Asrgl1	chr19:9111718-9135566	q1	q2	OK	81.9802	66.5007	-0.301904	-1.4791	0.0028	0.0320485	yes
Depdc1b	Depdc1b	Depdc1b	chr13:108316336-108389557	q1	q2	OK	1.44859	0.915534	-0.661968	-1.50026	0.0028	0.0320485	yes
Gpr153	Gpr153	Gpr153	chr4:152274361-152285337	q1	q2	OK	13.6298	10.8166	-0.333515	-1.4421	0.0028	0.0320485	yes
Inppl1	Inppl1	Inppl1	chr7:101818312-101838226	q1	q2	OK	10.0566	7.94114	-0.340726	-1.5213	0.0028	0.0320485	yes
Prrt1	Prrt1	Prrt1	chr17:34629685-34632260	q1	q2	OK	2.55901	3.994	0.64225	1.46101	0.0028	0.0320485	yes
Sfrp4	Sfrp4	Sfrp4	chr13:19623174-19632823	q1	q2	OK	1.23502	1.90984	0.628909	1.48506	0.0028	0.0320485	yes
Usp6nl	Usp6nl	Usp6nl	chr2:6322756-6443820	q1	q2	OK	13.5122	10.717	-0.334365	-1.52657	0.0028	0.0320485	yes
Dchs1	Dchs1	Dchs1	chr7:105752988-105787550	q1	q2	OK	2.78849	2.16545	-0.36482	-1.50028	0.00285	0.0325263	yes
Rlbp1	Rlbp1	Rlbp1	chr7:79374869-79387027	q1	q2	OK	2.75098	3.88991	0.499792	1.49043	0.00285	0.0325263	yes
Stac3	Stac3	Stac3	chr10:127501716-127508815	q1	q2	OK	0.212834	0.0732909	-1.53802	-1.65271	0.00285	0.0325263	yes
Tbx15	Tbx15	Tbx15	chr3:99253759-99354260	q1	q2	OK	0.241284	0.120917	-0.996721	-1.46553	0.00285	0.0325263	yes
Cttnbp2nl	Cttnbp2nl	Cttnbp2nl	chr3:105001914-105053146	q1	q2	OK	9.63768	12.0485	0.322091	1.47953	0.0029	0.0330014	yes
Igsf3	Igsf3	Igsf3	chr3:101377124-101463060	q1	q2	OK	8.23337	6.57746	-0.323952	-1.45738	0.0029	0.0330014	yes
Osbpl5	Osbpl5	Osbpl5	chr7:143688761-143741963	q1	q2	OK	14.6809	11.5918	-0.340827	-1.53181	0.0029	0.0330014	yes
Tnfaip8l2	Tnfaip8l2	Tnfaip8l2	chr3:95134087-95142360	q1	q2	OK	1.27682	2.79708	1.13137	1.67747	0.0029	0.0330014	yes
Eif2ak2	Eif2ak2	Eif2ak2	chr17:78852549-78882572	q1	q2	OK	4.0164	5.21719	0.37737	1.48064	0.00295	0.0334737	yes
Nptx2	Nptx2	Nptx2	chr5:144545886-144557478	q1	q2	OK	4.02289	2.85072	-0.496905	-1.54892	0.00295	0.0334737	yes
Ssfa2	Ssfa2	Ssfa2	chr2:79635424-79672964	q1	q2	OK	17.1218	21.1593	0.305457	1.47638	0.00295	0.0334737	yes
Tnfaip8l1	Tnfaip8l1	Tnfaip8l1	chr17:56162490-56173955	q1	q2	OK	1.75317	1.15309	-0.604459	-1.47769	0.00295	0.0334737	yes
9030617O03Rik	9030617O03Rik	9030617O03Rik	chr12:100779122-100872610	q1	q2	OK	3.61288	4.84449	0.423195	1.51305	0.003	0.0337977	yes
Abhd14b	Abhd14b	Abhd14b	chr9:106448639-106452918	q1	q2	OK	7.14725	9.74913	0.447886	1.4613	0.003	0.0337977	yes
Atp11a	Atp11a	Atp11a	chr8:12757015-12868728	q1	q2	OK	19.0771	23.509	0.301369	1.47351	0.003	0.0337977	yes
D17H6S56E-5	D17H6S56E-5	D17H6S56E-5	chr17:34996723-35000746	q1	q2	OK	1.20919	1.73483	0.52075	1.45694	0.003	0.0337977	yes
Glcci1	Glcci1	Glcci1	chr6:8509599-8597549	q1	q2	OK	18.9697	23.5436	0.311638	1.49438	0.003	0.0337977	yes
Itih3	Itih3	Itih3	chr14:30908573-30923587	q1	q2	OK	57.849	71.3402	0.302423	1.48799	0.003	0.0337977	yes
Prr12	Prr12	Prr12	chr7:45027706-45052881	q1	q2	OK	2.30222	2.97965	0.372121	1.46282	0.003	0.0337977	yes
Rhoj	Rhoj	Rhoj	chr12:75308312-75401455	q1	q2	OK	6.26399	8.25796	0.398702	1.47104	0.003	0.0337977	yes
Stat3	Stat3	Stat3	chr11:100886809-100939511	q1	q2	OK	25.3651	31.3098	0.30377	1.49788	0.003	0.0337977	yes
Vdr	Vdr	Vdr	chr15:97854426-97908296	q1	q2	OK	0.537701	0.816639	0.602893	1.52039	0.003	0.0337977	yes
A730020M07Rik	A730020M07Rik	A730020M07Rik	chr3:121634935-121646453	q1	q2	OK	0.921042	1.64483	0.836604	1.53531	0.00305	0.034263	yes
Igfbp2	Igfbp2	Igfbp2	chr1:72824479-72852471	q1	q2	OK	37.6439	29.6379	-0.344972	-1.52187	0.00305	0.034263	yes
Slc7a10	Slc7a10	Slc7a10	chr7:35186384-35215345	q1	q2	OK	52.3126	37.3995	-0.484142	-1.51666	0.00305	0.034263	yes
Snx20	Snx20	Snx20	chr8:88626827-88636128	q1	q2	OK	0.493001	0.938618	0.928948	1.53257	0.00305	0.034263	yes
Cd209a	Cd209a	Cd209a	chr8:3743394-3748984	q1	q2	OK	0.0205753	0.292368	3.8288	2.75786	0.0031	0.0346518	yes
Cmtm5	Cmtm5	Cmtm5	chr14:54936469-54939277	q1	q2	OK	120.184	95.471	-0.332113	-1.52857	0.0031	0.0346518	yes
Cox8b	Cox8b	Cox8b	chr7:140898941-140900446	q1	q2	OK	5.85838	3.2309	-0.858567	-1.48944	0.0031	0.0346518	yes
Hgf	Hgf	Hgf	chr5:16553494-16619439	q1	q2	OK	0.715196	1.13072	0.660833	1.48341	0.0031	0.0346518	yes
Slc44a5	Slc44a5	Slc44a5	chr3:153973435-154271720	q1	q2	OK	1.42725	0.963355	-0.567104	-1.48843	0.0031	0.0346518	yes
Trim72	Trim72	Trim72	chr7:128004377-128011393	q1	q2	OK	0.26032	0.111544	-1.22267	-1.50697	0.0031	0.0346518	yes
Ubtd2	Ubtd2	Ubtd2	chr11:32455371-32518709	q1	q2	OK	7.71513	5.79979	-0.411689	-1.53364	0.0031	0.0346518	yes
Arxes2	Arxes2	Arxes2	chrX:135993819-135995359	q1	q2	OK	34.437	27.2459	-0.33792	-1.45198	0.00315	0.035136	yes
Il23a	Il23a	Il23a	chr10:128296139-128298084	q1	q2	OK	0.284268	0.10899	-1.38306	-1.56413	0.00315	0.035136	yes
Zfp57	Zfp57	Zfp57	chr17:37001162-37010729	q1	q2	OK	1.07137	0.678315	-0.659431	-1.49744	0.00315	0.035136	yes
Dym	Dym	Dym	chr18:75018771-75286966	q1	q2	OK	18.753	23.3696	0.31751	1.44771	0.0032	0.0355678	yes
Glyat	Glyat	Glyat	chr19:12633307-12651737	q1	q2	OK	1.63267	2.54544	0.640677	1.46497	0.0032	0.0355678	yes
Il6ra	Il6ra	Il6ra	chr3:89869323-89913162	q1	q2	OK	1.22829	1.75459	0.514482	1.48075	0.0032	0.0355678	yes
Ptbp3	Ptbp3	Ptbp3	chr4:59471867-59549364	q1	q2	OK	9.5423	11.9228	0.321319	1.44604	0.0032	0.0355678	yes
Trim12a	Trim12a	Trim12a	chr7:104299896-104324838	q1	q2	OK	1.54866	2.38802	0.624796	1.51529	0.0032	0.0355678	yes
Fbn2	Fbn2	Fbn2	chr18:58008622-58209926	q1	q2	OK	0.786001	0.553946	-0.504786	-1.49996	0.00325	0.0360981	yes
Afap1l1	Afap1l1	Afap1l1	chr18:61730261-61786662	q1	q2	OK	7.91637	6.16415	-0.360936	-1.47208	0.0033	0.0363207	yes
Fgf4	Fgf4	Fgf4	chr7:144861385-144865243	q1	q2	OK	0.81903	0.48493	-0.756141	-1.49102	0.0033	0.0363207	yes
Ick	Ick	Ick	chr9:78109191-78172109	q1	q2	OK	6.84695	5.40737	-0.340535	-1.47866	0.0033	0.0363207	yes
Irf1	Irf1	Irf1	chr11:53770013-53778374	q1	q2	OK	3.58551	4.93514	0.460913	1.48681	0.0033	0.0363207	yes
Klf3	Klf3	Klf3	chr5:64803522-64830129	q1	q2	OK	6.65983	8.73291	0.390977	1.44843	0.0033	0.0363207	yes
Pex19	Pex19	Pex19	chr1:172126754-172136497	q1	q2	OK	39.634	32.1521	-0.301827	-1.45047	0.0033	0.0363207	yes
Plcb1	Plcb1	Plcb1	chr2:134786163-135475258	q1	q2	OK	25.5161	20.734	-0.299412	-1.46923	0.0033	0.0363207	yes
Plxdc1	Plxdc1	Plxdc1	chr11:97923236-97986446	q1	q2	OK	4.68173	6.19784	0.404724	1.47277	0.0033	0.0363207	yes
Pygm	Pygm	Pygm	chr19:6384428-6398459	q1	q2	OK	49.0084	39.9568	-0.294586	-1.43312	0.0033	0.0363207	yes
Sh3tc1	Sh3tc1	Sh3tc1	chr5:35697179-35729276	q1	q2	OK	0.672129	0.991396	0.560725	1.4468	0.0033	0.0363207	yes
Them5	Them5	Them5	chr3:94342098-94347352	q1	q2	OK	3.26059	2.13048	-0.613955	-1.46694	0.0033	0.0363207	yes
Tmem221	Tmem221	Tmem221	chr8:71554302-71558871	q1	q2	OK	0.0924339	0.266013	1.525	1.62297	0.0033	0.0363207	yes
Zmiz1	Zmiz1	Zmiz1	chr14:25459184-25666747	q1	q2	OK	5.5522	6.94503	0.322922	1.46994	0.0033	0.0363207	yes
Megf10	Megf10	Megf10	chr18:57133089-57297467	q1	q2	OK	14.3883	17.7971	0.306744	1.48765	0.00335	0.036794	yes
Shtn1	Shtn1	Shtn1	chr19:58973357-59076069	q1	q2	OK	16.363	20.2956	0.310726	1.4505	0.00335	0.036794	yes
Tnr	Tnr	Tnr	chr1:159523768-159924922	q1	q2	OK	15.476	12.5477	-0.302603	-1.44215	0.00335	0.036794	yes
Prss30	Prss30	Prss30	chr17:23972126-23975230	q1	q2	OK	0.0346401	0.228446	2.72133	1.9792	0.0034	0.0372912	yes
Stap1	Stap1	Stap1	chr5:86071827-86103993	q1	q2	OK	0.101739	0.296507	1.5432	1.60447	0.0034	0.0372912	yes
Birc3	Birc3	Birc3	chr9:7848700-7873170	q1	q2	OK	1.06516	1.58671	0.574965	1.48372	0.00345	0.0377345	yes
Camkv	Camkv	Camkv	chr9:107935919-107949691	q1	q2	OK	30.5326	24.6556	-0.308433	-1.44981	0.00345	0.0377345	yes
Coro6	Coro6	Coro6	chr11:77463912-77469501	q1	q2	OK	5.18547	7.05223	0.443604	1.44389	0.00345	0.0377345	yes
Il10rb	Il10rb	Il10rb	chr16:91406234-91425834	q1	q2	OK	6.62857	8.79397	0.407817	1.48097	0.00345	0.0377345	yes
Akap13	Akap13	Akap13	chr7:75455533-75754609	q1	q2	OK	4.54452	5.62446	0.307589	1.44112	0.0035	0.0382283	yes
Slc25a23	Slc25a23	Slc25a23	chr17:57043710-57059863	q1	q2	OK	13.6724	16.9096	0.306577	1.42067	0.0035	0.0382283	yes
Adamtsl4	Adamtsl4	Adamtsl4	chr3:95676200-95687917	q1	q2	OK	5.92683	7.5495	0.349122	1.45459	0.00355	0.0386139	yes
Ankfn1	Ankfn1	Ankfn1	chr11:89421085-89538555	q1	q2	OK	7.88936	5.99994	-0.394961	-1.47441	0.00355	0.0386139	yes
Arl8a	Arl8a	Arl8a	chr1:135146833-135156268	q1	q2	OK	41.0442	50.8156	0.308093	1.44504	0.00355	0.0386139	yes
Gatad2b	Gatad2b	Gatad2b	chr3:90341653-90358120	q1	q2	OK	6.52629	8.58593	0.395713	1.46698	0.00355	0.0386139	yes
Helz2	Helz2	Helz2	chr2:181227614-181242027	q1	q2	OK	0.719577	0.986405	0.455031	1.48616	0.00355	0.0386139	yes
Hfe	Hfe	Hfe	chr13:23703840-23710811	q1	q2	OK	4.77709	6.5092	0.44635	1.43899	0.00355	0.0386139	yes
Fads1	Fads1	Fads1	chr19:10182887-10196872	q1	q2	OK	107.666	87.3404	-0.301844	-1.4676	0.0036	0.0389963	yes
Jun	Jun	Jun	chr4:95049035-95052222	q1	q2	OK	18.0128	22.4234	0.315977	1.4383	0.0036	0.0389963	yes
Lbp	Lbp	Lbp	chr2:158306492-158332852	q1	q2	OK	2.53452	3.51089	0.470124	1.46947	0.0036	0.0389963	yes
Rasgef1c	Rasgef1c	Rasgef1c	chr11:49901834-49980223	q1	q2	OK	4.44059	3.26192	-0.44503	-1.44942	0.0036	0.0389963	yes
Rhpn1	Rhpn1	Rhpn1	chr15:75704287-75714419	q1	q2	OK	3.0504	2.17357	-0.48893	-1.433	0.0036	0.0389963	yes
Wdr6	Wdr6	Wdr6	chr9:108569891-108578670	q1	q2	OK	57.9934	45.7011	-0.34366	-1.46945	0.0036	0.0389963	yes
Doc2b	Doc2b	Doc2b	chr11:75769089-75796057	q1	q2	OK	1.89256	1.35857	-0.478249	-1.45175	0.00365	0.0393217	yes
Igtp	Igtp	Igtp	chr11:58199555-58207592	q1	q2	OK	2.53916	3.5471	0.482292	1.43329	0.00365	0.0393217	yes
Mc5r	Mc5r	Mc5r	chr18:68337602-68339711	q1	q2	OK	1.8406	1.09597	-0.747967	-1.44014	0.00365	0.0393217	yes
Nap1l3	Nap1l3	Nap1l3	chrX:122394560-122397385	q1	q2	OK	44.2039	35.9769	-0.297105	-1.43458	0.00365	0.0393217	yes
Rab34	Rab34	Rab34	chr11:78188426-78192193	q1	q2	OK	10.297	7.58227	-0.441524	-1.45573	0.00365	0.0393217	yes
Slfn5	Slfn5	Slfn5	chr11:82911252-82964850	q1	q2	OK	2.85687	3.77193	0.400865	1.47977	0.00365	0.0393217	yes
Syde2	Syde2	Syde2	chr3:145987869-146021720	q1	q2	OK	2.52093	1.86515	-0.434663	-1.4448	0.00365	0.0393217	yes
Tmeff2	Tmeff2	Tmeff2	chr1:50927522-51187270	q1	q2	OK	35.388	28.8143	-0.296477	-1.41638	0.00365	0.0393217	yes
Clic1	Clic1	Clic1	chr17:35050242-35058719	q1	q2	OK	9.71533	12.9367	0.41314	1.48095	0.0037	0.0397788	yes
Clic6	Clic6	Clic6	chr16:92498146-92541241	q1	q2	OK	0.544712	0.838382	0.622115	1.44762	0.0037	0.0397788	yes
Hpcal4	Hpcal4	Hpcal4	chr4:123183503-123194699	q1	q2	OK	23.0198	18.5973	-0.307778	-1.44732	0.0037	0.0397788	yes
Ccl11	Ccl11	Ccl11	chr11:82057831-82062955	q1	q2	OK	3.21275	4.82279	0.58606	1.49997	0.00375	0.040234	yes
Ptpn23	Ptpn23	Ptpn23	chr9:110385088-110408210	q1	q2	OK	3.90379	4.9871	0.353328	1.46133	0.00375	0.040234	yes
Rps12	Rps12	Rps12	chr10:23785182-23787209	q1	q2	OK	351.43	431.871	0.297365	1.45323	0.00375	0.040234	yes
Atp7a	Atp7a	Atp7a	chrX:106027223-106128160	q1	q2	OK	3.59424	4.5682	0.34594	1.42589	0.0038	0.0406322	yes
Shisa3	Shisa3	Shisa3	chr5:67607882-67613987	q1	q2	OK	0.857477	1.28034	0.578359	1.45029	0.0038	0.0406322	yes
Taf15	Taf15	Taf15	chr11:83473107-83506740	q1	q2	OK	5.28551	7.07622	0.420936	1.47219	0.0038	0.0406322	yes
Tet1	Tet1	Tet1	chr10:62804569-62880014	q1	q2	OK	3.13979	2.49597	-0.331064	-1.42948	0.0038	0.0406322	yes
Zfp282	Zfp282	Zfp282	chr6:47877554-47908484	q1	q2	OK	3.5935	2.7432	-0.38953	-1.43469	0.0038	0.0406322	yes
Ampd3	Ampd3	Ampd3	chr7:110768205-110812408	q1	q2	OK	6.08896	7.76397	0.350599	1.45516	0.00385	0.0409999	yes
Casp8	Casp8	Casp8	chr1:58795373-58847503	q1	q2	OK	1.40471	2.02509	0.527711	1.43982	0.00385	0.0409999	yes
Phlda3	Phlda3	Phlda3	chr1:135766084-135769134	q1	q2	OK	48.9046	39.3233	-0.314587	-1.42632	0.00385	0.0409999	yes
Thsd7b	Thsd7b	Thsd7b	chr1:129273303-130219278	q1	q2	OK	1.50578	1.09605	-0.458193	-1.4169	0.00385	0.0409999	yes
Tspan11	Tspan11	Tspan11	chr6:127887621-127953031	q1	q2	OK	0.351082	0.555835	0.662849	1.4218	0.00385	0.0409999	yes
Uap1l1	Uap1l1	Uap1l1	chr2:25361491-25365626	q1	q2	OK	8.64104	11.4183	0.402066	1.42622	0.00385	0.0409999	yes
Apoc1	Apoc1	Apoc1	chr7:19689479-19692659	q1	q2	OK	5.788	9.15882	0.662097	1.48607	0.0039	0.0413647	yes
Ccdc92	Ccdc92	Ccdc92	chr5:124834431-124862221	q1	q2	OK	46.0601	56.7065	0.299995	1.4458	0.0039	0.0413647	yes
Cd80	Cd80	Cd80	chr16:38458932-38486932	q1	q2	OK	0.120782	0.297893	1.30239	1.55501	0.0039	0.0413647	yes
Fam222b	Fam222b	Fam222b	chr11:78094672-78157339	q1	q2	OK	5.28882	6.72739	0.347101	1.41467	0.0039	0.0413647	yes
Proser3	Proser3	Proser3	chr7:30539133-30552272	q1	q2	OK	0.338869	0.570254	0.750877	1.44552	0.0039	0.0413647	yes
Ptprt	Ptprt	Ptprt	chr2:161521987-162661147	q1	q2	OK	17.1293	13.9991	-0.291131	-1.41995	0.0039	0.0413647	yes
Lpar5	Lpar5	Lpar5	chr6:125067919-125082472	q1	q2	OK	0.23054	0.50154	1.12135	1.40438	0.00395	0.0418387	yes
Ucn	Ucn	Ucn	chr5:31137988-31138895	q1	q2	OK	0.457252	1.16523	1.34956	1.56079	0.00395	0.0418387	yes
Adh1	Adh1	Adh1	chr3:138277644-138290691	q1	q2	OK	8.00732	5.7978	-0.465813	-1.43555	0.004	0.0423114	yes
Fli1	Fli1	Fli1	chr9:32422203-32541452	q1	q2	OK	3.2025	4.2736	0.416255	1.42041	0.004	0.0423114	yes
B4galt2	B4galt2	B4galt2	chr4:117872999-117883476	q1	q2	OK	10.028	7.71031	-0.379171	-1.4714	0.00405	0.0426685	yes
Bub1b	Bub1b	Bub1b	chr2:118598210-118641592	q1	q2	OK	0.852792	1.25542	0.557905	1.44451	0.00405	0.0426685	yes
Cpeb1	Cpeb1	Cpeb1	chr7:81347025-81454758	q1	q2	OK	26.1111	32.2243	0.303486	1.43135	0.00405	0.0426685	yes
Dcn	Dcn	Dcn	chr10:97479499-97518162	q1	q2	OK	91.3131	113.277	0.310963	1.46095	0.00405	0.0426685	yes
Mmp17	Mmp17	Mmp17	chr5:129584213-129608211	q1	q2	OK	9.59855	7.59108	-0.338513	-1.42951	0.00405	0.0426685	yes
Vstm4	Vstm4	Vstm4	chr14:32856755-32939489	q1	q2	OK	12.2758	9.64556	-0.347882	-1.44069	0.00405	0.0426685	yes
Arhgap4	Arhgap4	Arhgap4	chrX:73892101-73911298	q1	q2	OK	0.772073	1.15032	0.575226	1.44079	0.0041	0.0430227	yes
Fyn	Fyn	Fyn	chr10:39369798-39565374	q1	q2	OK	43.2254	35.1052	-0.300195	-1.45454	0.0041	0.0430227	yes
Hcst	Hcst	Hcst	chr7:30417711-30419854	q1	q2	OK	0.296426	1.25633	2.08348	2.03846	0.0041	0.0430227	yes
Klf9	Klf9	Klf9	chr19:23141225-23166911	q1	q2	OK	45.7706	37.2892	-0.295661	-1.4387	0.0041	0.0430227	yes
Slc25a34	Slc25a34	Slc25a34	chr4:141618824-141623834	q1	q2	OK	1.55756	2.21502	0.508035	1.42713	0.0041	0.0430227	yes
Syt13	Syt13	Syt13	chr2:92915100-92956051	q1	q2	OK	22.5813	18.3082	-0.302637	-1.41707	0.0041	0.0430227	yes
Snca	Snca	Snca	chr6:60731572-60829855	q1	q2	OK	59.3507	47.1112	-0.333196	-1.48671	0.00415	0.0434606	yes
Tab2	Tab2	Tab2	chr10:7905647-7956123	q1	q2	OK	15.622	19.2321	0.299938	1.40551	0.00415	0.0434606	yes
Unc5b	Unc5b	Unc5b	chr10:60762594-60831581	q1	q2	OK	20.7036	16.9441	-0.289092	-1.40055	0.00415	0.0434606	yes
Igflr1	Igflr1	Igflr1	chr7:30565426-30567962	q1	q2	OK	2.10369	1.27864	-0.718311	-1.4331	0.0042	0.0438967	yes
Mb21d2	Mb21d2	Mb21d2	chr16:28826175-28929698	q1	q2	OK	11.6006	9.12919	-0.345636	-1.4166	0.0042	0.0438967	yes
Rpl23	Rpl23	Rpl23	chr11:97777525-97782439	q1	q2	OK	200.629	245.163	0.289207	1.42273	0.0042	0.0438967	yes
Tm4sf1	Tm4sf1	Tm4sf1	chr3:57287063-57301919	q1	q2	OK	7.93363	10.532	0.408732	1.42371	0.00425	0.0443604	yes
Tspan9	Tspan9	Tspan9	chr6:127961399-128143578	q1	q2	OK	24.7673	20.122	-0.299665	-1.42897	0.00425	0.0443604	yes
AI414108	AI414108	AI414108	chr9:27352684-27357543	q1	q2	OK	3.65073	2.75772	-0.404708	-1.3957	0.0043	0.0448229	yes
St18	St18	St18	chr1:6487230-6860940	q1	q2	OK	5.04959	6.3625	0.333426	1.43501	0.0043	0.0448229	yes
Adamts2	Adamts2	Adamts2	chr11:50602084-50807573	q1	q2	OK	6.45681	5.08949	-0.343301	-1.41128	0.00435	0.0452544	yes
Blmh	Blmh	Blmh	chr11:76945655-76987389	q1	q2	OK	27.906	22.4749	-0.312261	-1.42226	0.00435	0.0452544	yes
Fbln7	Fbln7	Fbln7	chr2:128863931-128897034	q1	q2	OK	2.70086	1.91685	-0.49468	-1.41923	0.00435	0.0452544	yes
9930021J03Rik	9930021J03Rik	9930021J03Rik	chr19:29714401-29806009	q1	q2	OK	10.2024	12.5389	0.29751	1.41756	0.0044	0.045654	yes
Angpt1	Angpt1	Angpt1	chr15:42424666-42676977	q1	q2	OK	4.67644	6.01721	0.363685	1.4342	0.0044	0.045654	yes
Cherp	Cherp	Cherp	chr8:72443879-72475233	q1	q2	OK	3.09273	4.21137	0.445407	1.42439	0.0044	0.045654	yes
Il17ra	Il17ra	Il17ra	chr6:120463196-120483727	q1	q2	OK	3.83231	4.97478	0.376417	1.40673	0.0044	0.045654	yes
Folr2	Folr2	Folr2	chr7:101839987-101857190	q1	q2	OK	0.749245	1.27701	0.769256	1.40559	0.0045	0.0466302	yes
Tef	Tef	Tef	chr15:81802672-81826863	q1	q2	OK	61.8082	50.8341	-0.282	-1.39054	0.0045	0.0466302	yes
Pdk2	Pdk2	Pdk2	chr11:95026257-95041371	q1	q2	OK	21.9506	27.0148	0.299489	1.3843	0.00455	0.0470864	yes
Slc35b2	Slc35b2	Slc35b2	chr17:45564151-45567669	q1	q2	OK	15.7403	12.2117	-0.366202	-1.46383	0.00455	0.0470864	yes
Large	Large	Large	chr8:72814598-73352556	q1	q2	OK	24.2955	19.7159	-0.301325	-1.43692	0.0046	0.0475726	yes
Acer2	Acer2	Acer2	chr4:86874413-86932490	q1	q2	OK	3.53586	4.78981	0.437908	1.39549	0.00465	0.0479324	yes
Car5b	Car5b	Car5b	chrX:163976821-164028010	q1	q2	OK	2.76679	3.74812	0.437954	1.40027	0.00465	0.0479324	yes
Clca3a2	Clca3a2	Clca3a2	chr3:144796558-144819494	q1	q2	OK	0.132297	0.251714	0.928001	1.44553	0.00465	0.0479324	yes
Mobp	Mobp	Mobp	chr9:120149741-120176091	q1	q2	OK	225.305	174.148	-0.371567	-1.42545	0.00465	0.0479324	yes
Pclo	Pclo	Pclo	chr5:14514917-14863459	q1	q2	OK	9.34578	11.4732	0.29588	1.43982	0.00465	0.0479324	yes
Crygn	Crygn	Crygn	chr5:24751001-24757843	q1	q2	OK	0.714205	0.248494	-1.52312	-1.56291	0.0047	0.0484161	yes
Crebrf	Crebrf	Crebrf	chr17:26715649-26776626	q1	q2	OK	37.0094	45.0945	0.285059	1.4042	0.00475	0.0488673	yes
Josd2	Josd2	Josd2	chr7:44467979-44471658	q1	q2	OK	61.4299	49.1585	-0.3215	-1.39222	0.00475	0.0488673	yes
Mall	Mall	Mall	chr2:127704389-127729897	q1	q2	OK	0.32175	0.574916	0.837412	1.42916	0.0048	0.0493173	yes
Rps24	Rps24	Rps24	chr14:24490680-24496146	q1	q2	OK	428.07	526.362	0.298211	1.4201	0.0048	0.0493173	yes
9330111N05Rik	9330111N05Rik	9330111N05Rik	chr13:80964073-81079857	q1	q2	OK	0.122501	0.301015	1.29704	1.48979	0.00485	0.0497338	yes
Klhl5	Klhl5	Klhl5	chr5:65131230-65168142	q1	q2	OK	20.56	16.6905	-0.300816	-1.38788	0.00485	0.0497338	yes
Neu4	Neu4	Neu4	chr1:94020492-94028330	q1	q2	OK	2.89017	2.15764	-0.421701	-1.40177	0.00485	0.0497338	yes
Eml1	Eml1	Eml1	chr12:108371152-108702306	q1	q2	OK	48.1087	36.8726	-0.38375	-1.41488	0.0049	0.0501486	no
Lat	Lat	Lat	chr7:126363827-126369534	q1	q2	OK	0.0771067	0.246794	1.67838	1.5846	0.0049	0.0501486	no
Plagl1	Plagl1	Plagl1	chr10:13090787-13131695	q1	q2	OK	2.99453	3.90814	0.384153	1.39275	0.0049	0.0501486	no
Calca	Calca	Calca	chr7:114631477-114636357	q1	q2	OK	47.6958	59.6538	0.322752	1.38181	0.00495	0.0506275	no
Ano5	Ano5	Ano5	chr7:51511028-51598707	q1	q2	OK	0.431744	0.276083	-0.645071	-1.43322	0.005	0.0510726	no
Fam19a2	Fam19a2	Fam19a2	chr10:123264075-123741204	q1	q2	OK	9.99311	7.87136	-0.344322	-1.39056	0.005	0.0510726	no
Apln	Apln	Apln	chrX:48025145-48034852	q1	q2	OK	31.7793	25.895	-0.295414	-1.39423	0.00505	0.0514499	no
Hmgcs2	Hmgcs2	Hmgcs2	chr3:98280430-98310738	q1	q2	OK	3.0292	2.24563	-0.431819	-1.41518	0.00505	0.0514499	no
Lrmp	Lrmp	Lrmp	chr6:145115635-145210970	q1	q2	OK	0.449589	0.818733	0.864788	1.43201	0.00505	0.0514499	no
Slc7a8	Slc7a8	Slc7a8	chr14:54722214-54781886	q1	q2	OK	1.72772	2.33523	0.434694	1.41356	0.00505	0.0514499	no
Cfh	Cfh	Cfh	chr1:140085854-140183411	q1	q2	OK	16.7166	20.4921	0.293783	1.38475	0.0051	0.0518588	no
Negr1	Negr1	Negr1	chr3:156561793-157316464	q1	q2	OK	38.7707	31.8959	-0.281593	-1.37731	0.0051	0.0518588	no
Whsc1l1	Whsc1l1	Whsc1l1	chr8:25601600-25719667	q1	q2	OK	12.4561	15.5991	0.324613	1.37528	0.0051	0.0518588	no
Hoxc4	Hoxc4	Hoxc4	chr15:103034394-103036852	q1	q2	OK	5.16969	6.86084	0.408309	1.3852	0.00515	0.0522997	no
Sh3gl2	Sh3gl2	Sh3gl2	chr4:85205455-85389379	q1	q2	OK	34.7965	42.55	0.290217	1.39577	0.00515	0.0522997	no
Parp12	Parp12	Parp12	chr6:39086411-39118349	q1	q2	OK	4.14074	5.44215	0.39429	1.38444	0.0052	0.0527395	no
Tomm40l	Tomm40l	Tomm40l	chr1:171213969-171226379	q1	q2	OK	14.4991	11.5537	-0.327611	-1.39529	0.0052	0.0527395	no
A330023F24Rik	A330023F24Rik	A330023F24Rik	chr1:195017398-195037908	q1	q2	OK	4.4122	5.65743	0.358649	1.4005	0.00525	0.0531099	no
Nkd1	Nkd1	Nkd1	chr8:88521343-88594887	q1	q2	OK	5.62166	4.43483	-0.342116	-1.38238	0.00525	0.0531099	no
Tfeb	Tfeb	Tfeb	chr17:47737036-47792416	q1	q2	OK	9.26174	7.18343	-0.36661	-1.40944	0.00525	0.0531099	no
Upf2	Upf2	Upf2	chr2:5951468-6056703	q1	q2	OK	15.0837	18.4681	0.292046	1.39767	0.00525	0.0531099	no
Irak2	Irak2	Irak2	chr6:113638466-113695027	q1	q2	OK	5.57429	7.12847	0.354805	1.37576	0.0053	0.053547	no
Ybx3	Ybx3	Ybx3	chr6:131364857-131388450	q1	q2	OK	20.7553	16.5052	-0.33056	-1.39166	0.0053	0.053547	no
Adgrl4	Adgrl4	Adgrl4	chr3:151437881-151545081	q1	q2	OK	10.0886	12.5405	0.313869	1.37828	0.00535	0.0538107	no
Ager	Ager	Ager	chr17:34597849-34600937	q1	q2	OK	0.224424	0.426339	0.925771	1.31014	0.00535	0.0538107	no
Ctsl	Ctsl	Ctsl	chr13:64363213-64370306	q1	q2	OK	60.4126	73.6013	0.284882	1.37824	0.00535	0.0538107	no
Gc	Gc	Gc	chr5:89417510-89457898	q1	q2	OK	0.0998697	0.269122	1.43014	1.54502	0.00535	0.0538107	no
Gpr165	Gpr165	Gpr165	chrX:96713467-96719388	q1	q2	OK	8.29253	6.42829	-0.367376	-1.37	0.00535	0.0538107	no
Sgca	Sgca	Sgca	chr11:94962776-94976327	q1	q2	OK	0.374382	0.17885	-1.06576	-1.48745	0.00535	0.0538107	no
Ttyh2	Ttyh2	Ttyh2	chr11:114344525-114757886	q1	q2	OK	58.3594	44.383	-0.394957	-1.42988	0.00535	0.0538107	no
Gbp7	Gbp7	Gbp7	chr3:142530335-142550151	q1	q2	OK	2.68147	3.46403	0.369429	1.40366	0.0054	0.0541753	no
Klk6	Klk6	Klk6	chr7:43824543-43832027	q1	q2	OK	68.4246	84.2113	0.299499	1.36496	0.0054	0.0541753	no
Ppbp	Ppbp	Ppbp	chr5:90768517-90770060	q1	q2	OK	0.545023	1.10479	1.01939	1.41607	0.0054	0.0541753	no
Stac2	Stac2	Stac2	chr11:98036623-98053462	q1	q2	OK	10.5577	13.1432	0.31602	1.38747	0.0054	0.0541753	no
Uqcr11	Uqcr11	Uqcr11	chr10:80402996-80406821	q1	q2	OK	236.849	192.429	-0.299643	-1.40244	0.00545	0.0546421	no
Fam26f	Fam26f	Fam26f	chr10:34126066-34127972	q1	q2	OK	0.163519	0.469715	1.52233	1.56604	0.0055	0.0549338	no
Fgd6	Fgd6	Fgd6	chr10:94036000-94145339	q1	q2	OK	1.86479	2.42489	0.37891	1.4103	0.0055	0.0549338	no
Hist3h2ba	Hist3h2ba	Hist3h2ba	chr11:58948910-58949372	q1	q2	OK	43.4426	32.3707	-0.424425	-1.39586	0.0055	0.0549338	no
Khdrbs2	Khdrbs2	Khdrbs2	chr1:32172805-32657738	q1	q2	OK	7.10523	5.30205	-0.422331	-1.37205	0.0055	0.0549338	no
Moxd1	Moxd1	Moxd1	chr10:24223516-24302783	q1	q2	OK	5.90701	4.55279	-0.375676	-1.35269	0.0055	0.0549338	no
Tsc22d1	Tsc22d1	Tsc22d1	chr14:76415820-76507766	q1	q2	OK	165.363	134.265	-0.30055	-1.37217	0.0055	0.0549338	no
BC039966	BC039966	BC039966	chr4:153948454-153950476	q1	q2	OK	1.18792	2.15941	0.862197	1.39086	0.00555	0.055293	no
Cbr3	Cbr3	Cbr3	chr16:93683218-93690991	q1	q2	OK	2.46818	3.66579	0.570673	1.39244	0.00555	0.055293	no
Hs3st2	Hs3st2	Hs3st2	chr7:121392295-121501768	q1	q2	OK	2.31657	1.62253	-0.51375	-1.36817	0.00555	0.055293	no
Uchl5	Uchl5	Uchl5	chr1:143777277-143807466	q1	q2	OK	32.2995	39.9781	0.307699	1.38568	0.00555	0.055293	no
Abhd17b	Abhd17b	Abhd17b	chr19:21653308-21685637	q1	q2	OK	33.9684	27.3544	-0.312424	-1.39676	0.0056	0.0557207	no
Rab40b	Rab40b	Rab40b	chr11:121356120-121388251	q1	q2	OK	3.27475	2.27044	-0.528413	-1.37516	0.0056	0.0557207	no
Cml5	Cml5	Cml5	chr6:85817217-85820972	q1	q2	OK	2.08233	1.24831	-0.738218	-1.40903	0.00565	0.0560766	no
Dlg5	Dlg5	Dlg5	chr14:24133952-24245920	q1	q2	OK	3.95936	4.9294	0.316142	1.36926	0.00565	0.0560766	no
Fcho2	Fcho2	Fcho2	chr13:98723405-98815449	q1	q2	OK	9.29881	11.5475	0.312458	1.3821	0.00565	0.0560766	no
H2-Q5	H2-Q5	H2-Q5	chr17:35394098-35395630	q1	q2	OK	0.0910161	0.291743	1.68051	1.60389	0.00565	0.0560766	no
AI464131	AI464131	AI464131	chr4:41495600-41503075	q1	q2	OK	12.0281	9.70776	-0.309196	-1.38788	0.0057	0.0563953	no
Bhmt	Bhmt	Bhmt	chr13:93616890-93637758	q1	q2	OK	0.244009	0.0973135	-1.32622	-1.54033	0.0057	0.0563953	no
Eva1b	Eva1b	Eva1b	chr4:126148002-126149874	q1	q2	OK	3.98017	2.72724	-0.545391	-1.36618	0.0057	0.0563953	no
Htra3	Htra3	Htra3	chr5:35652025-35679780	q1	q2	OK	2.11966	2.98249	0.492683	1.41002	0.0057	0.0563953	no
Perm1	Perm1	Perm1	chr4:156215926-156221307	q1	q2	OK	0.556866	0.354761	-0.650483	-1.35949	0.0057	0.0563953	no
Kcnip2	Kcnip2	Kcnip2	chr19:45792345-45816063	q1	q2	OK	5.12861	3.80833	-0.429409	-1.40479	0.00575	0.0567831	no
Patl1	Patl1	Patl1	chr19:11912398-11945096	q1	q2	OK	3.78318	4.91951	0.378916	1.38658	0.00575	0.0567831	no
Zc3h12a	Zc3h12a	Zc3h12a	chr4:125118413-125127881	q1	q2	OK	0.333758	0.538893	0.691196	1.39393	0.00575	0.0567831	no
Bzw2	Bzw2	Bzw2	chr12:36091834-36156825	q1	q2	OK	12.4627	9.65662	-0.368022	-1.38133	0.0058	0.0570623	no
Cbx8	Cbx8	Cbx8	chr11:119038435-119040913	q1	q2	OK	4.28012	3.08584	-0.471989	-1.36554	0.0058	0.0570623	no
Cnot4	Cnot4	Cnot4	chr6:35022064-35133737	q1	q2	OK	9.3082	11.5968	0.317146	1.37531	0.0058	0.0570623	no
Plxnd1	Plxnd1	Plxnd1	chr6:115954810-115995005	q1	q2	OK	3.10532	3.94352	0.344742	1.39025	0.0058	0.0570623	no
Pprc1	Pprc1	Pprc1	chr19:46056538-46072909	q1	q2	OK	1.85545	2.46013	0.406966	1.40583	0.0058	0.0570623	no
Vash1	Vash1	Vash1	chr12:86678699-86695681	q1	q2	OK	15.4023	12.6334	-0.285895	-1.3651	0.0058	0.0570623	no
Arhgef37	Arhgef37	Arhgef37	chr18:61493793-61536536	q1	q2	OK	2.07471	2.77754	0.420897	1.35298	0.00585	0.0574466	no
H2-Q10	H2-Q10	H2-Q10	chr17:35470088-35474563	q1	q2	OK	0.112445	0.281701	1.32495	1.51917	0.00585	0.0574466	no
Tmem169	Tmem169	Tmem169	chr1:72284372-72302995	q1	q2	OK	6.51264	5.00936	-0.378618	-1.37878	0.00585	0.0574466	no
C1rl	C1rl	C1rl	chr6:124493112-124510643	q1	q2	OK	0.20629	0.362783	0.814435	1.4088	0.0059	0.0577936	no
Dgcr2	Dgcr2	Dgcr2	chr16:17840355-17891728	q1	q2	OK	36.8533	30.3458	-0.280296	-1.35918	0.0059	0.0577936	no
Mgat4c	Mgat4c	Mgat4c	chr10:101681486-102391468	q1	q2	OK	11.1323	8.77293	-0.343614	-1.40808	0.0059	0.0577936	no
Obsl1	Obsl1	Obsl1	chr1:75485824-75506452	q1	q2	OK	1.7357	1.27478	-0.445275	-1.38526	0.0059	0.0577936	no
Gpx7	Gpx7	Gpx7	chr4:108400216-108406713	q1	q2	OK	3.03851	2.05691	-0.562881	-1.34923	0.00595	0.058211	no
Igf2bp2	Igf2bp2	Igf2bp2	chr16:22059008-22163299	q1	q2	OK	0.449729	0.280651	-0.680282	-1.355	0.00595	0.058211	no
B830017H08Rik	B830017H08Rik	B830017H08Rik	chr16:17833118-17835019	q1	q2	OK	2.05441	1.29411	-0.666762	-1.36935	0.006	0.0586638	no
Caskin2	Caskin2	Caskin2	chr11:115799351-115813592	q1	q2	OK	7.82167	6.31641	-0.308372	-1.35272	0.00605	0.0590793	no
Meox2	Meox2	Meox2	chr12:37108545-37179528	q1	q2	OK	0.283684	0.502421	0.824612	1.39666	0.00605	0.0590793	no
Pard6g	Pard6g	Pard6g	chr18:80046894-80119640	q1	q2	OK	4.03542	3.0169	-0.419652	-1.3644	0.00615	0.0600187	no
Fam43a	Fam43a	Fam43a	chr16:30599722-30602797	q1	q2	OK	8.51647	6.63574	-0.359998	-1.34411	0.0062	0.0604318	no
Ttc39aos1	Ttc39aos1	Ttc39aos1	chr4:109402278-109406257	q1	q2	OK	2.38922	3.20876	0.425475	1.35968	0.0062	0.0604318	no
P4ha3	P4ha3	P4ha3	chr7:100285519-100319699	q1	q2	OK	1.48698	2.04946	0.462858	1.42058	0.00625	0.0608439	no
Tmem132c	Tmem132c	Tmem132c	chr5:127241825-127565790	q1	q2	OK	3.21894	2.49136	-0.369653	-1.34883	0.00625	0.0608439	no
Pstpip2	Pstpip2	Pstpip2	chr18:77794549-77882879	q1	q2	OK	3.89088	5.08258	0.385464	1.34337	0.0063	0.061255	no
Retnla	Retnla	Retnla	chr16:48842551-48844461	q1	q2	OK	0.745636	0.258138	-1.53033	-1.55556	0.0063	0.061255	no
Batf	Batf	Batf	chr12:85686719-85709087	q1	q2	OK	0.161418	0.376581	1.22216	1.40834	0.00635	0.0616271	no
Cldn14	Cldn14	Cldn14	chr16:93919030-94008837	q1	q2	OK	5.88555	4.25289	-0.468735	-1.41152	0.00635	0.0616271	no
Rab19	Rab19	Rab19	chr6:39381427-39390379	q1	q2	OK	0.0737069	0.218319	1.56656	1.52676	0.00635	0.0616271	no
Itgb1bp2	Itgb1bp2	Itgb1bp2	chrX:101449108-101453541	q1	q2	OK	0.340416	0.134727	-1.33726	-1.43311	0.0064	0.0620359	no
Pbx1	Pbx1	Pbx1	chr1:168119363-168432169	q1	q2	OK	9.66734	11.896	0.299281	1.35595	0.0064	0.0620359	no
9330117O12Rik	9330117O12Rik	9330117O12Rik	chr18:54611743-54639870	q1	q2	OK	3.83583	5.17041	0.430741	1.33356	0.00645	0.0622526	no
Axl	Axl	Axl	chr7:25756499-25788733	q1	q2	OK	15.819	19.3181	0.288293	1.39735	0.00645	0.0622526	no
Cytip	Cytip	Cytip	chr2:58129138-58160122	q1	q2	OK	0.109471	0.200004	0.869478	1.39154	0.00645	0.0622526	no
Kcng1	Kcng1	Kcng1	chr2:168261697-168269331	q1	q2	OK	0.848215	1.29989	0.615887	1.39724	0.00645	0.0622526	no
Lamp2	Lamp2	Lamp2	chrX:38401356-38456460	q1	q2	OK	77.5414	94.3396	0.282897	1.35531	0.00645	0.0622526	no
Ms4a4c	Ms4a4c	Ms4a4c	chr19:11407660-11427246	q1	q2	OK	0.143055	0.328996	1.20151	1.47957	0.00645	0.0622526	no
Ppfibp2	Ppfibp2	Ppfibp2	chr7:107595050-107758032	q1	q2	OK	6.6881	8.35566	0.321157	1.34003	0.00645	0.0622526	no
Guca1a	Guca1a	Guca1a	chr17:47394557-47400584	q1	q2	OK	0.0715838	0.28549	1.99574	1.65186	0.0065	0.0626584	no
Pml	Pml	Pml	chr9:58217179-58249786	q1	q2	OK	1.62276	2.15806	0.411282	1.36606	0.0065	0.0626584	no
Flt4	Flt4	Flt4	chr11:49609678-49652739	q1	q2	OK	0.886485	1.21661	0.456696	1.36873	0.00655	0.0630633	no
Srcap	Srcap	Srcap	chr7:127510437-127561219	q1	q2	OK	7.57417	9.22504	0.284468	1.34409	0.00655	0.0630633	no
D130017N08Rik	D130017N08Rik	D130017N08Rik	chr5:143758353-143764942	q1	q2	OK	3.50902	4.84461	0.465312	1.35939	0.0066	0.0634284	no
Golga7	Golga7	Golga7	chr8:23241325-23257080	q1	q2	OK	82.7652	68.1898	-0.279467	-1.35574	0.0066	0.0634284	no
Parp9	Parp9	Parp9	chr16:35926514-35972621	q1	q2	OK	2.08989	3.1487	0.591332	1.37602	0.0066	0.0634284	no
Col24a1	Col24a1	Col24a1	chr3:145292471-145552005	q1	q2	OK	0.441545	0.633489	0.52076	1.38343	0.00665	0.06387	no
Kcns2	Kcns2	Kcns2	chr15:34837354-34843407	q1	q2	OK	2.81941	2.11056	-0.417764	-1.34997	0.0067	0.0641547	no
Lppr1	Lppr1	Lppr1	chr4:49059461-49340261	q1	q2	OK	4.8942	3.71745	-0.396758	-1.37365	0.0067	0.0641547	no
Paqr6	Paqr6	Paqr6	chr3:88364588-88368541	q1	q2	OK	33.2943	26.815	-0.312235	-1.35343	0.0067	0.0641547	no
Rassf9	Rassf9	Rassf9	chr10:102512221-102546560	q1	q2	OK	1.09627	1.61438	0.558375	1.37481	0.0067	0.0641547	no
Snta1	Snta1	Snta1	chr2:154376313-154408084	q1	q2	OK	17.9972	14.343	-0.327431	-1.34011	0.0067	0.0641547	no
Etv5	Etv5	Etv5	chr16:22381312-22439570	q1	q2	OK	11.8003	14.5928	0.306436	1.37798	0.00675	0.0645159	no
Nxpe4	Nxpe4	Nxpe4	chr9:48362040-48400025	q1	q2	OK	6.34831	4.93426	-0.363538	-1.36577	0.00675	0.0645159	no
Tmem220	Tmem220	Tmem220	chr11:67025153-67035312	q1	q2	OK	0.451081	0.771487	0.774255	1.32954	0.00675	0.0645159	no
Fam189b	Fam189b	Fam189b	chr3:89183224-89189289	q1	q2	OK	3.95112	5.17884	0.390365	1.34649	0.0068	0.0647582	no
Fbln5	Fbln5	Fbln5	chr12:101746564-101819119	q1	q2	OK	3.7338	2.92832	-0.350569	-1.32211	0.0068	0.0647582	no
Golm1	Golm1	Golm1	chr13:59634995-59675784	q1	q2	OK	5.39464	6.81455	0.337091	1.34639	0.0068	0.0647582	no
Hoxa10	Hoxa10	Hoxa10	chr6:52231196-52240854	q1	q2	OK	22.034	17.3341	-0.346114	-1.37686	0.0068	0.0647582	no
Ltb	Ltb	Ltb	chr17:35194506-35196305	q1	q2	OK	0.226448	0.498442	1.13824	1.43428	0.0068	0.0647582	no
Per3	Per3	Per3	chr4:151003654-151044665	q1	q2	OK	6.16706	4.95123	-0.316794	-1.33026	0.0068	0.0647582	no
Hspa5	Hspa5	Hspa5	chr2:34772089-34776529	q1	q2	OK	108.79	131.101	0.269126	1.32089	0.00685	0.0651163	no
Plin4	Plin4	Plin4	chr17:56079630-56109802	q1	q2	OK	0.714592	1.57929	1.14409	1.41955	0.00685	0.0651163	no
Slc29a3	Slc29a3	Slc29a3	chr10:60712071-60752782	q1	q2	OK	5.62575	7.06059	0.327744	1.34878	0.00685	0.0651163	no
Arhgef10l	Arhgef10l	Arhgef10l	chr4:140514484-140665905	q1	q2	OK	16.1691	13.217	-0.290848	-1.34033	0.0069	0.0654338	no
Clec4n	Clec4n	Clec4n	chr6:123229842-123247024	q1	q2	OK	0.198967	0.436026	1.13189	1.34475	0.0069	0.0654338	no
Mcoln3	Mcoln3	Mcoln3	chr3:146121790-146140646	q1	q2	OK	0.0156284	0.260859	4.06103	2.55679	0.0069	0.0654338	no
Snx15	Snx15	Snx15	chr19:6119403-6128215	q1	q2	OK	11.8722	9.18982	-0.369474	-1.3745	0.0069	0.0654338	no
Fmnl1	Fmnl1	Fmnl1	chr11:103171137-103198900	q1	q2	OK	3.69763	4.70814	0.348557	1.34463	0.00695	0.0657497	no
Mypop	Mypop	Mypop	chr7:18991244-19001766	q1	q2	OK	15.5837	12.5465	-0.312746	-1.32932	0.00695	0.0657497	no
Ppp2r2a	Ppp2r2a	Ppp2r2a	chr14:67014055-67072471	q1	q2	OK	13.9488	17.2459	0.306117	1.34602	0.00695	0.0657497	no
Slc26a11	Slc26a11	Slc26a11	chr11:119355556-119381076	q1	q2	OK	3.50009	2.55564	-0.453708	-1.34777	0.00695	0.0657497	no
Gstt3	Gstt3	Gstt3	chr10:75774121-75781414	q1	q2	OK	5.92463	7.82409	0.401197	1.32769	0.007	0.0661433	no
Rundc3b	Rundc3b	Rundc3b	chr5:8490335-8622952	q1	q2	OK	15.4469	12.4859	-0.307021	-1.34843	0.007	0.0661433	no
Col27a1	Col27a1	Col27a1	chr4:63215411-63334990	q1	q2	OK	0.733756	1.00045	0.44727	1.34423	0.00705	0.0664564	no
Ppic	Ppic	Ppic	chr18:53406340-53418007	q1	q2	OK	3.85125	2.65277	-0.537825	-1.38833	0.00705	0.0664564	no
Sstr1	Sstr1	Sstr1	chr12:58211803-58216036	q1	q2	OK	5.83805	4.51821	-0.369737	-1.3243	0.00705	0.0664564	no
Tulp3	Tulp3	Tulp3	chr6:128321160-128355851	q1	q2	OK	3.8704	5.01561	0.373942	1.3542	0.00705	0.0664564	no
Adam33	Adam33	Adam33	chr2:131050816-131063814	q1	q2	OK	0.488027	0.758306	0.635819	1.34465	0.0071	0.0668477	no
Anp32b	Anp32b	Anp32b	chr4:46451116-46472523	q1	q2	OK	5.92668	7.82013	0.399969	1.35518	0.0071	0.0668477	no
Ildr1	Ildr1	Ildr1	chr16:36693977-36726804	q1	q2	OK	0.683352	0.428655	-0.672811	-1.36781	0.00715	0.0671981	no
Rps28	Rps28	Rps28	chr17:33823036-33824498	q1	q2	OK	262.391	320.987	0.290799	1.32593	0.00715	0.0671981	no
Slc40a1	Slc40a1	Slc40a1	chr1:45908069-45925594	q1	q2	OK	6.07073	4.69594	-0.370455	-1.3199	0.00715	0.0671981	no
BC055402	BC055402	BC055402	chr1:57200644-57214996	q1	q2	OK	0.191467	0.341179	0.83343	1.38069	0.0072	0.0675471	no
Elf2	Elf2	Elf2	chr3:51252719-51340644	q1	q2	OK	14.0316	17.1646	0.290752	1.37336	0.0072	0.0675471	no
Gm7694	Gm7694	Gm7694	chr1:170298192-170306332	q1	q2	OK	0.714897	1.03489	0.533675	1.33122	0.0072	0.0675471	no
Chrm3	Chrm3	Chrm3	chr13:9876612-10360803	q1	q2	OK	4.84547	3.73099	-0.377076	-1.3355	0.00725	0.0679758	no
Adgre5	Adgre5	Adgre5	chr8:83715176-83741311	q1	q2	OK	6.63178	8.77201	0.403511	1.34095	0.0073	0.0683632	no
Peg12	Peg12	Peg12	chr7:62461870-62464510	q1	q2	OK	0.285199	0.133494	-1.0952	-1.42931	0.0073	0.0683632	no
Cmtm3	Cmtm3	Cmtm3	chr8:104340593-104347672	q1	q2	OK	5.11816	6.8525	0.421006	1.33823	0.00735	0.068709	no
Mgarp	Mgarp	Mgarp	chr3:51388412-51396547	q1	q2	OK	0.100944	0.255312	1.33871	1.35267	0.00735	0.068709	no
Strn4	Strn4	Strn4	chr7:16809266-16840931	q1	q2	OK	24.5384	19.5081	-0.330964	-1.32668	0.00735	0.068709	no
Ackr1	Ackr1	Ackr1	chr1:173331885-173333503	q1	q2	OK	12.7753	16.7268	0.388811	1.31729	0.0074	0.0689718	no
Ccdc171	Ccdc171	Ccdc171	chr4:83525544-83864670	q1	q2	OK	2.55489	3.29606	0.367485	1.30938	0.0074	0.0689718	no
Ptk7	Ptk7	Ptk7	chr17:46564450-46629504	q1	q2	OK	3.50437	2.70131	-0.375495	-1.32768	0.0074	0.0689718	no
Qdpr	Qdpr	Qdpr	chr5:45434031-45450229	q1	q2	OK	228.828	188.974	-0.276081	-1.3123	0.0074	0.0689718	no
Hivep1	Hivep1	Hivep1	chr13:42052020-42185026	q1	q2	OK	7.76003	9.398	0.276292	1.31981	0.0074	0.0689719	no
Pcsk5	Pcsk5	Pcsk5	chr19:17432313-17837632	q1	q2	OK	2.18617	1.64879	-0.406996	-1.37434	0.00745	0.0693558	no
Ptpn22	Ptpn22	Ptpn22	chr3:103859794-103912252	q1	q2	OK	0.265942	0.457406	0.782367	1.36485	0.00745	0.0693558	no
Pla2g15	Pla2g15	Pla2g15	chr8:106150398-106164715	q1	q2	OK	5.21779	6.7688	0.375462	1.33544	0.0075	0.0697801	no
Atp8b4	Atp8b4	Atp8b4	chr2:126320972-126491553	q1	q2	OK	0.133658	0.232562	0.799063	1.37231	0.00755	0.0701211	no
Hebp1	Hebp1	Hebp1	chr6:135137518-135168215	q1	q2	OK	10.134	7.56328	-0.42212	-1.33432	0.00755	0.0701211	no
[truncated: 22,651 more rows]

## Sheet: Significant DEGs
Cortex	Spinal Cord
1110008P14Rik	1700063D05Rik
[truncated: 1,536 more rows]

## Sheet: Cortex GOs
Analysis Type:	PANTHER Overrepresentation Test (Released 20230705)
[truncated: 618 more rows]

[truncated: 1 more sheets: Spinal Cord GOs]
