# Supplementary material for: Aging disrupts blood–brain and blood-spinal cord barrier homeostasis, but does not increase paracellular permeability
Source: GeroScience. 2024 Oct 30;47(1):263–85. doi: 10.1007/s11357-024-01404-9 (PMC11872845; doi:10.1007/s11357-024-01404-9)
Supplement: Supplementary file 3 — Supplementary file3 Online resource 3 Single cell DEGs for all clusters. (XLSX 610 KB) [file 11357_2024_1404_MOESM3_ESM.xlsx]

## Sheet: Cluster 0 DEGs
	p_val	avg_logFC	pct.1	pct.2	p_val_adj
H2-Q7	0	0.76695	0.287	0.03	0
H2-Q6	0	0.649183	0.229	0.018	0
Stmn2	0	0.599529	0.275	0.07	0
Cystm1	0	0.433196	0.48	0.248	0
H2-K1	0	0.420388	0.816	0.649	0
Fxyd5	0	0.326603	0.803	0.628	0
Dbp	0	-0.654486	0.096	0.365	0
Alpl	4.09854e-272	0.419362	0.363	0.175	1.40957e-267
Fmo2	2.89463e-271	0.445451	0.327	0.154	9.95522e-267
Asb4	4.67581e-262	0.393721	0.23	0.082	1.6081e-257
Ciart	1.64992e-255	-0.40833	0.059	0.203	5.6744e-251
Hsp90aa1	3.05237e-255	0.278418	0.714	0.549	1.04977e-250
Akap12	1.17777e-246	0.295842	0.67	0.499	4.0506e-242
Syne1	3.64228e-243	0.316766	0.542	0.36	1.25265e-238
Tcf15	2.17853e-233	0.343462	0.247	0.102	7.49241e-229
Cd9	5.53985e-233	0.39908	0.369	0.2	1.90527e-228
Atf3	4.50645e-220	0.395696	0.532	0.355	1.54986e-215
Rgcc	2.29989e-219	-0.320402	0.628	0.706	7.90977e-215
Gm42418	2.59942e-216	0.318578	0.654	0.502	8.93992e-212
Slc7a5	1.36771e-205	-0.257448	0.722	0.748	4.70383e-201
Auts2	9.47991e-205	-0.367651	0.054	0.176	3.26033e-200
Fmo1	7.39644e-204	0.362469	0.299	0.153	2.54378e-199
H2-D1	3.1697e-194	0.371114	0.873	0.782	1.09012e-189
H2-Q4	2.87522e-192	0.286407	0.401	0.238	9.88844e-188
Plaur	9.88152e-190	0.380932	0.211	0.09	3.39845e-185
Gm9946	4.77837e-186	0.342056	0.305	0.159	1.64338e-181
Anxa2	1.36928e-182	0.282112	0.623	0.475	4.70924e-178
Stra6	6.45196e-167	0.344679	0.348	0.205	2.21896e-162
Adgrl3	2.19722e-162	-0.291617	0.047	0.148	7.55668e-158
Tef	1.6286e-161	-0.273345	0.089	0.21	5.60107e-157
Skil	9.4906e-158	0.271938	0.434	0.289	3.26401e-153
Tubb4b	2.59274e-156	0.274179	0.547	0.405	8.91696e-152
Arid5a	2.63634e-154	0.308813	0.273	0.149	9.06689e-150
Irx3	1.51341e-150	0.255616	0.123	0.04	5.20491e-146
Lypd1	3.80358e-149	0.273598	0.103	0.028	1.30813e-144
Cp	6.85906e-149	0.279921	0.366	0.228	2.35897e-144
Vwf	6.58532e-143	0.335106	0.373	0.238	2.26482e-138
Ldha	1.16334e-137	0.279236	0.768	0.65	4.00096e-133
Pla2g4a	2.56044e-137	0.27926	0.197	0.094	8.80588e-133
Cpe	4.88711e-137	-0.386118	0.243	0.381	1.68078e-132
Hspa1b	2.065e-136	0.328199	0.406	0.281	7.10193e-132
Ivns1abp	6.75471e-135	-0.4285	0.254	0.376	2.32308e-130
Selenow	8.92102e-133	-0.303385	0.692	0.778	3.06812e-128
Rpl27	7.35497e-130	-0.366273	0.589	0.664	2.52952e-125
Gm26532	1.38478e-129	0.271238	0.31	0.19	4.76253e-125
Sbno2	2.38705e-128	0.304417	0.232	0.126	8.20956e-124
Sult1a1	3.09585e-126	-0.278878	0.132	0.248	1.06472e-121
Rps15	5.39306e-126	-0.253941	0.78	0.836	1.85478e-121
Abca1	5.78877e-126	-0.275676	0.057	0.147	1.99087e-121
Plscr1	5.3408e-125	0.252547	0.212	0.108	1.83681e-120
Serpine2	2.95692e-120	-0.350567	0.111	0.218	1.01694e-115
Ptrf	1.90384e-116	0.614389	0.162	0.076	6.54768e-112
Angptl4	2.94124e-111	-0.276018	0.06	0.144	1.01155e-106
Trp53inp1	2.59507e-110	-0.263667	0.101	0.199	8.92496e-106
Rps28	1.09466e-106	-0.252818	0.801	0.836	3.76475e-102
Plec	2.5014e-106	0.250426	0.357	0.244	8.6028e-102
Net1	1.3368e-98	-0.322798	0.344	0.441	4.59751e-94
Sdpr	3.84673e-90	0.307757	0.148	0.073	1.32297e-85
Selk	1.12403e-89	0.333239	0.166	0.087	3.86578e-85
Sepp1	1.40686e-88	0.259892	0.188	0.1	4.83848e-84
Sem1	1.13612e-84	-0.26711	0.588	0.661	3.90734e-80
Sox4	2.73406e-84	-0.259899	0.054	0.122	9.40299e-80
Gnb1	4.66806e-84	0.259869	0.74	0.641	1.60544e-79
Sepw1	7.73086e-82	0.262984	0.175	0.096	2.6588e-77
Pik3ip1	1.0541e-78	-0.261468	0.374	0.465	3.62528e-74
Rpl23a	5.19323e-75	-0.263838	0.667	0.71	1.78606e-70
Gja1	2.99181e-74	-0.273721	0.123	0.205	1.02894e-69
Sept15	1.59598e-70	0.305213	0.143	0.077	5.48889e-66
Cops9	1.36525e-66	-0.298454	0.316	0.41	4.69537e-62
Hmgcs2	3.94395e-66	-0.293179	0.232	0.32	1.3564e-61
Uba52	7.22704e-62	-0.399145	0.481	0.53	2.48552e-57
Sept2	9.15646e-62	0.296906	0.152	0.088	3.14909e-57
Nrep	1.56695e-60	-0.272053	0.077	0.139	5.38906e-56
Usmg5	1.91265e-58	-0.309789	0.467	0.531	6.57799e-54
Mt2	5.22467e-58	-0.32331	0.387	0.45	1.79687e-53
Gnb2l1	1.8824e-55	0.251942	0.124	0.069	6.47395e-51
Ndufa3	2.0434e-54	-0.291792	0.491	0.546	7.02765e-50
Mrpl52	3.37863e-54	-0.273498	0.24	0.32	1.16198e-49
B2m	5.58516e-41	0.273073	0.902	0.836	1.92085e-36
Ddit4	1.33752e-40	-0.258625	0.258	0.323	4.60001e-36
Pcsk1n	1.23074e-33	-0.422431	0.114	0.158	4.23275e-29
8430408G22Rik	6.55838e-26	0.268909	0.384	0.324	2.25556e-21
Snrpg	1.41984e-25	-0.255243	0.446	0.478	4.88312e-21
AC160336.1	1.42198e-25	-0.288668	0.238	0.287	4.89049e-21
Ly6a	7.97548e-23	0.260587	0.975	0.952	2.74293e-18
Kif5a	3.10436e-18	-0.252936	0.138	0.169	1.06765e-13
Mbp	6.77e-11	0.667995	0.121	0.147	2.32834e-06
Cldn5	3.02237e-05	0.26342	0.995	0.992	1
Bsg	7.94206e-05	0.604634	1	0.999	1
Pltp	0.965042	0.290217	0.961	0.936	1

## Sheet: Cluster 1 DEGs
	p_val	avg_logFC	pct.1	pct.2	p_val_adj
H2-D1	0	0.950079	0.883	0.813	0
Lyz2	0	0.860829	0.719	0.572	0
C1qa	0	0.729881	0.998	0.996	0
Crlf2	0	0.698468	0.509	0.174	0
H2-K1	0	0.678245	0.802	0.757	0
B2m	0	0.655695	0.978	0.96	0
Fth1	0	0.564499	0.996	0.996	0
Cst3	0	0.533048	1	1	0
Ctsz	0	0.528696	0.987	0.976	0
C1qc	0	0.526566	0.998	0.996	0
Klk8	0	0.518018	0.506	0.295	0
Cd9	0	0.507759	0.975	0.96	0
C1qb	0	0.456842	0.999	0.996	0
Ctss	0	0.443005	0.999	0.995	0
Ctsb	0	0.428016	0.988	0.978	0
Cd81	0	0.424172	0.998	0.996	0
Itm2b	0	0.391803	0.999	0.998	0
Eef1a1	0	0.376656	0.991	0.987	0
Cfl1	0	0.343745	0.932	0.929	0
Ftl1	0	0.32942	0.992	0.994	0
Tmsb4x	0	0.279175	1	1	0
Glul	0	-0.285761	0.814	0.931	0
Ubc	0	-0.308564	0.894	0.946	0
Txnip	0	-0.32801	0.642	0.805	0
Serinc3	0	-0.371215	0.924	0.947	0
Rhob	0	-0.374385	0.809	0.934	0
Ddit4	0	-0.397409	0.082	0.266	0
Adrb1	0	-0.399956	0.148	0.342	0
Numb	0	-0.403877	0.284	0.489	0
Btg2	0	-0.408524	0.562	0.76	0
Sgk1	0	-0.50359	0.519	0.766	0
Dusp1	0	-0.532572	0.184	0.433	0
Fkbp5	0	-0.541833	0.148	0.394	0
Tsc22d3	0	-0.548208	0.255	0.544	0
Rgs1	0	-0.555186	0.22	0.483	0
Fos	0	-0.567087	0.195	0.439	0
Jun	0	-0.691457	0.492	0.762	0
Egr1	1.76146e-291	-0.47095	0.117	0.288	6.05803e-287
Rgs7bp	1.41304e-289	-0.326105	0.016	0.118	4.85971e-285
Jmjd1c	1.50596e-287	-0.375713	0.352	0.561	5.17928e-283
Picalm	7.62723e-287	-0.321674	0.578	0.763	2.62316e-282
Dbp	4.12391e-280	-0.389541	0.056	0.19	1.41829e-275
Laptm5	1.3451e-273	0.330657	0.99	0.978	4.62608e-269
Mcl1	7.04622e-273	-0.365215	0.384	0.574	2.42334e-268
Epb41l2	1.67715e-272	-0.367369	0.377	0.57	5.76807e-268
Gm26917	5.14485e-271	-0.397018	0.259	0.453	1.76942e-266
Ddx5	6.46552e-271	-0.271744	0.792	0.903	2.22362e-266
Tm6sf1	3.11732e-263	-0.345801	0.385	0.583	1.07211e-258
Upk1b	5.90602e-257	0.506254	0.397	0.225	2.0312e-252
Cebpb	2.02232e-256	-0.331642	0.337	0.518	6.95517e-252
Dennd4a	1.86531e-254	-0.392859	0.301	0.48	6.41518e-250
Ildr2	1.7159e-253	0.304772	0.114	0.015	5.90133e-249
Zfp36l2	2.66402e-252	-0.344316	0.437	0.624	9.16209e-248
Rps3a	5.2548e-252	0.498249	0.423	0.261	1.80723e-247
Per1	3.61283e-251	-0.333142	0.068	0.201	1.24252e-246
Map4k4	3.74454e-245	-0.372977	0.308	0.483	1.28782e-240
Cd63	4.07423e-245	0.375855	0.795	0.74	1.40121e-240
Nrip1	2.84217e-243	-0.319862	0.435	0.624	9.7748e-239
Ccnd3	9.10078e-243	-0.332553	0.197	0.373	3.12994e-238
Mef2a	3.3712e-236	-0.282177	0.604	0.78	1.15942e-231
Pde3b	1.53837e-234	-0.329081	0.541	0.681	5.29077e-230
Mycl	8.89692e-233	-0.303447	0.016	0.104	3.05983e-228
Tagap	3.46706e-224	-0.388172	0.243	0.407	1.19239e-219
Zfp36	8.13668e-224	-0.348615	0.412	0.594	2.79837e-219
Il7r	9.59345e-224	-0.360832	0.103	0.24	3.29938e-219
Snrnp70	2.40751e-217	-0.321343	0.461	0.626	8.27989e-213
Dock4	5.03783e-217	-0.342286	0.301	0.471	1.73261e-212
Vsir	5.09355e-217	-0.315953	0.458	0.648	1.75177e-212
Ikzf1	8.61373e-217	-0.322904	0.38	0.551	2.96243e-212
Ccr5	3.29407e-216	-0.304929	0.576	0.723	1.1329e-211
Slc1a3	9.62184e-216	-0.307774	0.482	0.641	3.30914e-211
Marchf1	8.0151e-215	-0.330804	0.289	0.464	2.75655e-210
Frmd4a	2.05114e-213	-0.273179	0.566	0.73	7.05427e-209
Cfh	1.71969e-212	-0.296642	0.652	0.786	5.91436e-208
Jund	1.75634e-210	-0.273079	0.523	0.713	6.04039e-206
Ctsh	5.66119e-210	0.31346	0.93	0.923	1.947e-205
Lgmn	5.90981e-208	0.419082	0.996	0.994	2.0325e-203
Luc7l2	6.64606e-207	-0.308915	0.467	0.631	2.28571e-202
Rpl13a	3.35983e-206	0.348291	0.672	0.55	1.15551e-201
Tlr7	6.38028e-206	-0.353156	0.264	0.424	2.19431e-201
Rn45s	3.53102e-205	0.4589	0.502	0.313	1.21439e-200
Rassf2	1.6475e-204	-0.297251	0.252	0.419	5.66606e-200
Itga6	7.41818e-204	-0.329148	0.346	0.508	2.55126e-199
Tnfsf13b	7.59356e-203	0.411157	0.189	0.071	2.61158e-198
Ints6l	6.17157e-202	-0.344646	0.117	0.258	2.12253e-197
Son	1.83016e-200	-0.253247	0.827	0.884	6.29427e-196
Psap	2.01756e-200	0.344369	0.988	0.985	6.93879e-196
Elmo1	3.6029e-199	-0.304483	0.482	0.632	1.23911e-194
Socs3	4.37605e-198	-0.368783	0.127	0.266	1.50501e-193
Mertk	1.90732e-195	-0.266346	0.568	0.714	6.55966e-191
Dock10	1.49371e-194	-0.307947	0.394	0.556	5.13716e-190
Ppp1r21	3.40545e-192	-0.328435	0.093	0.219	1.1712e-187
Lsp1	2.3047e-191	0.554539	0.322	0.188	7.92632e-187
Ankrd44	2.33688e-191	-0.3233	0.31	0.472	8.037e-187
Kctd12	2.2401e-188	-0.254432	0.697	0.816	7.70415e-184
AC160336.1	1.21623e-186	-0.392508	0.107	0.235	4.18285e-182
Lifr	3.7318e-186	-0.321728	0.166	0.307	1.28344e-181
Sfpi1	1.12208e-185	0.696039	0.39	0.264	3.85905e-181
Nptn	1.7012e-185	-0.331632	0.473	0.603	5.85078e-181
Bmp2k	1.29244e-182	-0.25977	0.478	0.657	4.44496e-178
Arhgap45	2.34757e-182	-0.322497	0.232	0.397	8.07378e-178
Nmt1	1.04183e-180	-0.307073	0.412	0.568	3.58305e-176
Pag1	7.48763e-180	-0.260172	0.554	0.695	2.57514e-175
Macf1	6.54057e-179	-0.264819	0.564	0.708	2.24943e-174
Ctsd	2.92638e-176	0.32028	0.999	0.996	1.00644e-171
Dhx9	2.39564e-174	-0.288595	0.129	0.26	8.23909e-170
Naalad2	2.18699e-172	0.320475	0.174	0.068	7.5215e-168
Pik3r1	2.49423e-172	-0.276484	0.37	0.536	8.57814e-168
Klf4	6.80527e-172	-0.322156	0.066	0.168	2.34047e-167
Ssh2	3.86041e-169	-0.265881	0.608	0.721	1.32767e-164
Pnisr	1.02044e-168	-0.301093	0.275	0.443	3.50951e-164
AF251705	1.07451e-168	0.419783	0.484	0.332	3.69546e-164
Sfpq	3.04831e-168	-0.28007	0.343	0.501	1.04838e-163
Btg1	9.97713e-168	-0.250909	0.62	0.752	3.43133e-163
Ankrd11	1.7034e-167	-0.259225	0.353	0.515	5.85832e-163
Sparc	2.25315e-167	0.419113	0.991	0.992	7.74905e-163
Fchsd2	4.23595e-167	-0.291621	0.284	0.439	1.45683e-162
Pten	9.50435e-167	-0.265951	0.336	0.494	3.26874e-162
Rapgef5	3.9904e-166	-0.281869	0.243	0.397	1.37238e-161
Rcan1	4.13931e-166	-0.299814	0.087	0.196	1.42359e-161
Selenop	1.12544e-165	-0.326082	0.374	0.567	3.87062e-161
Cmtm6	3.50869e-165	-0.268006	0.675	0.778	1.20671e-160
Wdr26	4.47726e-165	-0.301241	0.283	0.43	1.53982e-160
Tra2a	7.0914e-164	-0.318184	0.285	0.428	2.43887e-159
Dst	6.47927e-162	-0.283489	0.414	0.555	2.22835e-157
Klf2	1.08827e-161	-0.340767	0.146	0.276	3.74277e-157
Junb	1.48368e-161	-0.296802	0.568	0.722	5.10266e-157
Clk1	3.86664e-161	-0.289314	0.422	0.571	1.32982e-156
Ifi27l2a	8.24161e-161	0.295653	0.149	0.054	2.83445e-156
Ophn1	2.11861e-160	-0.26912	0.381	0.534	7.28632e-156
Nrros	1.64523e-158	-0.317226	0.142	0.275	5.65828e-154
Adgrg1	6.02049e-158	-0.289204	0.313	0.481	2.07057e-153
Pld4	4.4789e-157	0.375974	0.913	0.911	1.54038e-152
Selplg	9.52954e-157	0.32937	0.991	0.988	3.2774e-152
Pkn1	1.0614e-154	-0.273039	0.282	0.433	3.65038e-150
Chst1	2.48404e-152	0.373445	0.177	0.076	8.54312e-148
mt-Nd2	9.63545e-152	-0.289045	0.479	0.668	3.31382e-147
Eif4a2	2.82029e-151	-0.282059	0.375	0.525	9.69955e-147
Zfp652	1.88119e-150	-0.280603	0.191	0.327	6.46979e-146
Gnb2l1	9.70213e-150	0.487051	0.403	0.279	3.33676e-145
Irf2	3.28803e-147	-0.279319	0.311	0.452	1.13082e-142
Fcgr2b	6.02949e-147	0.392447	0.649	0.568	2.07366e-142
Adgre1	1.41023e-146	-0.28795	0.231	0.382	4.85007e-142
Mt1	2.88227e-145	-0.288417	0.454	0.608	9.91269e-141
4632428N05Rik	4.02593e-145	0.352004	0.467	0.31	1.3846e-140
Hmgb2	2.32214e-144	-0.318997	0.222	0.351	7.98629e-140
Sqor	2.9001e-144	-0.279074	0.107	0.221	9.97401e-140
Arglu1	1.12403e-142	-0.33076	0.627	0.676	3.86575e-138
Ccnl1	5.8166e-141	-0.309294	0.305	0.44	2.00044e-136
Nr1d2	1.58514e-140	-0.255837	0.052	0.136	5.45161e-136
Lgals3bp	5.05498e-140	0.728065	0.412	0.304	1.73851e-135
Retreg1	6.27032e-140	-0.280553	0.204	0.345	2.15649e-135
Acvr2b	7.3291e-140	-0.255876	0.074	0.169	2.52062e-135
Ier5	3.07705e-139	-0.254706	0.513	0.653	1.05826e-134
Smad7	7.04293e-139	-0.252726	0.392	0.532	2.42221e-134
Rnaset2a	6.29976e-137	-0.2934	0.16	0.287	2.16662e-132
mt-Nd3	6.45849e-137	-0.276161	0.321	0.482	2.2212e-132
Rasgrp3	1.50986e-136	-0.270338	0.411	0.541	5.19272e-132
Gng10	2.76701e-135	0.469728	0.404	0.284	9.51631e-131
Arid5b	7.63653e-135	-0.268029	0.162	0.279	2.62636e-130
Selenok	5.38554e-134	-0.273376	0.305	0.472	1.8522e-129
Zfp638	1.39745e-133	-0.270931	0.131	0.248	4.80612e-129
Slc38a2	1.15862e-132	-0.271559	0.254	0.386	3.98472e-128
Selenos	2.4267e-131	-0.281566	0.228	0.37	8.34591e-127
Cd164	2.62602e-131	-0.276132	0.656	0.719	9.03142e-127
Zfp36l1	3.07074e-131	-0.287417	0.519	0.615	1.05609e-126
Arhgdia	5.35761e-131	0.33184	0.717	0.708	1.84259e-126
Arsb	5.46806e-131	-0.2624	0.334	0.46	1.88058e-126
Tmed7	1.56056e-130	-0.266204	0.298	0.431	5.36709e-126
AC149090.1	2.47535e-129	-0.261499	0.278	0.431	8.51323e-125
Ppp1r15a	3.09781e-129	-0.30413	0.166	0.287	1.0654e-124
Mkln1	1.52634e-128	-0.268184	0.237	0.369	5.24939e-124
Tacc1	1.95218e-128	-0.265816	0.547	0.644	6.71394e-124
Kat6a	3.19738e-128	-0.256026	0.089	0.188	1.09964e-123
Hmha1	6.17482e-128	0.315558	0.469	0.336	2.12365e-123
Hnrnph1	3.21381e-127	-0.262999	0.343	0.478	1.10529e-122
Rock2	1.50589e-126	-0.26569	0.286	0.413	5.17906e-122
Ppp1r14b	3.01413e-126	-0.302114	0.331	0.445	1.03662e-121
Pisd-ps3	2.55783e-125	0.383409	0.389	0.266	8.79689e-121
Klhl24	3.46442e-125	-0.276818	0.229	0.348	1.19148e-120
Pald1	5.72406e-125	-0.264902	0.144	0.261	1.96862e-120
Bin2	1.6477e-123	-0.267041	0.295	0.447	5.66678e-119
Pros1	2.79758e-123	-0.286377	0.505	0.607	9.62143e-119
Slamf9	4.22421e-123	0.411931	0.34	0.229	1.45279e-118
Ifi30	3.93978e-122	0.497659	0.282	0.176	1.35497e-117
Adap2os	3.30545e-121	-0.276372	0.131	0.243	1.13681e-116
Phf14	3.34175e-121	-0.254714	0.306	0.436	1.1493e-116
Zcchc6	2.31649e-120	-0.25781	0.201	0.319	7.96689e-116
Il10ra	2.77435e-120	-0.255935	0.475	0.586	9.54156e-116
Arhgap17	2.11579e-119	-0.279355	0.328	0.444	7.27662e-115
Ier2	1.43373e-118	-0.299337	0.195	0.316	4.9309e-114
Chka	1.10666e-117	-0.270151	0.132	0.233	3.80604e-113
Ets1	1.28562e-117	-0.2561	0.235	0.355	4.42151e-113
Colgalt1	1.35146e-116	-0.258755	0.124	0.23	4.64794e-112
D4Wsu53e	1.11541e-115	0.39101	0.411	0.285	3.83612e-111
Ctc1	3.17291e-115	-0.254026	0.224	0.358	1.09123e-110
Hnrnpdl	5.83725e-112	-0.260969	0.202	0.329	2.00755e-107
Tef	8.21909e-112	-0.262867	0.095	0.183	2.82671e-107
Tmem119	9.56855e-112	0.376008	0.976	0.983	3.29082e-107
Akr1a1	1.07681e-108	0.284839	0.707	0.672	3.70336e-104
Klhdc8b	1.1895e-105	-0.256712	0.131	0.229	4.09092e-101
Sept15	6.9428e-104	0.32937	0.404	0.289	2.38777e-99
Cd68	2.70331e-102	0.284693	0.874	0.873	9.29721e-98
Abi3	4.26232e-101	0.272328	0.808	0.847	1.4659e-96
6720456B07Rik	7.32087e-101	0.34066	0.323	0.218	2.51779e-96
Ly9	1.67553e-100	0.288897	0.122	0.052	5.76249e-96
Taf1d	5.74843e-100	-0.278264	0.178	0.279	1.977e-95
Id2	6.97911e-100	-0.310385	0.18	0.28	2.40026e-95
0910001L09Rik	1.32222e-99	0.291997	0.237	0.154	4.54737e-95
H2-DMa	1.3725e-97	0.335826	0.64	0.589	4.72029e-93
mt-Nd1	1.54415e-96	-0.273437	0.487	0.668	5.31063e-92
Tra2b	3.67256e-93	-0.265646	0.396	0.503	1.26307e-88
Trex1	8.20347e-92	0.50143	0.189	0.108	2.82134e-87
B930036N10Rik	8.59618e-92	-0.259396	0.114	0.201	2.9564e-87
Tspo	2.03288e-87	0.293119	0.401	0.313	6.99149e-83
Gpr56	2.26288e-87	0.25706	0.381	0.271	7.78249e-83
Slc2a5	2.89088e-86	0.33515	0.715	0.681	9.9423e-82
2400001E08Rik	1.3509e-85	0.455832	0.225	0.146	4.646e-81
Gal3st4	2.68333e-85	0.375579	0.341	0.243	9.22851e-81
Lag3	3.74528e-85	0.268778	0.719	0.68	1.28808e-80
Itm2a	1.44216e-84	-0.338382	0.064	0.13	4.95987e-80
Grn	2.7389e-84	0.286286	0.952	0.959	9.41961e-80
Olfml3	5.48328e-84	0.275288	0.961	0.969	1.88581e-79
Rps27	8.64953e-84	-0.271722	0.801	0.835	2.97475e-79
Hk2	1.83e-76	-0.251988	0.595	0.636	6.29374e-72
Ifi27l1	2.68002e-74	0.302938	0.179	0.108	9.21713e-70
Tm9sf2	6.50144e-73	-0.268653	0.479	0.542	2.23598e-68
Sept2	1.54428e-72	0.252553	0.393	0.291	5.31109e-68
0610007C21Rik	7.20513e-72	0.285912	0.289	0.202	2.47799e-67
mt-Co3	2.68747e-71	-0.256712	0.498	0.686	9.24276e-67
Gnb1	6.57667e-69	0.369789	0.644	0.614	2.26185e-64
H47	6.752e-68	0.323356	0.276	0.196	2.32215e-63
Gpr84	7.05958e-67	0.383406	0.389	0.313	2.42793e-62
2310044H10Rik	7.56942e-66	0.40353	0.199	0.135	2.60328e-61
Rtp4	3.8897e-65	0.287831	0.117	0.061	1.33775e-60
Pkm2	5.14436e-64	0.435446	0.273	0.201	1.76925e-59
Hes1	9.7554e-64	-0.262824	0.145	0.219	3.35508e-59
0610031J06Rik	3.85357e-59	0.284907	0.265	0.189	1.32532e-54
Cd48	1.62028e-56	0.271718	0.429	0.365	5.57245e-52
Lgals9	5.83005e-56	0.312674	0.538	0.493	2.00507e-51
mt-Atp6	2.99823e-52	-0.251059	0.498	0.685	1.03115e-47
Shisa5	2.28312e-51	0.362859	0.485	0.452	7.85212e-47
Chst8	2.3382e-47	0.252858	0.118	0.071	8.04153e-43
Dpysl2	3.72554e-46	0.255165	0.656	0.615	1.28129e-41
F11r	1.3832e-45	0.357673	0.638	0.622	4.75709e-41
6230427J02Rik	1.49902e-45	0.367153	0.207	0.152	5.15545e-41
Dhrs3	1.37664e-41	0.287683	0.654	0.631	4.73455e-37
2900064A13Rik	1.49496e-41	0.315543	0.195	0.141	5.14148e-37
Mosc2	3.56408e-41	0.307411	0.201	0.147	1.22576e-36
Cxcl16	9.71084e-41	0.256579	0.249	0.19	3.33975e-36
Capg	1.66994e-36	0.304725	0.174	0.127	5.74326e-32
Syngr2	1.25554e-34	0.262042	0.677	0.693	4.31806e-30
Anxa5	1.67777e-29	0.283537	0.201	0.161	5.77018e-25
Grina	4.94849e-29	0.292003	0.466	0.452	1.70188e-24
H2-M3	6.98228e-27	0.295729	0.252	0.213	2.40135e-22
Mesdc2	1.05364e-22	0.261335	0.149	0.113	3.62369e-18
Ifitm3	2.61748e-21	0.271812	0.187	0.155	9.00202e-17
Mbp	1.12655e-19	0.646845	0.17	0.219	3.87445e-15
Slc39a1	6.34325e-15	-0.27156	0.398	0.404	2.18157e-10
Apoe	7.01244e-14	0.787644	0.607	0.78	2.41172e-09
Ppap2a	7.04463e-14	0.268931	0.129	0.104	2.42279e-09
Cd74	0.949039	0.32674	0.143	0.153	1

## Sheet: Cluster 2 DEGs
	p_val	avg_logFC	pct.1	pct.2	p_val_adj
Gpx8	6.41034e-239	-0.488928	0.012	0.155	2.20464e-234
Mt2	6.91382e-218	-0.268514	0.927	0.977	2.3778e-213
AC149090.1	2.43197e-163	0.472273	0.399	0.242	8.36403e-159
PISD	4.47679e-133	0.465157	0.14	0.043	1.53966e-128
C4b	3.1285e-118	0.38498	0.219	0.102	1.07595e-113
Efemp1	3.89007e-114	0.375751	0.255	0.136	1.33787e-109
Nap1l5	4.30966e-106	0.289614	0.396	0.257	1.48218e-101
Rpl41	1.46558e-94	-0.261266	0.861	0.914	5.04041e-90
Scg5	2.4808e-76	-0.28854	0.089	0.189	8.53198e-72
Rps28	9.45735e-67	-0.347722	0.453	0.567	3.25257e-62
3222401L13Rik	1.6441e-66	0.297929	0.204	0.119	5.65439e-62
Rps27	5.51322e-66	-0.32789	0.577	0.671	1.89611e-61
Rpe65	1.17268e-56	0.302488	0.151	0.082	4.03307e-52
Selenow	3.07844e-55	-0.309971	0.583	0.662	1.05874e-50
Itm2a	4.01182e-46	-0.409421	0.075	0.141	1.37975e-41
Dusp1	4.65047e-46	-0.319482	0.212	0.307	1.59939e-41
Rpl23a	2.102e-41	-0.279974	0.36	0.457	7.22921e-37
C030018K13Rik	2.76123e-35	0.257131	0.174	0.119	9.49641e-31
Rpl27	3.65716e-35	-0.290237	0.239	0.324	1.25777e-30
Cops9	6.2e-33	-0.293925	0.337	0.418	2.1323e-28
Ly6c1	5.40568e-29	-0.311216	0.075	0.124	1.85912e-24
Uba52	9.6144e-29	-0.344743	0.142	0.203	3.30659e-24
Kif5a	1.45534e-26	-0.35981	0.17	0.221	5.00519e-22
Cldn5	1.38827e-08	-0.268654	0.096	0.12	0.000477453

## Sheet: Cluster 3 DEGs
	p_val	avg_logFC	pct.1	pct.2	p_val_adj
Crlf2	0	0.705845	0.483	0.118	0
Gm42418	0	0.693565	0.435	0.141	0
Lamp1	0	0.669713	0.713	0.315	0
Timp2	0	0.579283	0.634	0.265	0
Ubb	0	-0.250879	0.972	0.945	0
H3f3b	0	-0.272315	0.967	0.962	0
Rps29	0	-0.280383	0.995	0.995	0
Rpl41	0	-0.291277	0.977	0.968	0
mt-Co1	0	-0.295007	0.897	0.956	0
mt-Co3	0	-0.308784	0.901	0.961	0
Rps27	0	-0.344412	0.927	0.959	0
Jun	0	-0.393087	0.848	0.931	0
Ubc	0	-0.396199	0.912	0.923	0
Junb	0	-0.412215	0.884	0.937	0
mt-Nd1	0	-0.425892	0.836	0.899	0
Fos	0	-0.519191	0.652	0.812	0
mt-Atp6	3.80673e-306	-0.277282	0.886	0.94	1.30921e-301
Lyz2	1.62014e-296	0.885544	0.659	0.312	5.57198e-292
mt-Cytb	2.21448e-274	-0.263824	0.849	0.895	7.61604e-270
Fcrls	1.99553e-272	-0.279085	0.802	0.845	6.86301e-268
Ptms	2.47679e-268	0.492513	0.468	0.167	8.51816e-264
Selenop	9.25609e-267	-0.330325	0.768	0.843	3.18335e-262
Rpl37	2.24972e-253	-0.255326	0.973	0.95	7.73725e-249
Ctsd	4.55341e-248	0.439282	0.995	0.993	1.56601e-243
Cst3	1.24248e-237	0.320254	1	1	4.27315e-233
Gnas	5.63213e-237	0.439168	0.667	0.311	1.937e-232
mt-Nd4	1.12346e-215	-0.290679	0.797	0.839	3.8638e-211
Capg	1.55557e-215	0.638306	0.247	0.06	5.34991e-211
Klk8	5.20433e-212	0.41357	0.447	0.171	1.78987e-207
Tnfsf13b	1.82907e-210	0.490569	0.183	0.029	6.29053e-206
Glul	1.51481e-209	-0.4703	0.686	0.718	5.20973e-205
Bcl2a1a	6.92981e-202	0.404408	0.234	0.055	2.3833e-197
Zfp36	3.07171e-201	-0.460928	0.648	0.7	1.05642e-196
Naalad2	2.89664e-199	0.437621	0.144	0.016	9.96211e-195
Rtn4	5.28371e-199	0.377384	0.454	0.184	1.81717e-194
Itgb5	3.71587e-192	0.471833	0.649	0.325	1.27796e-187
Rhob	5.71607e-191	-0.388895	0.777	0.79	1.96587e-186
Lsp1	1.64337e-189	0.478975	0.251	0.068	5.65189e-185
Gm26917	2.08557e-189	0.530301	0.294	0.096	7.1727e-185
Rps28	5.80427e-178	-0.28497	0.912	0.893	1.9962e-173
Ybx1	8.02804e-174	0.310602	0.495	0.22	2.761e-169
Rac1	1.88292e-172	0.365236	0.524	0.245	6.47574e-168
Ifi27l2a	1.54873e-171	0.457441	0.174	0.034	5.32638e-167
Cd48	3.30163e-169	0.347534	0.333	0.122	1.1355e-164
Bri3	1.44163e-167	0.291526	0.556	0.261	4.95806e-163
Anxa5	4.69385e-167	0.419377	0.238	0.069	1.61431e-162
Nptn	6.59346e-167	0.308854	0.311	0.111	2.26762e-162
Cst7	1.77465e-166	0.65079	0.15	0.026	6.10336e-162
Sepp1	3.61289e-166	0.8116	0.136	0.019	1.24254e-161
Cxcl16	7.57228e-164	0.459063	0.332	0.127	2.60426e-159
H2-T23	1.23754e-163	0.395176	0.269	0.089	4.25615e-159
Gnb2l1	1.54449e-163	0.563946	0.12	0.013	5.31182e-159
Tspo	7.24689e-160	0.34597	0.364	0.146	2.49235e-155
Taf10	1.38519e-158	0.360085	0.225	0.066	4.76394e-154
Hebp1	2.71946e-153	0.330389	0.266	0.088	9.35276e-149
AF251705	1.5685e-151	0.542046	0.116	0.014	5.39439e-147
Dusp1	1.28726e-150	-0.488476	0.566	0.657	4.42715e-146
Atf3	3.30057e-150	-0.403393	0.624	0.722	1.13513e-145
Slamf9	1.60359e-148	0.364859	0.296	0.109	5.51505e-144
mt-Nd2	5.84381e-148	-0.253606	0.792	0.81	2.0098e-143
Axl	1.44462e-146	0.313873	0.115	0.014	4.96834e-142
Scn1b	1.11149e-141	0.454777	0.214	0.067	3.82265e-137
Sept15	1.12952e-140	0.451645	0.108	0.013	3.88465e-136
Pmepa1	4.25942e-140	0.291276	0.459	0.217	1.4649e-135
Cox6a2	5.04741e-140	0.357058	0.116	0.016	1.73591e-135
Rnf130	2.15159e-139	0.27263	0.36	0.153	7.39973e-135
Mtch1	1.28519e-137	0.398466	0.251	0.09	4.42002e-133
Lpl	1.12018e-134	0.698742	0.155	0.037	3.85252e-130
Selk	2.97484e-133	0.321268	0.101	0.012	1.02311e-128
Lgals3	2.03423e-132	0.646234	0.113	0.017	6.99613e-128
Fxyd5	5.0549e-132	0.333971	0.146	0.032	1.73848e-127
Bag1	7.49569e-132	0.27279	0.291	0.114	2.57792e-127
Lgals3bp	1.90216e-131	0.498563	0.311	0.13	6.54189e-127
Cd52	1.60523e-130	0.303512	0.596	0.324	5.52072e-126
Rbm39	5.63522e-130	-0.344018	0.766	0.733	1.93806e-125
Ly9	2.15216e-128	0.320232	0.115	0.018	7.40169e-124
Gm10073	2.98244e-128	0.366994	0.204	0.065	1.02572e-123
Gpr84	9.80101e-128	0.506026	0.355	0.159	3.37077e-123
Cap1	8.02584e-127	0.277331	0.253	0.094	2.76025e-122
Rps15	9.32768e-127	-0.322593	0.773	0.767	3.20798e-122
Bst2	1.67026e-126	0.265217	0.416	0.195	5.74434e-122
Tra2b	2.09003e-126	-0.462431	0.555	0.642	7.18804e-122
AU020206	3.07748e-126	0.355477	0.19	0.058	1.05841e-121
Vsir	5.25853e-125	-0.313775	0.705	0.702	1.80851e-120
Tln1	1.72027e-123	0.255331	0.393	0.183	5.91634e-119
Basp1	2.60332e-123	0.292323	0.643	0.349	8.95334e-119
Aes	3.02939e-123	0.288409	0.233	0.084	1.04187e-118
Vegfb	3.71283e-122	0.343575	0.169	0.048	1.27692e-117
Emp3	3.86241e-121	0.295947	0.187	0.057	1.32836e-116
Chst1	1.98933e-120	0.342958	0.149	0.037	6.84171e-116
Gnb1	3.94413e-120	0.278093	0.391	0.184	1.35647e-115
Atrx	2.18227e-119	0.268618	0.317	0.137	7.50527e-115
Abca9	3.79084e-119	0.291068	0.239	0.089	1.30374e-114
Sept2	1.50267e-118	0.370867	0.106	0.018	5.16799e-114
Ptov1	5.54262e-118	0.373064	0.215	0.077	1.90622e-113
Mcl1	5.18857e-117	0.290275	0.468	0.242	1.78445e-112
Cd34	5.37016e-117	0.253703	0.327	0.142	1.84691e-112
Snx20	1.24773e-115	0.352597	0.248	0.098	4.29121e-111
Cebpb	4.40404e-114	0.44709	0.217	0.081	1.51464e-109
Ogfrl1	1.0149e-113	0.29893	0.293	0.126	3.49043e-109
Mapkapk2	1.61505e-113	0.330907	0.18	0.057	5.55449e-109
Vcam1	1.21711e-112	0.311414	0.124	0.027	4.1859e-108
Herc2	2.77689e-109	0.251349	0.336	0.155	9.55027e-105
Plk3	2.15748e-108	0.338704	0.187	0.063	7.42e-104
Ppp1r14b	5.69989e-105	0.261736	0.255	0.106	1.96031e-100
Cd72	7.99158e-105	0.351241	0.102	0.019	2.74846e-100
Mt1	2.98197e-104	-0.4832	0.58	0.601	1.02556e-99
Smarca5	1.79346e-103	0.261457	0.214	0.081	6.16808e-99
Akirin2	1.85146e-103	0.31086	0.246	0.102	6.36755e-99
Rbm26	3.72222e-103	0.271857	0.229	0.091	1.28015e-98
H2-M3	9.6115e-103	0.264263	0.219	0.083	3.30559e-98
Bod1l	3.06009e-102	0.2954	0.211	0.08	1.05243e-97
Arl11	7.98435e-101	0.256577	0.2	0.073	2.74598e-96
Cd74	1.99652e-100	0.496455	0.221	0.088	6.86642e-96
Selenow	9.74101e-99	-0.66262	0.325	0.429	3.35013e-94
Clptm1l	1.02426e-97	0.275132	0.179	0.064	3.52265e-93
H2-Q6	2.423e-96	0.294584	0.106	0.023	8.33319e-92
Cox8a	1.85204e-95	-0.275829	0.804	0.739	6.36955e-91
Rbpms	2.85684e-95	0.303731	0.179	0.063	9.82523e-91
Kcnq1ot1	1.56788e-94	0.276038	0.185	0.067	5.39224e-90
Diaph2	1.7553e-93	0.287505	0.183	0.067	6.03684e-89
Nufip2	8.58655e-92	0.275318	0.183	0.068	2.95309e-87
Nsmce4a	1.70941e-91	0.270376	0.159	0.054	5.87902e-87
Zfp644	4.05557e-91	0.284941	0.215	0.088	1.39479e-86
Arl5c	2.22415e-90	0.298094	0.154	0.051	7.64931e-86
Socs3	1.16161e-87	-0.577731	0.354	0.446	3.99501e-83
Mpp6	7.79179e-83	0.25891	0.135	0.044	2.67975e-78
Cited2	4.45735e-78	0.26991	0.266	0.13	1.53297e-73
Smap1	5.29426e-77	0.257364	0.183	0.076	1.8208e-72
Alyref	6.06563e-77	0.320694	0.135	0.046	2.08609e-72
Rpl23a	2.26366e-74	-0.275654	0.76	0.74	7.78519e-70
Tnfaip2	5.17199e-71	0.285841	0.116	0.037	1.77875e-66
Zfp91	3.4281e-70	0.300573	0.176	0.076	1.17899e-65
Sgk1	7.95851e-69	-0.433829	0.548	0.55	2.73709e-64
Klf6	1.38837e-65	-0.349921	0.581	0.602	4.77489e-61
Cd63	4.6881e-65	0.282013	0.743	0.502	1.61233e-60
Rab35	6.04581e-65	0.2564	0.139	0.054	2.07927e-60
Ppp1r15a	1.52504e-62	-0.405449	0.474	0.513	5.2449e-58
Phf3	2.96375e-62	0.250656	0.161	0.07	1.01929e-57
Pcsk1n	4.82816e-61	-0.794847	0.097	0.188	1.6605e-56
Rpl31	6.31522e-60	-0.28008	0.737	0.682	2.17193e-55
Otulin	1.07238e-57	0.294454	0.115	0.044	3.68811e-53
H2-K1	1.81929e-57	0.322905	0.728	0.495	6.25692e-53
Pld3	6.50673e-52	0.282124	0.316	0.185	2.2378e-47
Nmt1	3.75372e-37	-0.3455	0.532	0.536	1.29098e-32
Cox6a1	7.79982e-35	-0.393362	0.509	0.494	2.68251e-30
Ier2	7.99511e-33	-0.267493	0.576	0.567	2.74968e-28
Uba52	8.16529e-33	-0.520313	0.428	0.425	2.80821e-28
Rgs1	2.21648e-32	-0.446137	0.377	0.404	7.62291e-28
Selenok	1.35001e-31	-0.279128	0.559	0.534	4.64297e-27
Rpl27	2.50668e-30	-0.377283	0.536	0.505	8.62096e-26
Itm2a	2.70937e-30	-0.527405	0.073	0.131	9.31805e-26
Kif5a	1.33762e-29	-0.523722	0.162	0.22	4.60033e-25
Tsc22d3	1.23591e-28	-0.427816	0.314	0.356	4.25055e-24
Egr1	4.17049e-27	-0.258931	0.511	0.519	1.43432e-22
Srsf5	2.48622e-26	-0.270622	0.626	0.552	8.55061e-22
Pabpc1	1.02699e-25	-0.282173	0.633	0.559	3.53202e-21
H2-D1	8.81884e-24	0.457095	0.741	0.568	3.03297e-19
Sft2d1	4.18263e-21	-0.306496	0.553	0.503	1.43849e-16
Txnip	4.10054e-19	-0.318019	0.523	0.477	1.41026e-14
Ly6c1	4.98381e-19	-0.41721	0.08	0.124	1.71403e-14
Mt2	1.18457e-15	-0.475108	0.086	0.124	4.07399e-11
Ifitm10	3.60684e-15	-0.362132	0.092	0.132	1.24046e-10
Fscn1	4.11989e-15	-0.292997	0.553	0.494	1.41691e-10
Jmjd1c	4.79326e-15	-0.364245	0.396	0.39	1.6485e-10
Adap2os	5.73282e-15	-0.341627	0.211	0.249	1.97163e-10
Mt3	9.30118e-15	-0.451084	0.211	0.241	3.19886e-10
Tnpo3	1.47486e-13	-0.350446	0.265	0.295	5.07233e-09
Eif4a2	1.28497e-11	-0.348193	0.413	0.387	4.41928e-07
Mbp	1.98623e-11	-0.418426	0.15	0.179	6.83105e-07
Cldn5	2.89043e-10	-0.393216	0.107	0.136	9.94077e-06
Klf4	8.37742e-10	-0.324667	0.158	0.189	2.88116e-05
Bin2	1.85063e-09	-0.25273	0.448	0.421	6.36469e-05
AC160336.1	6.88018e-08	-0.399991	0.244	0.255	0.00236623
Apoe	1.33937e-06	0.880354	0.64	0.55	0.0460636
Usp2	2.25923e-06	-0.295892	0.359	0.344	0.0776993
Snrk	2.43865e-06	-0.338443	0.132	0.151	0.0838701
Fosb	4.07687e-06	-0.298656	0.186	0.202	0.140212
Dusp6	5.69172e-06	-0.370248	0.35	0.324	0.19575
Atf4	1.42231e-05	-0.278564	0.428	0.387	0.489161
Kdm6b	1.72923e-05	-0.353919	0.203	0.214	0.594718
Ptn	1.99496e-05	-0.376763	0.097	0.114	0.686106
Cd164	3.53307e-05	-0.326834	0.359	0.334	1
Klhdc8b	6.47733e-05	-0.282378	0.093	0.11	1
Nrros	0.000112463	-0.278345	0.234	0.239	1
Usmg5	0.00029391	-0.367046	0.367	0.331	1
Nfia	0.000453563	-0.25247	0.214	0.171	1
Gm26699	0.000805408	-0.276699	0.126	0.138	1
Gadd45g	0.0010696	-0.314927	0.16	0.169	1
Dnajb1	0.0011631	-0.250831	0.237	0.24	1
Csrnp1	0.00118321	-0.259964	0.115	0.128	1
Zfp36l1	0.00240194	-0.271944	0.431	0.381	1
Tagap	0.0122216	-0.342074	0.247	0.236	1
Ptp4a1	0.012403	-0.261124	0.154	0.128	1
Ctsz	0.0151829	0.299328	0.93	0.824	1
Rnaset2a	0.0201652	-0.274023	0.278	0.264	1
Atp1a2	0.0709693	-0.284271	0.109	0.112	1
Ddx3x	0.0876489	-0.320431	0.324	0.288	1
Gem	0.137936	-0.253859	0.193	0.187	1
Cpe	0.140262	-0.313776	0.122	0.121	1
Snn	0.588595	-0.253532	0.145	0.132	1
Ndufa3	0.637831	-0.285618	0.358	0.306	1
Dnajb9	0.865485	-0.278328	0.273	0.241	1
Rlim	0.938072	-0.294339	0.228	0.202	1

## Sheet: Cluster 4 DEGs
	p_val	avg_logFC	pct.1	pct.2	p_val_adj
Gsn	3.07704e-242	-0.555737	0.603	0.783	1.05826e-237
Dynll1	1.59092e-167	0.302454	0.828	0.757	5.47149e-163
8430419L09Rik	1.15359e-157	-0.302724	0.041	0.171	3.96744e-153
C4b	1.05956e-156	0.665517	0.217	0.064	3.64405e-152
Lars2	1.72343e-148	-0.697441	0.097	0.242	5.92721e-144
6330503K22Rik	9.69791e-147	-0.282541	0.057	0.193	3.33531e-142
Mtap7d1	6.0133e-134	-0.422346	0.069	0.203	2.06809e-129
Pppde2	9.11218e-130	-0.669222	0.078	0.209	3.13386e-125
Sox2ot	6.24553e-128	-0.328423	0.063	0.192	2.14796e-123
2510003E04Rik	4.70168e-127	-0.330479	0.052	0.172	1.617e-122
Clcn4-2	1.0577e-126	-0.408618	0.051	0.17	3.63763e-122
Mtap1a	4.118e-125	-0.415984	0.067	0.199	1.41626e-120
Rpl6	5.58657e-123	0.443052	0.616	0.532	1.92133e-118
5730403B10Rik	6.05086e-122	-0.317938	0.065	0.191	2.08101e-117
Lass2	2.09758e-119	-0.649415	0.078	0.209	7.21401e-115
Epb4.1l3	3.29538e-117	-0.519601	0.076	0.204	1.13335e-112
Stxbp3a	7.95773e-115	-0.274638	0.052	0.164	2.73682e-110
Cldn25	7.38686e-113	-0.34372	0.07	0.194	2.54049e-108
Tmem66	4.54456e-112	-0.433945	0.074	0.199	1.56297e-107
Rn45s	1.71592e-111	-1.18591	0.089	0.211	5.9014e-107
Itfg3	8.07597e-111	-0.311956	0.045	0.151	2.77749e-106
4732418C07Rik	1.33586e-108	-0.266131	0.07	0.194	4.59429e-104
Hmgcs1	1.70532e-107	-0.31689	0.299	0.489	5.86494e-103
Rps29	5.98463e-107	0.292423	0.84	0.829	2.05823e-102
2810468N07Rik	1.10334e-103	-0.291964	0.077	0.202	3.79461e-99
Sema4d	1.02918e-100	-0.288172	0.081	0.201	3.53955e-96
Itih3	1.4941e-97	-0.295761	0.067	0.182	5.13852e-93
Gna12	6.50458e-97	-0.286809	0.344	0.531	2.23706e-92
Ttyh1	1.32516e-93	-0.29446	0.167	0.319	4.55747e-89
Hist1h1c	1.57783e-93	-0.342958	0.131	0.268	5.42647e-89
mt-Nd3	3.76951e-93	0.267851	0.698	0.557	1.29641e-88
Rps21	6.66012e-91	0.250097	0.838	0.819	2.29055e-86
Snca	1.19098e-88	0.452639	0.293	0.166	4.09602e-84
Eml1	1.52467e-86	-0.287351	0.191	0.339	5.24366e-82
Slc44a1	3.2325e-82	-0.306564	0.718	0.808	1.11172e-77
Spock3	4.95125e-81	0.288247	0.606	0.515	1.70283e-76
Lgi3	5.57912e-76	-0.312195	0.607	0.713	1.91877e-71
Rpl38	2.12047e-75	0.264746	0.788	0.776	7.29271e-71
Gstm1	7.85545e-74	0.34175	0.604	0.534	2.70165e-69
Enpp2	1.36347e-73	-0.347092	0.929	0.936	4.68924e-69
Plat	1.69307e-73	-0.252288	0.071	0.168	5.82281e-69
Tubb4a	1.21675e-68	-0.451902	0.954	0.953	4.18464e-64
Mal	5.7826e-67	-0.320477	0.977	0.97	1.98875e-62
Wscd1	1.161e-63	-0.251562	0.724	0.805	3.9929e-59
Gm26917	3.46505e-62	0.411504	0.198	0.102	1.1917e-57
Cnp	6.07312e-58	-0.515975	0.978	0.968	2.08867e-53
Rpl5	5.81023e-56	0.253701	0.695	0.691	1.99825e-51
Trf	5.67222e-55	-0.721798	0.973	0.962	1.95079e-50
Aplp1	7.93845e-48	-0.475222	0.979	0.97	2.73019e-43
Epdr1	1.66448e-44	0.316434	0.368	0.282	5.72447e-40
Tmem59l	2.20254e-44	0.31853	0.162	0.087	7.57498e-40
Rab31	4.85328e-44	-0.278661	0.369	0.466	1.66914e-39
Tnni1	4.25438e-43	0.353122	0.367	0.292	1.46317e-38
Plp1	2.20326e-40	-0.969906	0.985	0.978	7.57744e-36
Mag	9.05704e-39	-0.346698	0.944	0.944	3.1149e-34
Bhlhe41	2.36811e-36	0.350771	0.237	0.162	8.14441e-32
Tsc22d1	7.76061e-35	-0.47393	0.066	0.127	2.66903e-30
Hopx	2.73342e-34	0.262265	0.134	0.073	9.40078e-30
mt-Nd4l	7.98032e-33	0.251949	0.348	0.268	2.74459e-28
St13	9.90197e-28	0.252324	0.542	0.525	3.40549e-23
mt-Atp8	2.91988e-26	0.277915	0.159	0.102	1.00421e-21
Itgb5	7.01919e-21	0.292629	0.141	0.095	2.41404e-16
Abca8a	2.27557e-18	0.298073	0.251	0.205	7.82614e-14
Malat1	2.21742e-15	-0.268435	0.998	0.997	7.62614e-11
Sgk1	1.03616e-12	-0.493767	0.439	0.466	3.56356e-08
Atp5k	9.22319e-10	0.257172	0.496	0.519	3.17204e-05
Actb	1.46149e-08	-0.291641	0.994	0.992	0.000502636
App	2.61551e-07	-0.256683	0.946	0.948	0.00899527
Rpl23a	7.06133e-06	0.372689	0.283	0.286	0.242853
Rpl9	3.04282e-05	0.274715	0.342	0.36	1
H2-D1	0.000412601	0.31504	0.252	0.254	1
Ptgds	0.00120097	-0.395636	0.889	0.856	1
Hspa1a	0.159207	0.255552	0.109	0.107	1

## Sheet: Cluster 5 DEGs
	p_val	avg_logFC	pct.1	pct.2	p_val_adj
C4b	1.29215e-94	0.627655	0.21	0.068	4.44398e-90
Mt2	7.43913e-86	-0.278444	0.882	0.954	2.55846e-81
PISD	4.57761e-83	0.627657	0.152	0.039	1.57433e-78
Ifi27	1.72865e-80	0.404353	0.426	0.246	5.94518e-76
Selenow	1.84002e-39	-0.416583	0.451	0.578	6.32818e-35
Selenop	1.89322e-35	-0.331366	0.492	0.609	6.51115e-31
Fbln5	5.81245e-33	0.336737	0.127	0.057	1.99902e-28
Sepp1	8.39177e-32	0.295239	0.33	0.212	2.8861e-27
Rhob	4.56894e-30	-0.319569	0.271	0.392	1.57135e-25
Adrbk2	6.0303e-30	0.362923	0.204	0.116	2.07394e-25
Adam11	1.26159e-29	0.284958	0.175	0.097	4.33884e-25
Rps27	1.77693e-29	-0.37061	0.437	0.544	6.11123e-25
Selk	2.94967e-29	0.337999	0.261	0.163	1.01445e-24
Lgals3bp	4.01764e-27	0.332833	0.171	0.098	1.38175e-22
Vimp	2.08216e-26	0.320639	0.184	0.105	7.16096e-22
Itm2a	1.31094e-24	-0.46232	0.069	0.137	4.50857e-20
Atp5o	2.03708e-24	0.304206	0.219	0.136	7.00593e-20
AC149090.1	1.18212e-23	0.35329	0.299	0.227	4.06555e-19
Nfkbia	1.76875e-22	-0.280187	0.149	0.238	6.08308e-18
Sepw1	4.33739e-22	0.271965	0.271	0.181	1.49172e-17
Rps28	1.51709e-21	-0.37341	0.331	0.416	5.21758e-17
A330076C08Rik	2.3904e-21	-0.299487	0.145	0.229	8.22108e-17
1110001J03Rik	2.21827e-19	0.286285	0.162	0.099	7.62908e-15
Rpl23a	5.0084e-19	-0.319784	0.264	0.351	1.72249e-14
Tceb2	1.20418e-18	0.263395	0.188	0.12	4.14141e-14
Sept15	2.54316e-18	0.256284	0.17	0.106	8.74644e-14
Cops9	3.08783e-16	-0.351055	0.227	0.307	1.06197e-11
Sem1	3.74276e-13	-0.28682	0.214	0.288	1.28721e-08
Kif5a	2.35014e-11	-0.322169	0.162	0.208	8.08259e-07
Rpl27	7.03622e-10	-0.290753	0.146	0.196	2.4199e-05
Ly6c1	1.1955e-07	-0.262042	0.071	0.103	0.00411156
Cldn5	3.85401e-05	-0.317604	0.081	0.104	1
Uba52	0.00013184	-0.250272	0.098	0.122	1

## Sheet: Cluster 6 DEGs
	p_val	avg_logFC	pct.1	pct.2	p_val_adj
Pcdhb9	2.67762e-95	0.464888	0.348	0.124	9.20886e-91
Gm42418	8.16477e-83	0.367187	0.653	0.427	2.80803e-78
Gpx8	1.36618e-64	-0.32054	0.015	0.116	4.69856e-60
Gng11	1.70876e-61	0.305534	0.493	0.285	5.87675e-57
Tubb3	2.80877e-59	0.356515	0.425	0.237	9.65992e-55
Gsta4	7.0542e-55	0.347592	0.272	0.123	2.42608e-50
Samd9l	7.25101e-54	0.285562	0.115	0.019	2.49377e-49
5033426O07Rik	1.28159e-51	0.323594	0.227	0.088	4.40764e-47
Npy	5.40334e-46	0.323018	0.214	0.087	1.85832e-41
Tmem47	1.71289e-45	0.276394	0.255	0.118	5.89097e-41
Cmbl	5.02256e-45	0.288191	0.139	0.04	1.72736e-40
C130073E24Rik	6.38775e-44	0.292121	0.146	0.046	2.19687e-39
Maf	1.04551e-42	0.312523	0.204	0.085	3.59571e-38
Klc3	1.18144e-39	0.289597	0.209	0.093	4.06322e-35
Angptl1	9.47143e-39	0.293715	0.333	0.196	3.25741e-34
Evi2a	7.47482e-38	0.305431	0.17	0.068	2.57074e-33
H2-K1	1.1136e-37	0.287107	0.371	0.238	3.8299e-33
C230004F18Rik	2.16572e-32	0.250941	0.268	0.155	7.44835e-28
AY036118	3.00722e-31	0.275953	0.222	0.119	1.03424e-26
Rpl13a	4.44437e-30	-0.267859	0.438	0.572	1.52851e-25
Pcp4	2.51658e-29	-0.357023	0.386	0.499	8.65501e-25
Sepw1	2.47305e-27	-0.26543	0.251	0.376	8.50532e-23
Hn1	9.55644e-27	-0.289601	0.086	0.172	3.28665e-22
Mbp	7.91765e-19	-0.61553	0.317	0.407	2.72304e-14
Sept15	4.81162e-13	-0.253454	0.127	0.189	1.65481e-08
Ndn	1.45789e-12	-0.251125	0.229	0.293	5.01397e-08
Rps28	6.55462e-10	-0.256314	0.602	0.64	2.25426e-05
Uba52	1.15463e-06	-0.301099	0.193	0.242	0.0397099
Tubb4a	8.14357e-05	-0.307082	0.264	0.299	1
Cnp	0.0139989	-0.28077	0.489	0.485	1
AC160336.1	0.018885	-0.252536	0.13	0.148	1

## Sheet: Cluster 7 DEGs
	p_val	avg_logFC	pct.1	pct.2	p_val_adj
H2-Q6	1.56018e-181	0.841417	0.439	0.048	5.36576e-177
H2-Q7	5.41594e-166	0.78942	0.482	0.092	1.86265e-161
Dbp	1.90254e-139	-0.721884	0.143	0.462	6.54322e-135
Lypd1	3.45336e-104	0.603291	0.541	0.228	1.18768e-99
Stmn2	1.09325e-75	0.33039	0.875	0.634	3.7599e-71
Prune2	2.41579e-58	0.512395	0.278	0.086	8.30839e-54
Ciart	3.26112e-53	-0.336016	0.091	0.26	1.12156e-48
Cd200	1.51738e-47	-0.320311	0.649	0.738	5.21859e-43
Gda	9.68207e-47	0.344167	0.186	0.042	3.32986e-42
Asb4	1.82428e-46	0.434054	0.346	0.163	6.27407e-42
Zbtb16	4.31165e-46	-0.291642	0.067	0.208	1.48286e-41
S100a6	1.5041e-45	0.41934	0.337	0.147	5.17291e-41
Sult1a1	4.19489e-43	-0.338216	0.141	0.307	1.44271e-38
Rpl27	2.58064e-41	-0.412446	0.576	0.712	8.87534e-37
Stra6	1.51957e-37	0.362324	0.386	0.219	5.22611e-33
Akap12	7.24849e-37	0.281477	0.682	0.546	2.4929e-32
H2-K1	2.97016e-36	0.265841	0.913	0.843	1.0215e-31
Skil	5.14465e-36	0.34934	0.47	0.312	1.76935e-31
Lmcd1	4.87754e-35	0.337927	0.307	0.153	1.67748e-30
Sncg	7.24061e-35	0.354051	0.356	0.192	2.49019e-30
Ier5	1.15772e-34	0.270827	0.528	0.363	3.98165e-30
Cystm1	3.41045e-34	0.272099	0.577	0.427	1.17292e-29
Fmo2	2.73633e-32	0.277681	0.137	0.035	9.41077e-28
Lrrc32	2.74236e-32	0.318513	0.312	0.162	9.43153e-28
Ldha	3.16437e-32	0.260936	0.809	0.713	1.08829e-27
Edn3	6.14522e-32	-0.325692	0.514	0.631	2.11346e-27
Abca1	1.09375e-31	-0.276067	0.143	0.284	3.76163e-27
Alas1	9.99445e-30	0.254728	0.649	0.52	3.43729e-25
Uba52	1.59287e-29	-0.448018	0.497	0.617	5.47818e-25
Gatsl3	6.02499e-29	-0.312119	0.328	0.468	2.07212e-24
Auts2	1.83747e-28	-0.267728	0.074	0.18	6.31944e-24
Ifi203	1.11017e-27	0.290034	0.213	0.094	3.81809e-23
Angptl4	1.17895e-27	-0.273512	0.078	0.183	4.05464e-23
Mt1	1.1237e-25	-0.277801	0.507	0.637	3.86463e-21
Nos1	1.304e-25	0.26731	0.172	0.067	4.48473e-21
Sesn1	1.44957e-25	-0.283061	0.234	0.368	4.98537e-21
Ctla2a	2.43883e-25	0.328726	0.491	0.368	8.38762e-21
Selenow	5.12407e-25	-0.261268	0.692	0.804	1.76227e-20
Hbb-bs	6.13379e-25	0.2809	0.199	0.086	2.10953e-20
Prkcdbp	5.79757e-24	0.467569	0.205	0.098	1.9939e-19
Sem1	9.62174e-24	-0.263452	0.611	0.715	3.30911e-19
Sbno2	2.1661e-23	0.290003	0.362	0.238	7.44963e-19
Sepw1	6.82951e-23	0.396541	0.236	0.122	2.34881e-18
Ptrf	9.71032e-23	0.624344	0.23	0.119	3.33957e-18
Hmgcs2	1.33904e-22	-0.317741	0.16	0.278	4.60524e-18
Ier3	3.35401e-22	0.298602	0.591	0.49	1.15351e-17
Hspa1b	6.0122e-22	0.294854	0.39	0.269	2.06772e-17
Rpl23a	1.25219e-21	-0.290153	0.699	0.772	4.30652e-17
Selk	1.28928e-21	0.394951	0.22	0.114	4.4341e-17
Gm26532	8.69399e-21	0.258948	0.364	0.247	2.99004e-16
Cops9	1.72545e-20	-0.307241	0.35	0.475	5.93416e-16
Jcad	2.52021e-20	0.273669	0.24	0.126	8.6675e-16
Ankrd37	4.65764e-20	0.28947	0.18	0.088	1.60185e-15
Atf3	5.06002e-20	0.356456	0.516	0.409	1.74024e-15
Shfm1	6.27323e-20	0.310195	0.215	0.113	2.15749e-15
Plaur	8.19643e-20	0.251439	0.187	0.094	2.81892e-15
Igfbp3	9.09616e-20	-0.296919	0.188	0.296	3.12835e-15
Tceb2	1.47326e-19	0.29811	0.217	0.114	5.06683e-15
Selm	2.49563e-18	0.301789	0.187	0.095	8.58299e-14
Slc7a5	2.71364e-18	-0.270314	0.438	0.511	9.33274e-14
Avpi1	4.19355e-18	0.258218	0.352	0.244	1.44225e-13
Sdpr	1.09016e-17	0.31622	0.21	0.113	3.74927e-13
Sept15	1.53066e-17	0.357395	0.209	0.114	5.26425e-13
H2-D1	2.4973e-17	0.327119	0.953	0.915	8.58871e-13
Atp5o	3.26339e-17	0.260654	0.172	0.087	1.12234e-12
Gm694	4.97942e-17	0.277255	0.182	0.095	1.71252e-12
Mindy1	5.77099e-17	-0.255607	0.347	0.458	1.98476e-12
Gltscr2	6.72309e-17	0.259553	0.164	0.081	2.3122e-12
Gnb2l1	3.05675e-16	0.303235	0.176	0.094	1.05128e-11
Htra1	1.8764e-15	-0.269769	0.304	0.406	6.45331e-11
Gm9843	2.04637e-14	0.290078	0.146	0.074	7.03789e-10
Clu	2.35318e-14	0.274462	0.45	0.341	8.09304e-10
Snrpg	6.44052e-14	-0.280689	0.475	0.563	2.21502e-09
Wbp5	1.09184e-13	0.277307	0.158	0.086	3.75505e-09
Bsg	1.13877e-12	0.57026	0.998	0.994	3.91645e-08
Sept2	2.53083e-12	0.284028	0.207	0.128	8.70405e-08
Gnb1	3.48621e-11	0.254185	0.831	0.764	1.19898e-06
C330006A16Rik	2.28744e-10	0.342775	0.126	0.07	7.86698e-06
Cox17	7.53682e-10	-0.25394	0.366	0.433	2.59206e-05
B2m	0.00373847	0.271239	0.975	0.952	1
Ly6c1	0.0774134	0.261995	0.997	0.994	1

## Sheet: Cluster 8 DEGs
	p_val	avg_logFC	pct.1	pct.2	p_val_adj
PISD	1.50428e-39	0.325295	0.523	0.364	5.17353e-35
Selenow	1.69078e-39	-0.439492	0.042	0.132	5.81491e-35
mt-Co1	5.15714e-29	-0.282372	0.867	0.925	1.77364e-24
Gm26917	1.63021e-25	0.326815	0.292	0.184	5.60661e-21
Dusp1	8.12144e-21	-0.669482	0.137	0.221	2.79313e-16
Rn18s-rs5	6.41671e-19	-1.62378	0.048	0.102	2.20683e-14
mt-Rnr2	8.93482e-18	-1.01708	0.048	0.102	3.07286e-13
Cldn5	2.08512e-17	-0.590475	0.071	0.132	7.17115e-13
Pltp	2.08589e-16	-0.295441	0.056	0.111	7.17381e-12
Sparc	5.86375e-15	-0.313941	0.153	0.226	2.01666e-10
Rn45s	8.16055e-15	0.636786	0.13	0.07	2.80658e-10
Fau	1.45047e-14	-0.3854	0.141	0.207	4.98847e-10
Nfkbia	1.89708e-13	-0.379313	0.114	0.175	6.52444e-09
Flt1	4.79788e-13	-0.496841	0.057	0.105	1.65009e-08
Rps12	2.70937e-12	-0.254954	0.091	0.145	9.31807e-08
Car4	4.66299e-12	-0.572291	0.073	0.122	1.6037e-07
Tfrc	4.92468e-12	-0.309442	0.089	0.142	1.6937e-07
Ccdc85b	7.72503e-12	0.363756	0.287	0.218	2.65679e-07
Cxcl12	2.66678e-11	-0.534755	0.074	0.122	9.17159e-07
Itm2a	1.53348e-10	-0.901866	0.13	0.182	5.27393e-06
Ttr	1.63441e-10	-0.412836	0.071	0.114	5.62106e-06
Rpl27	7.42521e-10	-0.313219	0.114	0.164	2.55368e-05
S1pr1	1.05884e-09	-0.267158	0.061	0.102	3.64155e-05
Rbfox3	1.69628e-09	0.26283	0.424	0.35	5.83383e-05
Slc2a1	4.3245e-09	-0.28542	0.093	0.139	0.000148728
Myl12a	7.73937e-09	-0.315155	0.099	0.145	0.000266173
Bsg	5.1268e-08	-0.463174	0.712	0.733	0.00176321
Cd34	1.20476e-07	-0.588322	0.068	0.103	0.00414342
Rps27	1.69739e-07	-0.275758	0.224	0.273	0.00583765
Id3	1.30561e-06	-0.340993	0.079	0.113	0.0449024
Tspan13	3.46415e-06	-0.352046	0.29	0.332	0.119139
Tsc22d1	7.85794e-06	-0.509282	0.469	0.502	0.27025
Cdkn1a	1.78936e-05	-0.270659	0.237	0.279	0.615395
Rbm26	2.56047e-05	0.364309	0.203	0.163	0.880597
Sypl	0.000219839	-0.297729	0.11	0.139	1
Pttg1ip	0.00132496	-0.255725	0.089	0.113	1
Arl4a	0.00150844	-0.294484	0.204	0.231	1
Sept2	0.0033442	-0.276075	0.144	0.17	1
Scn1b	0.00476804	0.253123	0.321	0.284	1
Sgms1	0.0142974	-0.261491	0.095	0.112	1
Ncoa3	0.0157858	0.413169	0.102	0.085	1
Cd164	0.0163536	-0.251576	0.104	0.122	1
Tsc22d3	0.0582328	-0.265045	0.155	0.168	1
Trip12	0.0801479	-0.309701	0.206	0.22	1
Snrk	0.0886188	-0.309448	0.221	0.202	1
Klf6	0.208231	-0.254811	0.116	0.126	1
Sdcbp	0.251189	-0.253212	0.244	0.251	1
Rims1	0.47225	-0.416999	0.136	0.128	1

## Sheet: Cluster 9 DEGs
	p_val	avg_logFC	pct.1	pct.2	p_val_adj
Dbp	8.66786e-98	-0.690363	0.108	0.396	2.98105e-93
Tspo	1.23479e-56	0.402947	0.682	0.493	4.24669e-52
Pnrc1	1.48442e-53	0.317129	0.765	0.585	5.10521e-49
Sncg	6.90104e-53	0.42576	0.907	0.736	2.37341e-48
mt-Nd1	3.70977e-51	-0.332115	0.839	0.919	1.27586e-46
Ier3	2.58375e-46	0.414002	0.665	0.493	8.88603e-42
Cp	1.38011e-41	0.390388	0.394	0.207	4.74647e-37
Tef	4.0571e-41	-0.343112	0.096	0.263	1.39532e-36
Hspb1	9.10722e-40	0.271194	0.904	0.785	3.13216e-35
Rps28	5.70038e-39	-0.370196	0.837	0.911	1.96047e-34
Pla2g4a	2.86201e-37	0.319283	0.167	0.046	9.84302e-33
Cox7c	7.3182e-37	-0.279585	0.887	0.913	2.51687e-32
Jund	1.05499e-36	0.257433	0.882	0.72	3.62831e-32
Ogn	1.10933e-36	0.328987	0.497	0.3	3.81519e-32
Rps27	1.05093e-34	-0.294967	0.926	0.961	3.61435e-30
H2-K1	3.2804e-34	0.326186	0.511	0.363	1.12819e-29
Rpl23a	3.70984e-34	-0.406292	0.67	0.789	1.27589e-29
Per3	4.25514e-34	-0.345742	0.092	0.235	1.46343e-29
Cdkn1a	3.79304e-33	0.423536	0.622	0.431	1.3045e-28
Ciart	7.33328e-32	-0.276488	0.026	0.128	2.52206e-27
Lrrc10b	4.19332e-30	-0.336196	0.211	0.373	1.44217e-25
Cebpd	4.70718e-30	0.376517	0.468	0.313	1.61889e-25
Gadd45b	1.98432e-29	0.403609	0.609	0.442	6.82448e-25
Tuba4a	2.91795e-29	0.401005	0.161	0.055	1.00354e-24
Ier5	3.81326e-28	0.286109	0.4	0.247	1.31146e-23
Irf1	6.02493e-28	0.318934	0.337	0.186	2.07209e-23
Klf2	1.21169e-27	0.302976	0.629	0.471	4.16723e-23
Gfra4	1.38259e-27	0.311924	0.197	0.082	4.75499e-23
Foxs1	4.60299e-27	0.293498	0.543	0.393	1.58306e-22
H2-D1	5.28791e-27	0.308726	0.586	0.467	1.81862e-22
Fxyd5	9.69891e-27	0.301461	0.499	0.35	3.33565e-22
Usmg5	2.64012e-26	-0.373576	0.662	0.756	9.07989e-22
Atp5k	1.64689e-25	-0.315528	0.744	0.807	5.664e-21
Rps25	3.65803e-25	-0.290621	0.83	0.866	1.25807e-20
Tubb4b	8.80985e-25	0.297162	0.55	0.416	3.02989e-20
Gstt1	1.46547e-24	0.298277	0.222	0.108	5.04005e-20
Col1a2	1.73873e-24	-0.30126	0.243	0.391	5.97984e-20
Rpl39	8.15485e-24	-0.251983	0.908	0.938	2.80461e-19
Mtus2	1.02046e-23	0.290442	0.174	0.071	3.50958e-19
Sepw1	2.01875e-23	0.510146	0.196	0.091	6.9429e-19
Dmp1	2.1683e-23	-0.345648	0.032	0.115	7.45723e-19
Nrip2	3.11286e-23	-0.305243	0.492	0.616	1.07058e-18
Sertad1	6.20103e-23	0.323693	0.359	0.228	2.13266e-18
Rpl27	1.67785e-22	-0.389182	0.589	0.682	5.77047e-18
Gstm1	8.53536e-22	0.402871	0.554	0.425	2.93548e-17
Ppp1cb	4.87489e-21	-0.291959	0.773	0.802	1.67657e-16
Nrep	5.44109e-21	-0.353933	0.13	0.247	1.8713e-16
Meg3	1.06662e-20	-0.376294	0.078	0.177	3.66833e-16
Cdkn1c	1.30383e-20	0.263686	0.554	0.429	4.48412e-16
Pdlim2	1.31325e-20	0.315112	0.429	0.307	4.51653e-16
Tceb2	1.3188e-20	0.511627	0.184	0.086	4.53561e-16
Ptrf	3.30724e-20	0.573968	0.19	0.089	1.13742e-15
Crispld2	3.43345e-20	-0.304676	0.437	0.554	1.18083e-15
Trac	5.62439e-20	-0.261794	0.034	0.112	1.93434e-15
Selk	3.25033e-19	0.413227	0.176	0.086	1.11785e-14
Shfm1	3.39941e-19	0.284028	0.177	0.084	1.16912e-14
Acadl	3.46129e-19	0.25082	0.475	0.365	1.19041e-14
Hlf	8.95622e-19	-0.259214	0.158	0.276	3.08022e-14
Selm	1.6185e-18	0.351798	0.156	0.072	5.56635e-14
Rps15	2.09043e-18	-0.264127	0.776	0.837	7.18942e-14
Rrad	2.76616e-18	0.541649	0.57	0.443	9.51339e-14
Prkcdbp	3.63788e-18	0.714803	0.174	0.085	1.25114e-13
Ptgis	4.35696e-18	0.2547	0.501	0.371	1.49845e-13
9530034E10Rik	8.20294e-18	-0.280157	0.038	0.111	2.82116e-13
Hacd1	2.38024e-17	-0.330031	0.243	0.366	8.18612e-13
Gnb1	1.43025e-16	0.26456	0.696	0.6	4.91892e-12
Rn45s	1.72027e-16	0.475662	0.147	0.065	5.91634e-12
Atp5o	1.79659e-16	0.372782	0.158	0.077	6.17884e-12
Nupr1	2.28797e-16	0.258958	0.507	0.387	7.86879e-12
2810428I15Rik	2.88473e-16	0.479796	0.151	0.073	9.92115e-12
C330006A16Rik	3.65591e-16	0.499595	0.137	0.063	1.25734e-11
Ccdc72	7.1493e-16	0.370865	0.109	0.044	2.45879e-11
Sept15	1.10163e-15	0.375928	0.17	0.089	3.78874e-11
Gm1821	2.83201e-15	0.304046	0.138	0.067	9.73984e-11
Crip1	3.5013e-15	0.490068	0.998	0.999	1.20417e-10
Gm13861	3.53498e-15	-0.29296	0.507	0.608	1.21575e-10
Lgals3	4.86822e-15	0.257767	0.148	0.074	1.67428e-10
Igfbp7	5.48058e-15	0.325475	0.965	0.826	1.88488e-10
Olfr558	1.07333e-14	-0.283454	0.272	0.386	3.69139e-10
B230120H23Rik	1.66027e-14	0.300628	0.136	0.063	5.71001e-10
Col4a2	2.27464e-14	-0.264461	0.446	0.533	7.82295e-10
Nfkbia	7.08135e-14	0.418285	0.592	0.499	2.43542e-09
Kcna5	7.57819e-14	-0.274152	0.203	0.307	2.60629e-09
Irs1	1.20786e-13	-0.257167	0.066	0.138	4.15407e-09
0610010O12Rik	1.45047e-13	0.316663	0.113	0.052	4.98845e-09
Ndufa3	1.49447e-13	-0.335102	0.505	0.581	5.13979e-09
Apold1	1.62473e-12	0.328577	0.437	0.341	5.58778e-08
Sdc4	3.40928e-12	0.308048	0.498	0.42	1.17252e-07
1110003E01Rik	4.55265e-12	0.281539	0.111	0.053	1.56575e-07
Snhg18	7.0425e-12	-0.283782	0.503	0.592	2.42206e-07
Cbx6	8.5301e-12	-0.252958	0.417	0.503	2.93367e-07
Cdh6	1.03573e-11	-0.278367	0.213	0.308	3.56209e-07
Cops9	2.26044e-11	-0.289648	0.415	0.511	7.77409e-07
2010107E04Rik	4.11187e-11	-0.254572	0.676	0.712	1.41416e-06
Trp53i11	4.22002e-11	-0.311985	0.347	0.425	1.45135e-06
1500032L24Rik	4.72984e-11	0.308815	0.105	0.051	1.62669e-06
Pkm2	8.66979e-11	0.27756	0.121	0.063	2.98171e-06
Smim5	1.33862e-10	-0.267898	0.22	0.315	4.60379e-06
S100a6	1.97332e-10	0.320502	0.295	0.214	6.78665e-06
Gpr30	2.4232e-10	0.424599	0.117	0.06	8.33387e-06
Ppap2b	2.58314e-10	0.337647	0.113	0.058	8.88395e-06
Jag1	2.59231e-10	-0.275663	0.435	0.496	8.91546e-06
Sod1	4.79349e-10	0.2867	0.387	0.307	1.64858e-05
Uba52	3.28028e-09	-0.380286	0.479	0.53	0.000112815
Vtn	7.0491e-08	0.277985	0.534	0.463	0.00242433
AC160336.1	9.45463e-08	-0.267125	0.131	0.193	0.00325164
Net1	7.32469e-07	-0.253293	0.399	0.46	0.0251911
Smim27	1.22945e-06	-0.254502	0.147	0.204	0.0422834
Cox17	3.71907e-06	-0.286185	0.456	0.497	0.127906
Kif5a	4.49397e-06	-0.403786	0.095	0.136	0.154557
Rapgef4	8.73861e-06	-0.337389	0.175	0.222	0.300538
Snrpg	1.82535e-05	-0.293492	0.407	0.445	0.627773
Fos	4.15639e-05	0.342234	0.816	0.835	1
Rasd1	0.00162464	0.291174	0.436	0.388	1
Cebpb	0.00313794	0.376709	0.43	0.407	1
Mt3	0.0042651	-0.272275	0.26	0.287	1
Actb	0.0044729	0.319655	0.997	0.992	1
Lars2	0.00608075	-0.284902	0.207	0.158	1
Fth1	0.00765775	0.337294	0.993	0.994	1
Pcsk1n	0.046552	-0.276118	0.118	0.134	1
Mbp	0.0664335	0.523924	0.095	0.11	1
Myl6	0.0732262	0.314357	0.994	0.995	1
Myl9	0.122371	0.664308	0.995	0.995	1
Tpm2	0.298292	0.279626	0.965	0.966	1
Acta2	0.372077	0.629083	0.976	0.982	1
Mgp	0.706904	0.278416	0.656	0.653	1

[truncated: 11 more sheets: Cluster 10 DEGs, Cluster 11 DEGs, Cluster 12 DEGs, Cluster 13 DEGs, Cluster 14 DEGs, Cluster 15 DEGs, Cluster 16 DEGs, Cluster 17 DEGs, Cluster 18 DEGs, Cluster 19 DEGs, Cluster 20 DEGs]
