# Supplementary material for: Aging disrupts blood–brain and blood-spinal cord barrier homeostasis, but does not increase paracellular permeability
Source: GeroScience. 2024 Oct 30;47(1):263–85. doi: 10.1007/s11357-024-01404-9 (PMC11872845; doi:10.1007/s11357-024-01404-9)
Supplement: Supplementary file 4 — Supplementary file4 (XLSX 37 KB) [file 11357_2024_1404_MOESM4_ESM.xlsx]

## Sheet: Tsumagari 2023
CTX q-val	CTX log2FC	Protein	HIP q-val	HIP log2FC				CTX q-val	CTX	Protein	HIP q-val	HIP						Amot
0.87765	0.0358597	Amot	0.912017	-0.0196152				0.970305	-0.00683594	Aqp4	0.878274	-0.034462						Apc
0.597073	-0.0643206	Apc	0.970257	-0.00754102														Arhgap17
0.289306	0.153843	Arhgap17	0.962667	0.00841808														Arhgef2
0.181599	-0.106789	Arhgef2	0.952403	0.00998592														Ccdc85c
0.82623	-0.0509437	Ccdc85c	0.953295	0.0124776														Cdh5
0.599439	-0.0879132	Cdh5	0.235958	-0.272562														Cgnl1
0.770426	0.119539	Cgnl1	0.233381	-0.320987														Cldn12
0.933756	0.050499	Cldn12	0.301583	-0.22206														Clmp
0.982055	-0.00476456	Clmp	0.989701	-0.00222015														Ctnnb1
0.391917	-0.0993112	Ctnnb1	0.964934	-0.00547091														Cxadr
0.104726	-0.245887	Cxadr	0.573338	-0.144728														Cyth1
0.942105	-0.0171229	Cyth1	0.344124	-0.134736														Cyth2
0.761679	0.0346648	Cyth2	0.773549	-0.0421267														Cyth3
0.376103	-0.188192	Cyth3	0.645099	-0.0888052														Dlg1
0.791741	-0.119123	Dlg1	0.0295608	-0.591841	D3Z3B8													Esam
0.942835	-0.00558122	Dlg1	0.906938	-0.0252933	E9Q9H0													Frmd4a
0.980084	0.00575638	Esam	0.747169	-0.068313														Inadl
0.0441006	-0.207061	Frmd4a	0.472973	0.135291														Jam2
0.573428	0.19106	Inadl	0.9538	-0.0211099														Jam3
0.9434	-0.0222429	Jam2	0.680325	-0.0659186														Lin7c
0.103105	0.298126	Jam3	0.0506464	0.339088														Magi1
0.424766	0.187411	Lin7c	0.880559	0.0263472														Magi3
0.625181	-0.0311661	Magi1	0.496197	-0.0812651														Mpdz
0.812745	0.0330642	Magi3	0.441198	0.103471														Mpp5
0.787399	0.0580626	Mpdz	0.455802	0.0995035														Mpp6
0.150242	0.180984	Mpp5	0.801702	-0.0552864														Mtdh
0.652807	-0.0306943	Mpp6	0.605294	-0.0953665														Nphp1
0.847806	-0.0538912	Mtdh	0.782412	0.0892601	F6ZQL0													Ocln
0.97815	-0.00297419	Mtdh	0.96463	-0.00894292	Q80WJ7													Pard3
0.445076	0.299424	Nphp1	0.0900161	-0.483607														Pdcd6ip
0.848454	0.0293474	Ocln	0.891979	-0.0287558														Prkci
0.149671	0.29281	Pard3	0.754767	0.0680224														Rab13
0.176325	0.0689316	Pdcd6ip	0.990095	-0.00113042														Rab2b
0.839184	-0.0802371	Prkci	0.0896564	0.352314														Rap2c
0.324999	-0.217063	Rab13	0.404429	0.157732														Rapgef2
0.933745	-0.0130831	Rab2b	0.396253	-0.140507														Rpgrip1l
0.760346	-0.0795619	Rap2c	0.163745	-0.374801														Shroom2
0.899766	-0.0112851	Rapgef2	0.91735	-0.0155754														Sipa1l3
0.45708	-0.198226	Rpgrip1l	0.954959	-0.0147502														Strn
0.494056	-0.0563526	Shroom2	0.897235	-0.0230284														Sympk
0.927512	0.015729	Sipa1l3	0.435269	-0.125743														Synpo
0.943145	-0.0107269	Strn	0.838879	-0.0285641														Tbcd
0.659186	-0.0861969	Sympk	0.431395	-0.133704														Tjp1
0.832082	-0.0140508	Synpo	0.953798	0.0112184														Tjp2
0.947161	0.0110718	Tbcd	0.860022	0.0293668														Vapa
0.981632	-0.00205962	Tjp1	0.751276	0.0420421														Vasp
0.0147826	0.260311	Tjp2	0.0304174	0.302495
0.315049	0.0591189	Vapa	0.794142	-0.0391165
0.940975	-0.0259225	Vasp	0.870312	0.0297518

## Sheet: Todorov-Volgyi 2024
Protein IDs	Cluster	Majority protein IDs	Protein names	Gene names	Gene names (1st)	log2LFQ intensity WT_03M_1	log2LFQ intensity WT_03M_2	log2LFQ intensity WT_03M_3	log2LFQ intensity WT_03M_4	log2LFQ intensity WT_03M_5	log2LFQ intensity WT_06M_1	log2LFQ intensity WT_06M_2	log2LFQ intensity WT_06M_4	log2LFQ intensity WT_06M_5	log2LFQ intensity WT_12M_1	log2LFQ intensity WT_12M_2	log2LFQ intensity WT_12M_3	log2LFQ intensity WT_12M_4	log2LFQ intensity WT_12M_5	log2LFQ intensity WT_18M_1	log2LFQ intensity WT_18M_2	log2LFQ intensity WT_18M_3	log2LFQ intensity WT_18M_4	log2LFQ intensity WT_18M_5	log2 (6M/3M)	log2 (12M/3M)	log2 (18M/3M)	ANOVA p value	ANOVA q-value	ANOVA Significant	p(6Mvs3M)	p(12Mvs3M)	p(18Mvs3M)	Count WT_03M	Count WT_06M	Count WT_12M	Count WT_18M	Unique peptides WT_03M_1	Unique peptides WT_03M_2	Unique peptides WT_03M_3	Unique peptides WT_03M_4	Unique peptides WT_03M_5	Unique peptides WT_06M_1	Unique peptides WT_06M_2	Unique peptides WT_06M_4	Unique peptides WT_06M_5	Unique peptides WT_12M_1	Unique peptides WT_12M_2	Unique peptides WT_12M_3
Q9WU78	1	Q9WU78	Programmed cell death 6-interacting protein	Pdcd6ip	Pdcd6ip	28.4949	28.6069	28.5119	28.4492	28.245	28.4586	28.3364	28.2579	28.2125	28.5549	28.45	29.0401	28.7838	28.4458	28.878	28.9489	28.7218	28.5284	28.7483	-0.145234	0.193359	0.303477	0.00808739	0.0546975		0.122884	0.172122	0.0120549	5	4	5	5	31	31	30	32	29	34	28	24	29	26	28	23
Q8BYA0	1	Q8BYA0	Tubulin-specific chaperone D	Tbcd	Tbcd	25.204	24.4182	24.0277	24.794	24.7373	24.7171	24.7563	24.4992	24.6229	24.615	24.7065	24.7301	24.541	24.5949	25.3718	25.279	24.7494	24.892	25.5154	0.0126652	0.00127716	0.525303	0.029097	0.0704371		0.957409	0.995062	0.0644133	5	4	5	5	7	8	6	7	4	7	5	6	8	4	6	5
Q60875	2	Q60875	Rho guanine nucleotide exchange factor 2	Arhgef2	Arhgef2	25.098	25.232	25.7437	25.2215	25.2258	24.907	25.2387	24.9911	25.1398	25.1711	25.0238	25.4892	25.3082	25.3002	25.4224	25.1746	25.3443	25.1432	25.2047	-0.235015	-0.0456921	-0.0463409	0.282713	0.436061		0.145325	0.74689	0.719986	5	4	5	5	7	9	9	10	7	8	7	8	9	6	8	6
P55284	2	P55284	Cadherin-5	Cdh5	Cdh5	28.4292	27.3009	27.7226	27.511	27.556	27.4186	N/A	26.7582	26.9231	27.1091	27.5128	N/A	28.0135	27.8112	28.5023	27.8753	27.716	27.6076	27.2758	-0.67063	-0.0923129	0.0914433	0.124259	0.151549		0.0638944	0.750489	0.752177	5	3	4	5	9	6	7	7	8	7	5	4	6	4	7	4
Q6AW69	2	Q6AW69	Cingulin-like protein 1	Cgnl1	Cgnl1	25.3115	25.195	25.2706	25.0341	26.0331	25.5351	25.0358	24.7798	25.421	25.2394	25.1848	25.4795	25.2983	25.486	25.7613	25.1956	25.4376	25.2622	25.4146	-0.175946	-0.0312492	0.0453911	0.701328	0.74822		0.501872	0.868968	0.82489	5	4	5	5	10	10	7	9	9	9	7	6	7	9	7	6
Q925F2	2	Q925F2	Endothelial cell-selective adhesion molecule	Esam	Esam	29.3228	28.4053	28.9484	28.7937	28.9492	28.8381	28.2869	28.4694	28.4979	28.6797	28.8648	29.3579	29.0932	29.0984	29.0907	28.4796	28.9938	28.5985	28.7336	-0.360818	0.134902	-0.104649	0.0938386	0.1569		0.108014	0.492548	0.592737	5	4	5	5	12	11	9	12	11	10	11	7	11	7	10	9
Q61146	2	Q61146	Occludin	Ocln	Ocln	27.588	26.879	27.2634	27.4724	27.4649	27.0618	26.4874	26.1819	27.2759	27.1167	27.0214	27.3672	27.2647	27.4856	27.7834	26.4237	27.5344	27.3062	27.2427	-0.581793	-0.0823967	-0.0754589	0.15808	0.195346		0.0628139	0.5987	0.779957	5	4	5	5	8	9	10	11	10	11	9	7	8	7	9	5
P39447	2	P39447	Tight junction protein ZO-1	Tjp1	Tjp1	30.9342	30.2689	30.4335	30.328	30.2471	29.9697	29.6557	29.6113	30.2104	30.1388	30.2739	30.8014	30.2533	30.5043	30.7126	30.057	30.2464	30.1424	29.904	-0.580551	-0.0479851	-0.22985	0.0356678	0.0795127		0.0184454	0.788903	0.253771	5	4	5	5	60	58	59	59	59	60	50	41	54	48	52	50
Q9Z0U1	2	Q9Z0U1	Tight junction protein ZO-2	Tjp2	Tjp2	28.2987	27.9969	28.1464	28.0389	28.068	27.8954	27.5946	27.6022	27.9985	27.8345	28.3594	28.53	28.2321	28.3696	28.3853	28.038	28.2872	27.9705	28.0336	-0.337089	0.155357	0.0331642	0.0151005	0.0667546		0.0172049	0.263057	0.741654	5	4	5	5	28	28	29	30	28	29	28	24	24	25	30	17
Q9WV55	5	Q9WV55	Vesicle-associated membrane protein-associated protein A	Vapa	Vapa	28.4676	29.1148	28.4415	28.7388	28.3141	28.603	28.5892	27.872	28.6575	28.5225	28.2908	28.7269	28.2249	28.4373	28.8903	28.9638	28.4923	28.6705	28.996	-0.184951	-0.174882	0.187213	0.175277	0.243706		0.448564	0.328603	0.308344	5	4	5	5	12	13	11	12	11	13	13	11	12	12	13	13
Q811D0;Q91XM9;Q62108	6	Q811D0	Disks large homolog 1	Dlg1	Dlg1	26.4795	27.1417	27.0928	27.2773	27.3235	27.4453	26.9143	27.2256	26.9523	26.4723	26.8701	26.3562	27.0304	26.9573	27.0823	27.5014	26.8794	26.986	27.2322	0.0714489	-0.325693	0.0733307	0.141682	0.206051		0.736568	0.148283	0.704394	5	4	5	5	19	21	18	20	17	20	15	15	20	12	15	9
Q8BVD5	6	Q8BVD5	MAGUK p55 subfamily member 7	Mpp7	Mpp7	24.9449	26.1885	25.7213	26.4635	26.2614	26.1323	26.0751	26.3395	25.7078	25.5559	25.3234	25.684	25.2711	26.2376	25.7331	26.7278	25.6894	26.264	26.5447	0.147743	-0.301519	0.275885	0.270251	0.289233		0.666794	0.376453	0.444573	5	4	5	5	9	14	11	10	11	12	10	10	11	7	8	7
Q3UIA2;Q5SSM3	7	Q3UIA2	Rho GTPase-activating protein 17	Arhgap17	Arhgap17	25.4902	25.3707	25.2432	24.7016	24.5901	24.9984	25.3672	25.3899	25.3444	25.3731	25.0817	25.7281	25.4395	25.0271	25.3147	25.4991	25.3889	25.1887	25.7493	0.195848	0.250757	0.348966	0.319174	0.391351		0.406674	0.292034	0.127529	5	4	5	5	6	6	6	5	6	5	4	4	5	3	6	4
O55106	7	O55106	Striatin	Strn	Strn	23.9569	24.3067	23.8202	24.1511	24.1523	24.1774	24.1853	24.1796	24.2224	24.3055	24.098	24.4383	24.4347	24.3323	24.4959	24.189	24.7278	24.3938	24.2705	0.113772	0.244349	0.337958	0.026671	0.108231		0.27811	0.0486066	0.0284835	5	4	5	5	4	4	6	6	6	5	4	3	4	3	4	3
O88952;O88951	9	O88952	Protein lin-7 homolog C	Lin7c	Lin7c	26.0366	27.1933	26.6568	27.1366	26.9731	26.8605	26.7689	26.9307	26.8602	26.5615	26.4871	26.3203	26.303	26.8078	26.7608	26.7411	26.8167	27.0782	26.8906	0.0557802	-0.303326	0.0581882	0.175679	0.244612		0.824621	0.226299	0.798854	5	4	5	5	3	5	6	5	6	5	3	4	5	4	4	4
Q8VBX6;Q63ZW7	9	Q8VBX6	Multiple PDZ domain protein	Mpdz	Mpdz	24.3568	24.1068	24.6227	24.6278	24.5264	24.9927	24.5115	24.8227	24.9102	24.0596	24.2972	N/A	24.2385	N/A	24.3356	24.3886	24.6759	24.5847	24.8274	0.361174	-0.249659	0.114373	0.0106378	0.0515636		0.0413864	0.127501	0.418107	5	4	3	5	4	4	5	4	4	8	6	5	8	4	4	3
Q02248	10	Q02248	Catenin beta-1	Ctnnb1	Ctnnb1	29.5222	29.3427	29.4295	29.4452	29.3928	29.1262	29.1085	29.1105	29.3388	28.8051	29.0798	29.0015	29.0273	29.2139	29.1579	28.8384	28.8607	29.1393	28.9695	-0.255503	-0.400993	-0.433347	0.000231874	0.0186173	+	0.00364854	0.000555663	0.000365565	5	4	5	5	23	24	24	21	23	24	23	18	19	19	20	21
Q99KG5	10	Q99KG5	Lipolysis-stimulated lipoprotein receptor	Lsr	Lsr	25.5466	25.5711	25.4334	25.6187	25.3364	25.3424	25.0387	24.5889	25.3353	25.2767	24.9217	25.473	N/A	25.4891	25.5554	25.6774	25.0997	25.1395	25.2608	-0.424889	-0.211101	-0.154656	0.144492	0.219376		0.0376933	0.147481	0.253998	5	4	4	5	6	7	4	5	4	6	5	6	5	4	4	3
Q9JLB2	11	Q9JLB2	MAGUK p55 subfamily member 5	Mpp5	Mpp5	25.3327	25.2636	25.8942	25.7199	25.9729	25.8813	26.0101	26.1038	26.3081	25.294	25.6271	25.0737	25.1989	25.8655	25.3569	25.7805	25.1709	25.9761	25.7411	0.439159	-0.224847	-0.031583	0.0358727	0.0777937		0.0464958	0.305463	0.882364	5	4	5	5	8	12	10	11	10	13	9	6	9	4	7	4
Q80WJ7	11	Q80WJ7	Protein LYRIC	Mtdh	Mtdh	28.2698	28.1983	28.4534	28.5243	28.4739	28.3603	28.7017	28.9242	28.5368	28.5532	28.3336	28.3403	28.0198	28.4772	28.1617	28.5206	28.5054	28.7116	28.5214	0.246804	-0.039122	0.100204	0.182408	0.308933		0.0943185	0.733832	0.386134	5	4	5	5	20	22	19	21	19	18	21	16	15	15	17	14
P70460	12	P70460	Vasodilator-stimulated phosphoprotein	Vasp	Vasp	26.3972	26.5729	26.6051	26.4792	26.7398	26.1031	25.9605	26.1885	26.1925	26.1239	26.9743	27.1287	26.8955	26.5414	26.598	26.272	26.2236	26.3853	26.1831	-0.447695	0.173916	-0.226443	0.00814482	0.043557	+	0.000903016	0.385038	0.0434878	5	4	5	5	7	7	7	8	6	7	6	6	7	6	5	4
O54942	13	O54942	Claudin-5	Cldn5	Cldn5	26.8808	26.2076	25.5275	26.7528	26.8495	26.5274	26.8365	26.4952	26.2411	25.364	27.257	26.4762	26.384	26.4906	26.6869	26.4279	26.3617	26.6064	25.8502	0.0814283	-0.0492619	-0.0570251	0.975193	0.973886		0.802288	0.904548	0.852961	5	4	5	5	4	4	3	4	3	4	4	3	3	3	3	2
P97792	N/A	P97792	Coxsackievirus and adenovirus receptor homolog	Cxadr	Cxadr	N/A	23.1983	N/A	23.1618	N/A	N/A	23.1958	23.2536	N/A	23.1207	N/A	N/A	N/A	N/A	N/A	N/A	N/A	23.5216	N/A	0.0446358	-0.0594053	0.3415	0.321828	0.70172		0.321828			2	2	1	1	0	2	1	2	1	1	2	2	1	2	0	0
Q6Q899	N/A	Q6Q899	Probable ATP-dependent RNA helicase DDX58	Ddx58	Ddx58	25.5104	24.9577	24.881	24.8475	24.715	24.7928	24.7195	24.9585	24.6501	24.7076	24.9038	25.2766	24.6516	N/A	25.6337	24.71	N/A	N/A	N/A	-0.202104	-0.0974233	0.189489	0.538221	0.566825		0.264539	0.64021	0.597052	5	4	4	2	10	8	7	10	8	9	7	4	7	7	5	4
O88792	N/A	O88792	Junctional adhesion molecule A	F11r	F11r	N/A	N/A	N/A	N/A	26.2244	N/A	25.8982	N/A	25.798	26.151	25.8089	24.9693	N/A	N/A	N/A	N/A	N/A	N/A	N/A	-0.376262	-0.581277		0.682711	0.659292					1	2	3	0	3	2	4	2	3	1	2	2	3	3	3	3
Q9JI59	N/A	Q9JI59	Junctional adhesion molecule B	Jam2	Jam2	N/A	23.2679	N/A	23.4668	N/A	23.4227	N/A	N/A	N/A	N/A	N/A	N/A	N/A	N/A	N/A	N/A	N/A	N/A	N/A	0.0553493			1	0.865841					2	1	0	0	1	2	2	2	1	2	0	0	1	0	2	0
Q9D8B7	N/A	Q9D8B7	Junctional adhesion molecule C	Jam3	Jam3	N/A	N/A	23.7432	23.8659	23.979	25.893	24.1077	23.6282	23.9611	N/A	24.1792	N/A	24.601	24.0299	N/A	N/A	N/A	N/A	N/A	0.534774	0.407293		0.604144	0.572654		0.416733	0.091346		3	4	3	0	2	1	2	2	3	5	3	2	3	1	2	1
Q9JLB0	N/A	Q9JLB0	MAGUK p55 subfamily member 6	Mpp6	Mpp6	N/A	N/A	N/A	N/A	N/A	N/A	N/A	23.7287	N/A	N/A	N/A	N/A	N/A	N/A	23.6371	23.8263	N/A	N/A	N/A				1	0.891129					0	1	0	2	1	1	0	1	1	1	1	2	0	1	1	0
Q99NH2	N/A	Q99NH2	Partitioning defective 3 homolog	Pard3	Pard3	N/A	N/A	N/A	N/A	N/A	N/A	N/A	N/A	N/A	N/A	N/A	N/A	N/A	N/A	N/A	N/A	N/A	22.5793	N/A				1	0.965129					0	0	0	1	2	1	2	2	2	2	2	2	2	2	2	2
Q9CSB4	N/A	Q9CSB4	Partitioning defective 3 homolog B	Pard3b	Pard3b	N/A	N/A	N/A	N/A	N/A	N/A	N/A	N/A	N/A	N/A	N/A	N/A	N/A	N/A	N/A	N/A	N/A	N/A	21.7546				1	0.841804					0	0	0	1	1	0	0	1	1	1	1	1	0	0	0	0
Q9DD03	N/A	Q9DD03	Ras-related protein Rab-13	Rab13	Rab13	N/A	N/A	N/A	N/A	N/A	22.5178	N/A	N/A	N/A	N/A	N/A	N/A	N/A	N/A	N/A	N/A	N/A	N/A	N/A				1	0.89924					0	1	0	0	2	1	1	1	2	2	0	1	0	0	0	0
Q80X82	N/A	Q80X82	Symplekin	Sympk	Sympk	24.1745	N/A	24.9657	24.1117	24.2867	23.8795	23.9338	24.689	24.4544	23.9159	24.1797	24.1656	24.1946	24.2518	N/A	24.8392	N/A	N/A	24.7597	-0.145464	-0.243116	0.414789	0.122629	0.160946		0.621348	0.230806	0.234485	4	4	5	2	4	2	5	5	5	4	4	4	4	3	4	3
				Arhgap17
				Arhgef2
				Cdh5
				Cgnl1
				Cldn5
				Ctnnb1
				Cxadr
				Ddx58
				Dlg1
				Esam
				F11r
				Jam2
				Jam3
				Lin7c
				Lsr
				Mpdz
				Mpp5
				Mpp6
				Mpp7
				Mtdh
				Ocln
				Pard3
				Pard3b
				Pdcd6ip
				Rab13
				Strn
				Sympk
				Tbcd
				Tjp1
				Tjp2
				Vapa
				Vasp
				Amot
				Amotl1
				Amotl2
				Apc
				Ash1l
				Ccdc85c
				Ccnd1
				Cdk4
				Cldn12
				Cldn6
				Clmp
				Cyth1
				Cyth2
				Cyth3
				Frmd4a
				Frmd4b
				Fzd5
				Igsf5
				Inadl
				Magi1
				Magi3
				Marveld2
				Micall2
				Nphp1
				Nphp3
				Pmp22
				Prkci
				Rab2b
				Rap2c
				Rapgef2
				Rpgrip1l
				Shroom2
				Sipa1l3
				Synpo
				Tgfbr1
				Tjap1
				Ubn1
				Usp53
[truncated: 8 more columns]
