# Supplementary material for: Aging disrupts blood–brain and blood-spinal cord barrier homeostasis, but does not increase paracellular permeability
Source: GeroScience. 2024 Oct 30;47(1):263–85. doi: 10.1007/s11357-024-01404-9 (PMC11872845; doi:10.1007/s11357-024-01404-9)
Supplement: Supplementary file 5 — Supplementary file5 (XLSX 93 KB) [file 11357_2024_1404_MOESM5_ESM.xlsx]

## Sheet: Table S1 Cell-Type Markers
Endothelial Cell Genes	Pericyte Genes	Astrocyte Genes
Abcb1a	Abca9	2900052N01Rik
Abcc4	Ace2	Aass
Abcg2	Acta2	Abhd3
Abhd2	Actg2	Acot11
Ablim1	Adamtsl1	Acsbg1
Acer2	Aldh1a2	Acsl6
Ackr1	Ano1	Acss1
Acvrl1	Anpep	Adhfe1
Adcy4	Aoc3	Agt
Adgre5	Art3	Aldh1l1
Adgrf5	Aspn	Aldoc
Adgrl4	Atp13a5	Apln
Aif1l	Atp1a2	Apoe
Akr1c14	Atp2a3	Aqp4
Alox12	C1s1	Arhgef26
Alpl	Car4	Atp13a4
Ank	Casq2	Atp1a2
Anxa3	Cd248	Atp1b2
Apcdd1	Chmp4c	Bcan
Apod	Cnn1	Bmpr1b
Apold1	Col1a1	Btbd17
Arl15	Col1a2	Cbr3
Atp10a	Col3a1	Cbs
B4galt4	Cox4i2	Cd38
Bche	Crip1	Chrdl1
Bgn	Crispld2	Cldn10
Bmx	Cspg4	Clu
Bsg	Csrp1	Cpe
C130074G19Rik	Cyp1b1	Cst3
C1qtnf9	Cysltr2	Cth
Car4	Dcn	Cxcl14
Car5a	Des	Cyp2j9
Ccdc141	Dgkb	Cyp4f15
Cd34	Ednra	Dbx2
Cd93	Enpep	Dio2
Cdh5	Ephx3	Ednrb
Cdkn2b	Errfi1	Elovl2
Ceacam1	Eva1b	Entpd2
Cfh	Fads3	Ephx2
Cgnl1	Fbxl22	Etnppl
Ch25h	Filip1l	Eva1a
Cldn5	Flna	Ezr
Clec14a	Fmod	F3
Clic5	Foxs1	Fabp7
Cmip	Ggt5	Fads2
Cmtm8	Gjb2	Fam107a
Col4a3bp	Gpc3	Fgfr3
Cp	Gper1	Fmo1
Cpe	Gpr20	Fxyd1
Ctla2a	Gpx8	Fzd2
Cxcl1	Grip2	Gabrg1
Cxcl12	Grm3	Gdpd2
Cytl1	Gucy1a3	Gfap
Cyyr1	Gucy1b3	Gja1
Ddah1	Heyl	Gjb6
Ddc	Higd1b	Gldc
Degs2	Hspb2	Gli3
Depp1	Hspb7	Glul
Dkk2	Ifitm1	Gpc5
Dll4	Igf2	Gpld1
Dnm3	Itga8	Gpr37l1
Edn1	Itih2	Grin2c
Edn3	Kcnab1	Grm3
Efna1	Kcnj8	Gstm1
Efr3b	Kcnmb1	Gstm5
Egfl7	Lama2	Hes5
Egfl8	Lamc3	Hsd11b1
Elk3	Lin7a	Htra1
Eln	Lmod1	Id3
Emcn	Lrrc32	Id4
Emp1	Ltbp1	Igfbp2
Eng	Mrgprf	Igsf1
Entpd1	Mrvi1	Itih3
Eogt	Mustn1	Kcne1l
Ephb4	Myh11	Kcnj16
Eps8l2	Myl9	Kirrel2
Erg	Mylk	Lcat
Esam	Myocd	Lfng
Ets1	Myom1	Lrig1
Fam101b	Ndufa4l2	Luzp2
Fam129a	Nexn	Mertk
Fbln5	Nodal	Mfge8
Fcgrt	Notch3	Mgst1
Fgd5	Nrip2	Mlc1
Fli1	Ogn	Mt1
Flt1	Olfr558	Mt2
Fmo2	Olfr78	Mt3
Fn1	P2rx1	Myoc
Foxc1	P2ry14	Myorg
Foxf2	Palld	Naaa
Foxl2	Pcolce	Nat8
Foxq1	Pde3a	Ncan
Fzd6	Pde8b	Ndrg2
Galnt15	Pdgfrb	Nkain4
Gata2	Pdlim3	Ntrk2
Gbp2	Pdzd2	Ntsr2
Gbp3	Perp	Nwd1
Gbp4	Pln	Paqr6
Gbp7	Plxdc1	Pbxip1
Gimap6	Ppp1r12b	Pdlim4
Gkn3	Pth1r	Phgdh
Glul	Rarres2	Phkg1
Gpcpd1	Rasd1	Pla2g7
Gpr116	Rasl11a	Plcd4
Grap	Rasl12	Ppp1r3c
Grrp1	Rbpms2	Ppp1r3g
H2-T23	Rgs4	Prdx6
Hbb-bt	Rgs7bp	Prex2
Heg1	S1pr3	Prnp
Hey1	Serping1	Prodh
Hmcn1	Slc19a1	Ptprz1
Hmgcs2	Slc22a6	Pygm
Hrct1	Slc30a10	Rfx4
Hs3st1	Slc38a11	Rorb
Hspa12b	Slc6a13	Scg3
Hspb1	Slc6a20a	Sdc4
Icam1	Slco3a1	Sfrp5
Icam2	Sncg	Sfxn5
Id1	Sod3	Slc14a1
Ier3	Stum	Slc1a2
Ifi44	Susd5	Slc1a3
Ifi47	Synpo2	Slc1a4
Ifih1	Tagln	Slc25a18
Ifit1	Tbx2	Slc27a1
Ifitm3	Tbx3os1	Slc30a10
Igf1r	Tgfb3	Slc39a12
Iigp1	Tinagl1	Slc4a4
Il10rb	Tmem45a	Slc6a11
Irf6	Tmem86a	Slc7a10
Irf7	Tpm2	Slc7a2
Irgm2	Tuba1c	Slc9a3r1
Itga6	Vstm4	Sod3
Itih5	Vtn	Sox9
Itm2a	Wtip	Thrsp
Ivns1abp	Xirp1	Timp4
Jag2	Zic1	Tlcd1
Jcad		Tmem176a
Kank3		Tmem47
Kdr		Tst
Kif26a		Ttyh1
Kitl		Vcam1
Klf2
Klf4
Krtap28-13
Layn
Lcn2
Ldlrad3
Lef1
Lmcd1
Lmo2
Lpar6
Lrg1
Lrrn3
Lsr
Ltbp4
Ly6a
Ly6c1
Ly6c2
Ly75
Mall
Maoa
Mecom
Meox1
Mfsd2a
Mfsd7c
Mgp
Mmrn2
Mpzl1
Myct1
Nampt
Ndnf
Nes
Net1
Nos1
Nos3
Nostrin
Notum
Notumos
Nxpe4
Ocln
Olfm5
Palm
Palmd
Paqr5
Pcp4l1
Pecam1
Pglyrp1
Plcb1
Plk2
Plscr2
Pltp
Pnpla6
Podxl
Polk
Ppp3cc
Prom1
Psmb8
Ptgis
Ptgs2
Ptn
Ptprb
Ptprg
Rad54b
Rasip1
Rassf4
Reck
Rgs5
Rhobtb1
Robo4
Rsad2
Samd9l
Sdc1
Sdpr
Sema3c
Sema3g
Serpinb9
Sgms1
Sgpp2
She
Sigirr
Slc16a1
Slc16a4
Slc19a3
Slc1a1
Slc22a8
Slc26a10
Slc2a1
Slc30a1
Slc31a1
Slc35f2
Slc38a3
Slc38a5
Slc39a10
Slc39a8
Slc40a1
Slc52a3
Slc6a6
Slc7a1
Slc7a5
Slco1a4
Slco1c1
Slco2b1
Slfn5
Sos1
Sox17
Sox18
Sox7
Sp100
Spaar
Sparcl1
Spata6l
Spock2
Srarp
Srgn
St3gal6
St6galnac2
St8sia4
Stra6
Synpo
Syt15
Tbx1
Tbx3
Tcf23
Tdrp
Tek
Tfrc
Tgfb2
Tgm2
Thbd
Thsd1
Tie1
Tinagl1
Tm4sf1
Tmem140
Tmem252
Tsc22d1
Tspan13
Ttyh2
Uaca
Ushbp1
Vcam1
Vwa1
Vwf
Wfdc1
Wwtr1
Zic2
Zic3

## Sheet: Table S2 Cerebrovascular Tree
Betsholtz artEC genes	Betsholtz capEC genes	Betsholtz venEC genes	Kalucka artEC genes	Kalucka capEC genes	Kalucka venEC genes
Acer2	Abcg2	Abcc4	Actb	Ablim1	9930012K11Rik
Acvrl1	Abhd2	Abcg2	Akap12	Apold1	Acsl1
Aif1l	Ablim1	Adcy4	Akr1c14	Bsg	Adamtsl2
Akr1c14	Acer2	Afap1l1	Ank	Car5a	Bend5
Alox12	Akr1c14	Alas1	Armcx2	Ctsl	Car4
Alpl	Alas1	Apcdd1	Bap1	Cxcl12	Cyp2e1
Apold1	Anxa3	Arl4a	Cables1	Dusp6	Ddah1
Aqp11	Apcdd1	Bsg	Ccdc130	Emcn	Ddc
Arl15	Arhgef15	Cd59a	Coa7	Foxq1	Dipk2b
Bmx	Bsg	Cldn5	Cpsf3	Glul	Dkc1
Cd93	Cd320	Clec14a	Dtnbp1	Gpcpd1	Dopey1
Cdh5	Cd34	Clic5	Dusp1	Hmcn1	Fam129a
Cdk19	Clec14a	Ctla2a	Ecm1	Hspb1	Fam13a
Clec14a	Ctla2a	Ddah1	Fam110a	Igf1r	Fam210b
Degs2	Ctla2b	Degs2	Fam49b	Ivns1abp	Gatm
Depp1	Ddc	Egfl7	Fbxo25	Lrrn3	Gpr155
Dll4	Degs2	eGFP	Glul	Mfsd2a	Gpr85
Ecscr	Dll4	Elovl7	Il13ra1	Nes	Hmcn1
Edn1	Efna1	Eltd1	Inpp5f	Nkd1	Hmgcs2
Efna1	Egfl7	Fam63a	Ippk	Palm	Hspa1a
Efr3b	Eltd1	Far2	Kiz	Plat	Hspa1b
Egfl8	Emcn	Fli1	Klf6	Plcb1	Itm2a
Entpd1	Eng	Flnb	Krtap28-13	Plk2	Jmy
Eogt	Eogt	Flrt2	Nedd1	Pllp	Lmntd1
Eps8l2	Far2	Fn1	Olfm5	Pltp	Ly75
Far2	Flt1	Foxq1	Otulin	Prom1	Mcoln1
Flt1	Gch1	Gbp2	Pgs1	Rapgef4	Nampt
Foxq1	Gimap6	Gbp4	Pip4k2c	Rgcc	Nhlrc2
Gata2	Gpr4	Grap	Ppm1h	Rsad2	Nkd1
Gbp4	Grap	Gsta4	Ppp3cc	Sema3c	Notumos
Gkn3	Gsta4	H2-T23	Prkcd	Sgms1	Prorp
Glul	Hmcn1	Hbb-b2	Rad54b	Slc1a1	Rab31
Gpr116	Hmgcs2	Hbb-bt	Rassf4	Slc26a10	Rnf149
Hbb-b2	Impdh1	Hmgcs2	Rnf19a	Slc7a1	Samsn1
Hbb-bt	Insr	Hs3st1	Rnf40	Slc7a5	Sh3tc2
Hey1	Itm2a	Hspb8	Runx1t1	Slco1a4	Slc25a42
Hmgcs2	Ivns1abp	Hyal2	Sf3b3	Slco1c1	Slc31a1
Icam2	Jam2	Icam1	Slc26a10	Sparc	Slc39a8
Id1	Kank3	Icam2	Stmn1	Sparcl1	Slc7a1
Ifi47	Kdr	Ifi47	Surf6	Spata6l	Smox
Ifit1	Lef1	Igtp	Tdrd7	Spock2	Ssx2ip
Ifitm3	Lmo2	Iigp1	Tgfb2	Tbx3	Steap3
Igtp	Lpar6	Irgm1	Tnfrsf12a	Tgfb2	Stox1
Irf7	Lphn2	Irgm2	Top3b	Tiam1	Tfrc
Jag2	Lrrn3	Itm2a	Trp53inp2	Tsc22d1	Tiam1
Jcad	Mcf2l	Kank3	Tsta3	Tspan13	Tpk1
Kitl	Mfng	Layn	Tuba1a	Tuba1a	Ttyh2
Lrrn3	Mfsd2a	Lsr	Ublcp1	Vwa1	Zfp263
Ltbp4	Mfsd7c	Ly6a	Zfp771	Wfdc1	Zic2
Ly6a	Mpzl1	Ly6e	Zfp950		Zic3
Ly6c1	Nostrin	Maoa
Ly6e	Nxpe4	Mfsd7c
Maoa	Ocln	Mmrn2
Mcc	Palmd	Nampt
Mecom.2	Paqr5	Ndnf
Mfsd2a	Pde2a	Net1
Mmrn2	Pecam1	Nos3
Mpzl1	Pglyrp1	Ocln
Notch4	Plk2	Paqr5
Nxpe4	Polk	Pecam1
Oasl2	Prom1	Pglyrp1
Pecam1	Ramp2	Pltp
Plk2	Rasip1	Pnkd
Plscr2	Rgs12	Polk
Podxl	Robo4	Prkch
Prom1	Scarb1	Psmb8
Psmb8	Sgms1	Ramp2
Ptprm	Slc16a1	Robo4
Rad54b	Slc16a4	Samd9l
Rasd1	Slc19a3	Scarb1
Rgs3	Slc1a1	Sdpr
S1pr1	Slc22a8	Serpinb9
Sdpr	Slc2a1	Sh2d3c
Sgms1	Slc35f2	Slc16a1
Sgpp2	Slc38a3	Slc16a4
Sh3bp4	Slc39a10	Slc19a3
She	Slc39a8	Slc2a1
Slc16a2	Slc3a2	Slc31a1
Slc26a10	Slc40a1	Slc35f2
Slc2a1	Slc7a1	Slc38a3
Slc30a1	Slc7a5	Slc38a5
Slc6a6	Slco1a4	Slc40a1
Slc9a3r2	Slco1c1	Slc52a3
Slco1c1	Slco2b1	Slc6a6
Sox17	Sox18	Slco1a4
Sox18	Sp100	Sox18
Spock2	Spock2	Srgn
Ssfa2	St3gal6	St6galnac2
St6galnac3	St8sia4	Stap2
Stom	Stap2	Tdrp
Syne1.2	Stra6	Tek
Tek	Tdrp	Tfrc
Tgfb2	Tfrc	Tgm2
Tm4sf1	Tspan13	Thsd1
Tmem100	Tspan5	Tie1
Tsc22d1	Ushbp1	Tmem252
Ucp2	Vwa1	Tspan9
Ufd1l	Wfdc1	Ushbp1
Ushbp1	Xdh	Vwf
Zic3	Zic3	Xdh

## Sheet: Table S3 EC Junction
Endothelial Junction Genes
Amot
Amotl1
Amotl2
Apc
Arhgap17
Arhgef2
Ash1l
Ccdc85c
Ccnd1
Cdh5
Cdk4
Cgnl1
Cldn12
Cldn5
Cldn6
Clmp
Ctnnb1
Cxadr
Cyth1
Cyth2
Cyth3
Ddx58
Dlg1
Esam
F11r
Frmd4a
Frmd4b
Fzd5
Igsf5
Inadl
Jam2
Jam3
Lin7c
Lsr
Magi1
Magi3
Marveld2
Micall2
Mpdz
Mpp5
Mpp6
Mpp7
Mtdh
Nphp1
Nphp3
Ocln
Pard3
Pard3b
Pdcd6ip
Pmp22
Prkci
Rab13
Rab2b
Rap2c
Rapgef2
Rpgrip1l
Shroom2
Sipa1l3
Strn
Sympk
Synpo
Tbcd
Tgfbr1
Tjap1
Tjp1
Tjp2
Ubn1
Usp53
Vapa
Vasp

## Sheet: Table S4 Barrier Dysfunction
Barrier Dysfunction Genes
Acot7
Adam12
Adam19
Adamts4
Adamts8
Aebp1
Aldh18a1
Aldh1a2
Anln
Anxa1
Apln
Aplnr
Aprt
Aspm
Atp8b1
B3gnt3
Bicc1
Bmp1
Bub1b
Casp4
Ccl2
Ccna2
Ccnb2
Cd14
Cd44
Cdk1
Cenpe
Cenpf
Ch25h
Chst1
Cip2a
Ckap2
Cks1b
Cmtm3
Col12a1
Col1a1
Col1a2
Col3a1
Col5a1
Col5a2
Cxcl10
Cyp1b1
D17H6S56E-5
Darc
Dcn
Dkk3
Dpysl3
Emilin1
Fblim1
Fbln1
Fbn1
Fkbp10
Flnc
Frrs1
Fscn1
Gjb2
Hmmr
Ifitm1
Igfbp4
Igfbp5
Igsf10
Islr
Itgb3
Kif11
Kif15
Kif20b
Kit
Lamb1
Lbp
Lcp2
Lgals1
Lgmn
Lox
Loxl2
Loxl3
Lrg1
Lum
Marcksl1
Mcm5
Meox1
Mki67
Mmp14
Myc
Ndc80
Nfil3
Nt5dc2
Parp3
Pdlim1
Pgf
Plekho1
Plekho2
Postn
Prc1
Prp2rt
Ptgfrn
Ptgs2
Pvrl2
Pxdn
Robo1
Rrm2
Runx1
S100a6
Scgb3a1
Sele
Selp
Serpine1
Serping1
Slc16a6
Slc43a3
Slc7a11
Slc7a7
Slfn9
Spp1
Sulf1
Sulf2
Synpo
Tacc3
Thbs1
Thbs2
Thy1
Timp1
Tlr2
Tmem173
Tmem176a
Tnc
Tnfrsf23
Tnfsf8
Top2a
Tpx2
Trp53i11
Tubb6
Ube2c
Upp1
Vcan
Vwf
Zfp521

## Sheet: Table S5 qPCR Primers
Experiment	Gene	Forward Primer	Reverse Primer
Comparisons between CNS regions	Ace2	GGGTGCCCAGTCTCTGAAAT	AGGTCGGCTTTGTGTTCACC
	Acta2	GCACCTGGATCATTGCTTCCT	CCGTTTTCCCCCTTCCTCTTA
	Alcam	TCCTACCAGTAAGGCGTCCA	GTGAGCTTCCTCCTTACGCA
	Angpt1	TCTTGATAACCGCAGCCACA	TGTCGGCACATACCTCTTGT
	BAct	GCAGGAGTACGATGAGTCCG	ACGCAGCTCAGTAACAGTCC
	Cd13	CACCCTCTGGTTTGGGACTTT	GCCTGTGGCTGAGTTATCCG
	Cd31	GTCGTCCATGTCCCGAGAAG	GATGGCTTGGCCTGAAGGAT
	Cdh1	AGGTTTTCGGGCACCACTTA	GGTTCGCTGATGTTGCTGTC
	Cdh5	TCGCCTGGTCACTCACTCTT	GTGGCTCTGTGGTGCAGTTA
	Cldn5	CCCAGTTAAGGCACGGGTAG	GGCACCGTCGGATCATAGAA
	Col1a1	CAGTCGCTTCACCTACAGCA	CGGGAGGTCTTGGTGGTTTT
	Col4a1	CTCTTACTGGCTGTCCACGC	ACAAACCGCACACCTGCTAA
	Cxcr4	GACACTCTTCCGTCTCCACG	AGGAACATAAACTCCCAACAGTCA
	Dcn	CCTTCAGATGTGTCTATGTGCGT	AATTAGGCCGTCTGAGGGTT
	Emp1	CGTGCATTCCCTTGCCTTTT	ATAACCCACCAATGCGATGC
	F11r	GGCATCAGAGCTGTTCCGTA	TAGAGGACGACTTGGGGAGG
	Gapdh	TAGGGCCTCTCTTGCTCAGT	GGTTGTCTCCTGCGACTTCA
	Gpx8	GTGGAGTCAGGCCAGTACAA	TGGGGACAGCCATTACATCTG
	Icam1	GACCTTCAGCCAAGAAACGC	CTCAGCTTTCCTGTGTCGGG
	Itga5	CCCTCGTTTACACATGCCCT	GATGGGAAGTCCTGTTGGCA
	Itga6	TTTGAGCCCTGTGTGGAACT	TTGGCAGCATCTAGCACACA
	Itgb1	GTGGGGACCTTTTGGGTTGA	AAGCAGCAGGACAGCTTACA
	Lama2	ACACAAGCACCATGATCCCC	CGGCAATCCACCGACATACA
	Lama4	GAAGGCGGCTATGTGGTTCT	TATTCCCCGTTGACGCTGTG
	Lamc3	CCAGGTCTGCCTGTCGTATG	GGGTCATCTGTGGAGGTGTG
	Nid1	CTCCACCTCGACCTGCTTAC	AGGGTGCATGAAAGAGTCACA
	Ocln	CCACATTGACATCCAGCCCA	TGTACTGCCATGTCTGAAAGGT
	Ogn	GATTGACCCCTGTCTCCTCTG	CAGTGCTCTTGGTGAGCGT
	Pdgfb	GAGTCGGCATGAATCGCTG	TCAAAGGAGCGGATGGAGTG
	Pdgfrb	GGGCCAGCCATGCTTAATGA	AAAGGAGTGGGTGCTTCCTG
	Prelp	GAAAGCCCCTCCTCACACAA	GTGAAGCTTGCTGGAATGCG
	Plvap	CTAGGCAACTCCTCCGGTTT	GGAGGCTGGAAACTCCCAAG
	Ptch1	GTCTGCCTACCCAACACCAG	GTGGCTTCCGCACTCTACAT
	Ptn	AGGCAGAGCAACGATGTAGT	GTTTTTCTGCCAAAGTGAAAGGAT
	S1pr3	TCCGAGACAGCACTGAGACA	TGTCACTGGTTTCCGACCTT
	Sdh3'	GCAGAGCCTGTGCCCTGAGC	CCCACACGGAACACTGCAGCA
	Sdh5'	TAACTGGGGCGTGGCCAGGA	ATGCAGCTCGCAAGCCTGCC
	Serping1	CCCAGTCTTCATGGGTCGTG	TTGATACCCTGGGGGTTGGT
	Slc30a10	TCCAGAAAGGGTTGACACGG	CCCATGCAACGAGCAAGAAG
	Tek	CCCTGAACTGTGATGATGAGGT	TCTGGGCAAATGATGGTCTCTC
	Tgfb1	AGGGCTACCATGCCAACTTC	CCACGTAGTAGACGATGGGC
	Tgfb3	TTGGTTAGGGGAAGGCACAC	TGTCCACTCGCTATCCGTTC
	Tgfbr2	CCACCTGTGTGTGACCTCAT	CATGCAGAGACCAGTAGCCA
	Tjp1	TCATTCCACGCAGTCTCCAC	GTTGAGATGGCCCCAGGTTT
	Tjp2	CCTGCTAGAAATCCCCAAAGGT	CGAATCTCCCCTGCCACAAG
Laser Microdissection	BAct	GCAGGAGTACGATGAGTCCG	ACGCAGCTCAGTAACAGTCC
	Cd31	CGTGAATGACACCCAAGCGT	ACCACTCCAATGACAACCACC
	Cdh5	AGACACCCCCAACATGCTAC	GTTAGCATCGACCCCGAAGA
	Cldn5	CCCAGTTAAGGCACGGGTAG	GGCACCGTCGGATCATAGAA
	Ctnna1	TCAGGAGTCGTCCCGTGCT	TGAAGTTTATGTTGCCTGCGTG
	Ctnnb1	GAGCACATCAGGACACCCAA	CCGAGCAAGGATGTGGAGAG
	F11r	TAATGGGCACCGAGGGGAAA	CCAGAGTAGGTGCAGGTCAA
	Icam2	TGGGTATATCATCCGCAGCA	GCAGTATTGACACCACCACGA
	Pdgfrb	GCTCCATCCTGCATATCCCC	CGCACGTAGCCATTCTCGAT
	Sdh3'	GCAGAGCCTGTGCCCTGAGC	CCCACACGGAACACTGCAGCA
	Sdh5'	TAACTGGGGCGTGGCCAGGA	ATGCAGCTCGCAAGCCTGCC
	Tgfrb2	CGACTTGACCTGTTGCCTGT	CTTCCGGGGCCATGTATCTT
	Tjp1	TCATTCCACGCAGTCTCCAC	GTTGAGATGGCCCCAGGTTT
Spinal Cord Timecourse	BAct	GCAGGAGTACGATGAGTCCG	ACGCAGCTCAGTAACAGTCC
	Cd13	CACCCTCTGGTTTGGGACTTT	GCCTGTGGCTGAGTTATCCG
	Cd31	GTCGTCCATGTCCCGAGAAG	GATGGCTTGGCCTGAAGGAT
	Cdh5	TCGCCTGGTCACTCACTCTT	GTGGCTCTGTGGTGCAGTTA
	Cldn5	CCCAGTTAAGGCACGGGTAG	GGCACCGTCGGATCATAGAA
	Cxcr4	GACACTCTTCCGTCTCCACG	AGGAACATAAACTCCCAACAGTCA
	Emp1	CGTGCATTCCCTTGCCTTTT	ATAACCCACCAATGCGATGC
	F11r	GGCATCAGAGCTGTTCCGTA	TAGAGGACGACTTGGGGAGG
	Gapdh	TAGGGCCTCTCTTGCTCAGT	GGTTGTCTCCTGCGACTTCA
	Icam1	GACCTTCAGCCAAGAAACGC	CTCAGCTTTCCTGTGTCGGG
	Pdgfrb	GGGCCAGCCATGCTTAATGA	AAAGGAGTGGGTGCTTCCTG
	Plvap	CTAGGCAACTCCTCCGGTTT	GGAGGCTGGAAACTCCCAAG
	Sdh3'	GCAGAGCCTGTGCCCTGAGC	CCCACACGGAACACTGCAGCA
	Sdh5'	TAACTGGGGCGTGGCCAGGA	ATGCAGCTCGCAAGCCTGCC
	Tjp1	TCATTCCACGCAGTCTCCAC	GTTGAGATGGCCCCAGGTTT
	Tjp2	CCTGCTAGAAATCCCCAAAGGT	CGAATCTCCCCTGCCACAAG

## Sheet: Table S6 3 prime to 5 prime
Experiment	cDNA batch	Sample	Group	SDH3'	SDH5'	5'-3'	3:5Ratio
Regional comparisons	1	ctx1	y	26.3667	26.8178	0.451082	1.36706
		ctx2	y	25.181	26.0963	0.9153	1.88596
		ctx3	y	25.4066	26.1453	0.738754	1.66873
		ctx4	y	25.4051	26.2401	0.834993	1.78385
		ctx5	o	24.9257	25.7162	0.790579	1.72977
		ctx6	o	24.9518	25.875	0.923262	1.8964
		ctx7	o	25.3036	25.9407	0.63711	1.55521
		ctx8	o	26.4195	27.2175	0.798014	1.73871
		ctx9	o	22.1193	22.8403	0.720929	1.64824
		ctx10	o	22.6181	23.0646	0.446519	1.36275
		ctx11	o	22.3323	23.0525	0.72019	1.6474
		ctx12	o	22.676	23.1527	0.476641	1.3915
		ctx13	y	22.4577	23.1411	0.683428	1.60595
		ctx14	y	22.5388	23.0473	0.508486	1.42256
		ctx15	y	22.8251	23.3711	0.545919	1.45995
		ctx16	y	23.0727	23.71	0.637281	1.55539
		cc1	y	23.2477	24.7967	1.54899	2.92612
		cc2	y	23.4506	24.7787	1.32811	2.51074
		cc3	y	24.122	25.5499	1.42789	2.69053
		cc4	y	23.6024	24.8011	1.19863	2.29522
		cc6	o	23.3645	24.6985	1.33409	2.52117
		cc7	o	23.0882	24.8055	1.7173	3.2882
		cc8	o	23.8016	25.2921	1.49046	2.80979
		cc9	o	22.693	24.3693	1.67632	3.19611
		cc10	o	22.3532	23.6414	1.28822	2.44227
		cc11	o	22.9497	24.629	1.67931	3.20275
		cc12	o	21.9855	23.4169	1.43139	2.69706
		cc13	y	22.6027	23.612	1.00931	2.01295
		cc14	y	22.8201	23.6277	0.807597	1.75029
		cc15	y	23.3475	24.3732	1.02568	2.03591
		cc16	y	22.4473	23.5464	1.09909	2.1422
		h1	y	23.1424	24.4246	1.28222	2.43212
		h2	y	22.6814	23.7159	1.03457	2.04851
		h3	y	23.2399	24.1563	0.916424	1.88743
		h4	y	23.0855	24.1722	1.08677	2.12398
		h5	o	23.3695	24.7489	1.37936	2.60153
		h6	o	23.2168	24.2892	1.07244	2.10298
		h7	o	23.1456	23.936	0.790361	1.72951
		h8	o	22.8983	23.8775	0.979201	1.97137
		h9	o	22.8692	23.5515	0.68228	1.60467
		h10	o	22.3418	23.0099	0.668039	1.58891
		h11	o	22.8702	23.4781	0.607826	1.52396
		h12	o	22.6424	23.2031	0.560685	1.47497
		h13	y	22.5231	23.3739	0.85085	1.80356
		h14	y	22.258	22.9736	0.715668	1.64224
		h15	y	22.3328	23.0873	0.754452	1.68699
		h16	y	22.3411	23.1281	0.786968	1.72544
		cb2	y	23.9224	25.5048	1.58241	2.99469
		cb3	y	24.4828	26.1204	1.63759	3.11147
		cb4	y	25.051	26.2425	1.19152	2.28393
		cb5	o	24.8726	26.3771	1.50446	2.83719
		cb6	o	24.4779	25.8374	1.35953	2.56601
		cb7	o	24.6291	26.1162	1.48713	2.80332
		cb8	o	24.7451	26.1186	1.37349	2.59096
		cb9	o	24.24	25.9302	1.69023	3.22708
		cb10	o	24.1774	25.8829	1.70553	3.2615
		cb11	o	24.1181	25.8092	1.69112	3.22908
		cb12	o	24.0694	25.7482	1.67878	3.20157
		cb13	y	24.6896	26.1819	1.49229	2.81336
		cb14	y	24.6443	26.1828	1.53847	2.90486
		cb15	y	24.3574	25.9183	1.56098	2.95055
		cb16	y	24.5055	26.0621	1.55663	2.94166
		gm1	y	22.5148	23.5925	1.07763	2.11057
		gm2	y	22.4953	23.1617	0.666359	1.58706
		gm3	y	22.2474	23.0473	0.799899	1.74098
		gm4	y	22.9315	23.4992	0.56764	1.4821
		gm5	o	22.4396	23.9284	1.48877	2.8065
		gm6	o	22.4505	23.7803	1.32989	2.51383
		gm7	o	22.3449	23.8464	1.50152	2.83141
		gm8	o	22.4555	23.8777	1.42227	2.68007
		gm10	o	22.3038	22.8932	0.589359	1.50458
		gm11	o	22.7347	23.578	0.843252	1.79409
		gm12	o	22.716	23.6794	0.963394	1.94989
		gm13	y	22.2591	23.5337	1.27466	2.41942
		gm14	y	22.1695	23.1739	1.00447	2.0062
		gm15	y	22.3475	23.419	1.07146	2.10156
		gm16	y	22.7636	23.7394	0.9758	1.96673
		wm1	y	22.6785	23.6811	1.00259	2.00359
		wm2	y	22.81	23.7407	0.930762	1.90628
		wm3	y	23.0383	23.9903	0.951955	1.93449
		wm4	y	23.081	23.9418	0.860727	1.81595
		wm5	o	24.5098	25.6084	1.0986	2.14147
		wm6	o	23.3256	24.1788	0.853208	1.80651
		wm7	o	23.1595	24.8197	1.66025	3.16071
		wm8	o	23.4884	24.3313	0.842853	1.79359
		wm9	o	23.7138	24.6727	0.958917	1.94385
		wm10	o	23.4945	24.5002	1.00572	2.00794
		wm11	o	23.8483	24.7551	0.90678	1.87486
		wm12	o	24.2079	24.7121	0.504194	1.41833
		wm13	y	23.5239	24.5457	1.02188	2.03056
		wm14	y	23.3593	24.2743	0.91504	1.88562
		wm16	y	23.7869	24.6041	0.817227	1.76202
	2	ctx1	y	22.1096	23.5612	1.45154	2.735
		ctx3	y	21.5341	23.3882	1.85413	3.61533
		ctx4	y	22.315	24.1729	1.85783	3.62461
		ctx5	o	22.2069	23.6931	1.48621	2.80152
		ctx8	o	22.0369	23.8356	1.79865	3.47894
		ctx9	o	22.7323	23.9204	1.18806	2.27846
		ctx10	o	21.8975	23.6027	1.70525	3.26086
		ctx11	o	22.3411	23.8653	1.5242	2.87627
		ctx12	o	22.3739	24.005	1.63115	3.0976
		ctx13	y	22.0865	23.7815	1.69502	3.23781
		ctx14	y	22.1354	23.5665	1.43113	2.69657
		ctx15	y	23.283	24.5339	1.25089	2.37988
		ctx16	y	21.8596	23.5376	1.67805	3.19994
		cc1	y	23.172	24.3606	1.18866	2.27941
		cc2	y	22.4084	23.8912	1.48282	2.79494
		cc3	y	24.1207	25.2986	1.17794	2.26253
		cc4	y	22.261	23.9183	1.65723	3.15411
		cc6	o	23.4007	24.5038	1.10312	2.14819
		cc8	o	23.7708	24.921	1.15022	2.21948
		cc9	o	22.7935	24.1121	1.3186	2.49424
		cc10	o	23.2342	24.4907	1.25656	2.38926
		cc12	o	21.7	23.6322	1.93218	3.81632
		cc13	y	22.7596	24.0118	1.25219	2.38203
		cc14	y	23.9957	24.9139	0.918194	1.88975
		cc15	y	22.5585	23.8473	1.28873	2.44314
		hip1	y	22.8952	24.5115	1.6162	3.06567
		hip2	y	22.4323	23.8476	1.41529	2.66713
		hip3	y	22.2873	23.7577	1.47045	2.77109
		hip4	y	22.6577	24.0916	1.43383	2.70162
		hip6	o	22.6822	24.1917	1.50943	2.84697
		hip7	o	24.5555	25.8082	1.25269	2.38285
		hip8	o	21.9704	23.5914	1.62105	3.07599
		hip9	o	22.3731	23.9685	1.59543	3.02185
		hip10	o	22.4025	23.9817	1.57923	2.98811
		hip13	y	23.5418	24.7191	1.17733	2.26158
		hip14	y	22.3779	23.6557	1.27781	2.4247
		cb2	y	23.9224	25.5048	1.58241	2.99469
		cb3	y	24.4828	26.1204	1.63759	3.11147
		cb4	y	25.051	26.2425	1.19152	2.28393
		cb5	o	24.8726	26.3771	1.50446	2.83719
		cb6	o	24.4779	25.8374	1.35953	2.56601
		cb7	o	24.6291	26.1162	1.48713	2.80332
		cb8	o	24.7451	26.1186	1.37349	2.59096
		cb9	o	24.24	25.9302	1.69023	3.22708
		cb10	o	24.1774	25.8829	1.70553	3.2615
		cb11	o	24.1181	25.8092	1.69112	3.22908
		cb12	o	24.0694	25.7482	1.67878	3.20157
		cb13	y	24.6896	26.1819	1.49229	2.81336
		cb14	y	24.6443	26.1828	1.53847	2.90486
		cb15	y	24.3574	25.9183	1.56098	2.95055
		cb16	y	24.5055	26.0621	1.55663	2.94166
		gm1	y	22.6173	23.6583	1.041	2.05765
		gm2	y	22.5018	23.5892	1.08735	2.12483
		gm3	y	21.6117	23.3118	1.70018	3.24941
		gm4	y	22.0956	23.4113	1.31574	2.4893
		gm5	o	22.5744	23.6526	1.07818	2.11137
		gm6	o	21.7358	23.2289	1.49311	2.81495
		gm7	o	22.3426	23.5886	1.24591	2.37169
		gm8	o	21.7879	23.3821	1.59416	3.01918
		gm9	o	22.1408	23.3828	1.24198	2.36524
		gm10	o	21.6153	23.1873	1.57194	2.97305
		gm11	o	21.9979	23.3562	1.3583	2.56382
		gm12	o	22.2186	23.691	1.47243	2.77489
		gm13	y	21.8534	23.4797	1.62627	3.08713
		gm14	y	21.681	23.3188	1.6378	3.11191
		gm15	y	22.4833	23.6118	1.12853	2.18636
		gm16	y	22.5093	23.8225	1.31325	2.485
		wm1	y	24.1544	25.3666	1.21226	2.31701
		wm2	y	22.9283	24.4154	1.48705	2.80315
		wm3	y	24.4851	25.4436	0.958507	1.9433
		wm4	y	23.9845	25.1756	1.19106	2.28321
		wm5	o	24.3048	25.5019	1.19709	2.29276
		wm6	o	23.7897	25.1247	1.33494	2.52264
		wm7	o	24.5946	25.9197	1.3251	2.5055
		wm8	o	23.6204	25.0987	1.47833	2.78627
		wm9	o	23.9649	25.081	1.11606	2.16754
		wm10	o	24.0873	25.1342	1.0469	2.06608
		wm11	o	23.8859	24.9933	1.10746	2.15466
		wm12	o	23.8557	24.9595	1.10386	2.1493
		wm13	y	24.4438	25.3754	0.931647	1.90745
		wm14	y	24.3798	25.1986	0.818836	1.76398
		wm16	y	23.3513	24.5313	1.17997	2.26572
	3	ctx1	y	22.5731	23.9332	1.36009	2.56701
		ctx3	y	21.8662	23.7132	1.84698	3.59745
		ctx4	y	22.4175	24.3351	1.91759	3.77791
		ctx5	o	22.508	24.0521	1.54414	2.91631
		ctx8	o	22.4905	24.2201	1.72951	3.31614
		ctx9	o	23.2406	24.4843	1.24374	2.36811
		ctx10	o	21.8859	23.5965	1.71062	3.27302
		ctx11	o	22.8478	24.3695	1.52169	2.87127
		ctx12	o	22.6496	24.2693	1.61971	3.07313
		ctx13	y	22.5646	24.1878	1.6232	3.08058
		ctx14	y	21.8184	23.6894	1.87095	3.65773
		ctx15	y	23.6774	24.9905	1.31308	2.48471
		ctx16	y	22.1238	23.9123	1.78846	3.45446
		cc1	y	23.3866	24.3127	0.926063	1.90008
		cc2	y	22.7705	23.8978	1.12731	2.18451
		cc3	y	24.71	25.5797	0.869676	1.82725
		cc4	y	22.3484	24.0448	1.69642	3.24096
		cc6	o	23.5525	24.614	1.06144	2.08701
		cc8	o	24.0783	25.0415	0.963168	1.94959
		cc9	o	22.9792	24.4287	1.44953	2.73118
		cc10	o	23.2986	24.617	1.31842	2.49393
		cc12	o	21.8358	23.7856	1.94983	3.86328
		cc13	y	23.2949	24.4494	1.15449	2.22605
		cc14	y	24.4472	25.3323	0.88505	1.84683
		cc15	y	23.3193	24.5118	1.19255	2.28557
		hip1	y	23.0915	24.5379	1.44641	2.72529
		hip2	y	22.3242	23.7513	1.4271	2.68905
		hip3	y	21.9968	23.5265	1.52967	2.8872
		hip4	y	22.6592	23.9598	1.30058	2.46328
		hip5	o	23.7661	25.3759	1.60984	3.05217
		hip6	o	23.0659	24.2644	1.19849	2.295
		hip7	o	24.5762	25.6348	1.0586	2.0829
		hip8	o	22.0225	23.7711	1.74857	3.36026
		hip9	o	22.1844	23.9352	1.75075	3.36533
		hip10	o	22.6691	24.0225	1.35344	2.55521
		hip13	y	23.5574	24.6822	1.12476	2.18065
		hip14	y	22.6329	23.8766	1.24371	2.36807
		cb1	y	24.7457	26.1087	1.36295	2.5721
		cb2	y	24.6762	25.6187	0.942427	1.92176
		cb3	y	25.1494	25.905	0.755649	1.68839
		cb4	y	23.7972	24.9119	1.11464	2.16541
		cb5	o	23.9024	24.8155	0.913148	1.88315
		cb6	o	23.6158	24.729	1.11319	2.16323
		cb7	o	24.1369	25.3177	1.18076	2.26697
		cb8	o	24.8398	25.992	1.15222	2.22256
		cb9	o	24.5875	25.7955	1.20804	2.31024
		cb10	o	24.6178	25.4856	0.867724	1.82478
		cb11	o	24.1961	25.1122	0.916135	1.88705
		cb12	o	24.4289	25.2935	0.86453	1.82075
		cb13	y	24.2253	25.1685	0.94324	1.92284
		cb14	y	24.0307	25.0087	0.978051	1.9698
		cb15	y	28.6325	30.5363	1.9038	3.74197
		cb16	y	25.7426	26.9933	1.25074	2.37963
		scgm1	y	22.5892	23.9978	1.40862	2.65483
		scgm2	y	23.0025	24.1764	1.17386	2.25615
		scgm3	y	22.1287	23.7027	1.57398	2.97726
		scgm4	y	22.4927	23.9479	1.45526	2.74206
		scgm5	o	23.0315	24.146	1.11451	2.16521
		scgm6	o	22.0877	23.7455	1.65772	3.15518
		scgm7	o	22.8839	24.085	1.20107	2.29911
		scgm8	o	22.2137	23.8528	1.63901	3.11453
		scgm9	o	22.7457	23.9952	1.24952	2.37762
		scgm10	o	22.2575	23.821	1.56349	2.95568
		scgm11	o	22.6845	24.0246	1.34011	2.53171
		scgm12	o	22.687	24.2065	1.51948	2.86689
		scgm13	y	22.2616	23.8575	1.59589	3.02281
		scgm14	y	22.4169	23.8904	1.47346	2.77687
		scgm15	y	22.6768	23.9785	1.30173	2.46525
		scgm16	y	22.982	24.2914	1.30947	2.47851
		wm1	y	25.09	26.1891	1.09916	2.1423
		wm2	y	23.9771	25.1127	1.13561	2.19711
		wm3	y	25.3069	25.9621	0.655266	1.57491
		wm4	y	24.5617	25.5126	0.95087	1.93304
		wm5	o	24.8415	25.747	0.90546	1.87314
		wm6	o	24.2947	25.4447	1.14997	2.21909
		wm7	o	25.2723	26.218	0.945718	1.92615
		wm8	o	24.0268	25.3279	1.30111	2.46418
		wm9	o	24.5203	25.3334	0.813031	1.7569
		wm10	o	24.646	25.4833	0.837278	1.78668
		wm11	o	24.3237	25.1674	0.843677	1.79462
		wm12	o	24.2371	25.0802	0.843049	1.79384
		wm13	y	24.8785	25.5648	0.686285	1.60913
		wm14	y	25.0751	25.6292	0.554065	1.46822
		wm16	y	23.9403	24.9725	1.03222	2.04517
Spinal Cord Timecourse	4	33	2.5 months	23.3116	23.9351	0.623545	1.54066
		34	2.5 months	22.4827	23.2215	0.738813	1.6688
		35	2.5 months	23.4349	24.0716	0.636682	1.55475
		36	2.5 months	23.287	23.7282	0.441144	1.35768
		37	2.5 months	23.3307	23.8699	0.539269	1.45324
		38	2.5 months	22.7524	23.3138	0.561374	1.47567
		1	4 months	25.6611	25.3612	-0.299855	0.812334
		5	4 months	24.8128	24.9553	0.142483	1.1038
		17	4 months	22.9384	23.5042	0.56583	1.48024
		21	4 months	23.8842	24.529	0.64474	1.56346
		25	4 months	23.4068	23.9879	0.581096	1.49599
		29	4 months	22.8476	23.5712	0.723636	1.65134
		2	8 months	24.8494	25.3322	0.4828	1.39745
		6	8 months	23.0643	23.6829	0.618606	1.53539
		18	8 months	23.9457	24.4053	0.45959	1.37515
		22	8 months	23.2819	24.0066	0.724734	1.6526
		26	8 months	23.1144	23.7351	0.620643	1.53756
		30	8 months	23.4228	24.0363	0.613499	1.52997
		3	14 months	24.9717	25.3427	0.370949	1.2932
		7	14 months	23.5264	24.1788	0.652478	1.57187
		19	14 months	23.6406	24.2734	0.632813	1.55059
		23	14 months	22.8404	23.544	0.703595	1.62856
		27	14 months	23.0309	23.6134	0.582517	1.49746
		31	14 months	23.6425	23.7934	0.150936	1.11029
		4	26 months	24.1675	24.4989	0.331388	1.25822
		20	26 months	24.0197	24.5891	0.569372	1.48388
		24	26 months	23.5465	24.1855	0.638995	1.55724
		28	26 months	24.1605	24.7051	0.544635	1.45865
		32	26 months	23.823	24.2839	0.460872	1.37637
Laser Microdissection	5	FCy1	y	31.3983	31.2958	-0.102487	0.931426
		FCy2	y	30.4366	30.5324	0.0957467	1.06862
		FCy3	y	30.9735	31.5454	0.571876	1.48646
		FCy4	y	30.8477	31.6409	0.793242	1.73296
		FCy5	y	30.0381	31.3147	1.27654	2.42258
		FCy6	y	29.6919	30.5984	0.906568	1.87458
		FCo1	o	30.7031	31.6586	0.955475	1.93922
		FCo2	o	30.9074	31.5643	0.656903	1.57669
		FCo3	o	30.4028	31.1277	0.724939	1.65283
		FCo4	o	30.752	31.2072	0.455141	1.37092
		FCo5	o	30.4289	31.1454	0.716462	1.64315
		FCo6	o	30.5368	31.5531	1.01624	2.02264
		SCy1	y	29.6971	30.2286	0.53146	1.44539
		SCy2	y	29.2332	29.5764	0.343212	1.26858
		SCy3	y	29.3778	29.8292	0.451428	1.36739
		SCy4	y	30.9209	32.0699	1.14907	2.21771
		SCy5	y	29.4004	30.2477	0.847346	1.79919
		SCy6	y	29.4494	30.6846	1.23513	2.35403
		SCo1	o	29.9636	31.7079	1.74427	3.35025
		SCo2	o	30.6887	31.9388	1.25006	2.37852
		SCo3	o	30.3058	31.1531	0.847351	1.79919
		SCo4	o	30.7689	32.1956	1.42671	2.68832
		SCo5	o	30.3235	31.3569	1.03337	2.0468
		SCo6	o	29.5599	30.3657	0.805822	1.74814

## Sheet: Table S7 Single Cell Studies
Author (year)	Title	DOI	Gene Expression Omnibus Series Identifiers
Ximerakis et al (2019)	Single-cell transcriptomic profiling of the aging mouse brain	10.1038/s41593-019-0491-3	GSE129788
Tabular Muris Consortium (2018)	Single-cell transcriptomics of 20 mouse organs creates a Tabula Muris	10.1038/s41586-018-0590-4	GSM4505405
Chen et al (2020)	Brain Endothelial Cells Are Exquisite Sensors of Age-Related Circulatory Cues	10.1016/j.celrep.2020.03.012	GSE146395
Zhao et al (2020)	Pharmacologically reversible zonation-dependent endothelial cell transcriptomic changes with neurodegenerative disease associations in the aged brain	10.1038/s41467-020-18249-3	GSE147693
Li et al (2021)	Systemic GLP-1R agonist treatment reverses mouse glial and neurovascular cell transcriptomic aging signatures in a genome-wide manner	10.1038/s42003-021-02208-9	GSE160991

## Sheet: Table S8 RNASeq GO Enrichment
Region	GO biological process complete	Ontology Genes	Hits	Expected Hits (Null)	Enrichment (Fold)	FDR
Cortex	basement membrane organization (GO:0071711)	32	10	1.84	5.42	0.0035
	collagen fibril organization (GO:0030199)	55	14	3.17	4.42	0.00112
	sprouting angiogenesis (GO:0002040)	60	14	3.46	4.05	0.00227
	regulation of vasoconstriction (GO:0019229)	87	19	5.02	3.79	0.000309
	extracellular matrix organization (GO:0030198)	275	59	15.85	3.72	5.48e-13
	extracellular structure organization (GO:0043062)	277	59	15.97	3.7	6.53e-13
	endothelial cell migration (GO:0043542)	79	15	4.55	3.29	0.00728
	cell-matrix adhesion (GO:0007160)	131	23	7.55	3.05	0.000706
	cell junction organization (GO:0034330)	559	84	32.22	2.61	3.05e-11
	cell-cell adhesion (GO:0098609)	458	69	26.4	2.61	4.23e-09
	regulation of blood circulation (GO:1903522)	263	38	15.16	2.51	0.000165
	angiogenesis (GO:0001525)	342	49	19.71	2.49	6.8e-06
	vascular process in circulatory system (GO:0003018)	246	34	14.18	2.4	0.000866
	cell adhesion (GO:0007155)	898	120	51.76	2.32	5.69e-13
	regulation of cell junction assembly (GO:1901888)	242	32	13.95	2.29	0.00365
	cell junction assembly (GO:0034329)	281	37	16.2	2.28	0.000969
	circulatory system process (GO:0003013)	475	62	27.38	2.26	3.04e-06
	blood vessel morphogenesis (GO:0048514)	458	58	26.4	2.2	2.01e-05
	blood circulation (GO:0008015)	441	54	25.42	2.12	0.000136
	blood vessel development (GO:0001568)	572	68	32.97	2.06	1.42e-05
	vasculature development (GO:0001944)	601	70	34.64	2.02	2.37e-05
	circulatory system development (GO:0072359)	974	105	56.15	1.87	1.16e-06
Spinal Cord	cell junction disassembly (GO:0150146)	11	7	0.74	9.4	0.00147
	regulation of endothelial cell chemotaxis (GO:2001026)	23	8	1.56	5.14	0.00871
	regulation of integrin-mediated signaling pathway (GO:2001044)	23	8	1.56	5.14	0.00872
	extracellular matrix assembly (GO:0085029)	32	11	2.17	5.08	0.00121
	collagen fibril organization (GO:0030199)	55	17	3.72	4.57	5.83e-05
	lymphocyte migration (GO:0072676)	71	21	4.81	4.37	8.04e-06
	branching involved in blood vessel morphogenesis (GO:0001569)	41	12	2.78	4.32	0.00192
	regulation of platelet activation (GO:0010543)	45	13	3.05	4.27	0.00118
	negative regulation of endothelial cell proliferation (GO:0001937)	46	13	3.11	4.17	0.00141
	positive regulation of vasculature development (GO:1904018)	177	47	11.98	3.92	2.06e-11
	positive regulation of angiogenesis (GO:0045766)	177	47	11.98	3.92	2.07e-11
	positive regulation of smooth muscle cell migration (GO:0014911)	67	17	4.54	3.75	0.000438
	cellular extravasation (GO:0045123)	44	11	2.98	3.69	0.00921
	extracellular matrix organization (GO:0030198)	275	67	18.62	3.6	1.1e-14
	extracellular structure organization (GO:0043062)	277	67	18.75	3.57	1.45e-14
	regulation of blood coagulation (GO:0030193)	67	16	4.54	3.53	0.00123
	positive regulation of smooth muscle cell proliferation (GO:0048661)	115	26	7.78	3.34	2.52e-05
	regulation of coagulation (GO:0050818)	72	16	4.87	3.28	0.00233
	regulation of angiogenesis (GO:0045765)	299	66	20.24	3.26	8.9e-13
	regulation of vasculature development (GO:1901342)	303	66	20.51	3.22	1.44e-12
	cell-matrix adhesion (GO:0007160)	131	28	8.87	3.16	2.55e-05
	regulation of smooth muscle cell migration (GO:0014910)	104	22	7.04	3.13	0.000345
	positive regulation of cell-cell adhesion (GO:0022409)	357	75	24.17	3.1	1.41e-13
	positive regulation of cell adhesion (GO:0045785)	543	110	36.76	2.99	4.81e-19
	regulation of cell-cell adhesion (GO:0022407)	528	100	35.74	2.8	1.54e-15
	positive regulation of endothelial cell migration (GO:0010595)	111	21	7.51	2.79	0.00176
	regulation of smooth muscle cell proliferation (GO:0048660)	191	36	12.93	2.78	1.15e-05
	regulation of endothelial cell proliferation (GO:0001936)	154	29	10.42	2.78	0.00013
	regulation of cell adhesion (GO:0030155)	844	152	57.13	2.66	4.47e-22
	regulation of endothelial cell migration (GO:0010594)	175	31	11.85	2.62	0.000214
	cell adhesion (GO:0007155)	898	134	60.79	2.2	1.47e-13
	blood vessel morphogenesis (GO:0048514)	458	67	31	2.16	2.06e-06
	angiogenesis (GO:0001525)	342	50	23.15	2.16	8.21e-05
	regulation of blood pressure (GO:0008217)	220	32	14.89	2.15	0.00377
	vasculature development (GO:0001944)	601	84	40.68	2.06	2.8e-07
	blood vessel development (GO:0001568)	572	79	38.72	2.04	1.21e-06

## Sheet: Table S9 Hypergeometric Tests
Region (DEGs)	Gene List	Number of Genes in List	Overlap	Expected Overlap	Fold Enrichment	Hypergeometric p-value	Percent of Genes
CTX (1324)	EC compilation	287	64	15.48	4.13	1.11e-22	22.2997
	PC compilation	136	27	7.33	3.68	3.5e-09	19.8529
	Astro compilation	141	26	7.6	3.42	3.36e-08	18.4397
	Besholtz artEC	100	18	5.39	3.34	6.01e-06	18
	Besholtz capEC	100	24	5.39	4.45	4.56e-10	24
	Besholtz venEC	100	28	5.39	4.45	4.56e-10	28
	Kalucka artEC	50	4	2.7	1.48	0.283	8
	Kalucka capEC	49	11	2.64	4.16	4.71e-05	22.449
	Kalucka venEC	50	10	2.7	3.71	0.0003	20
	BBB Disruption	136	30	7.33	4.09	3.08e-11	22.0588
	EC Junction	70	6	3.77	1.59	0.175	8.57143
SC (1537)	EC compilation	287	64	17.98	3.56	2.62e-19	22.2997
	PC compilation	136	35	5.52	4.11	4.1e-13	25.7353
	Astro compilation	141	33	8.83	3.74	3.12e-11	23.4043
	Besholtz artEC	100	23	6.26	3.67	4.19e-08	23
	Besholtz capEC	100	20	6.26	3.19	3.28e-06	20
	Besholtz venEC	100	29	6.26	4.63	1.6e-12	29
	Kalucka artEC	50	3	3.13	-1.04	0.617	6
	Kalucka capEC	49	9	3.1	2.93	0.003	18.3673
	Kalucka venEC	50	9	3.13	2.87	0.0035	18
	BBB Disruption	136	49	8.51	5.76	7.08e-25	36.0294
	EC Junction	70	6	4.38	1.37	0.273	8.57143

## Sheet: Table S10 Barrier Region qPCR
Region	Gene	Functional Group	Fold Change	p-value	Corrected p-value
CTX	Cdh1	Endothelial Cell	1.5579	0.183	0.732
	Cdh5	Endothelial Cell	1.01434	0.3605	0.3605
	Cldn5	Endothelial Cell	0.946075	0.3227	0.6454
	Ocln	Endothelial Cell	0.605995	0.026	0.156
	Plvap	Endothelial Cell	1.26705	0.0141	0.0987
	Tjp1	Endothelial Cell	0.951358	0.2226	0.6678
	Tjp2	Endothelial Cell	1.10871	0.1171	0.5855
	Col1a1	Extracellular Matrix	0.755211	0.0249	0.0996
	Col4a1	Extracellular Matrix	0.816764	0.0325	0.0975
	Dcn	Extracellular Matrix	1.10942	0.4178	0.4178
	Nid1	Extracellular Matrix	0.883434	0.0652	0.1304
	Alcam	Immune	0.791458	0.0035	0.021
	Cd31	Immune	1.12906	0.2527	0.7581
	Cxcr4	Immune	1.00424	0.4726	0.4726
	Emp1	Immune	0.843393	0.1171	0.4684
	F11r	Immune	0.938228	0.3992	0.7984
	Icam1	Immune	1.3999	0.0111	0.0555
	Itga5	Integrin:Laminin Binding	0.880965	0.1641	0.4923
	Itga6	Integrin:Laminin Binding	0.829473	0.0035	0.014
	Itgb1	Integrin:Laminin Binding	0.814578	0.0015	0.0075
	Lama2	Integrin:Laminin Binding	0.939782	0.2527	0.5054
	Lama4	Integrin:Laminin Binding	0.824018	0.0003	0.0018
	Lamc3	Integrin:Laminin Binding	1.08397	0.3227	0.3227
	Ace2	Pericyte	0.561725	0.0006	0.006
	Acta2	Pericyte	1.13011	0.1474	0.5896
	Cd13	Pericyte	0.87727	0.1911	0.5733
	Gpx8	Pericyte	0.745754	0.0041	0.0328
	Ogn	Pericyte	1.17135	0.2669	0.5338
	Pdgfrb	Pericyte	0.769088	0.0052	0.0364
	Prelp	Pericyte	1.26672	0.0111	0.0666
	Ptn	Pericyte	0.827221	0.0256	0.128
	Serping1	Pericyte	1.06671	0.3654	0.3654
	Slc30a10	Pericyte	0.782245	0.0023	0.0207
	Angpt1	Signalling	0.76539	0.0325	0.26
	Pdgfb	Signalling	0.965951	0.3141	0.9423
	Ptch1	Signalling	1.06267	0.1474	0.737
	S1pr3	Signalling	0.841025	0.0367	0.2569
	Tek	Signalling	0.921593	0.0946	0.5676
	Tgfb1	Signalling	0.9216	0.4392	0.4392
	Tgfb3	Signalling	1.0285	0.3605	0.721
	Tgfbr2	Signalling	1.08718	0.1911	0.7644
CC	Cdh1	Endothelial Cell	0.793208	0.4636	0.4636
	Cdh5	Endothelial Cell	1.00079	0.3894	0.7788
	Cldn5	Endothelial Cell	0.853953	0.3063	0.9189
	Ocln	Endothelial Cell	0.887645	0.1717	0.8585
	Plvap	Endothelial Cell	1.67411	0.02	0.14
	Tjp1	Endothelial Cell	1.10655	0.2652	0.9999
	Tjp2	Endothelial Cell	1.3943	0.053	0.318
	Col1a1	Extracellular Matrix	0.768468	0.1984	0.5952
	Col4a1	Extracellular Matrix	0.884611	0.1678	0.6712
	Dcn	Extracellular Matrix	0.994464	0.5	0.5
	Nid1	Extracellular Matrix	0.882741	0.1984	0.3968
	Alcam	Immune	0.805687	0.0603	0.1809
	Cd31	Immune	1.1169	0.3063	0.3063
	Cxcr4	Immune	0.620323	0.1338	0.2676
	Emp1	Immune	3.72984	0.0013	0.0065
	F11r	Immune	1.83309	0.0011	0.0066
	Icam1	Immune	3.81208	0.0013	0.0052
	Itga5	Integrin:Laminin Binding	1.02317	0.4333	0.4333
	Itga6	Integrin:Laminin Binding	1.17521	0.1405	0.7025
	Itgb1	Integrin:Laminin Binding	1.18362	0.1405	0.562
	Lama2	Integrin:Laminin Binding	1.23292	0.0946	0.5676
	Lama4	Integrin:Laminin Binding	0.980087	0.3894	0.7788
	Lamc3	Integrin:Laminin Binding	0.899616	0.2317	0.6951
	Ace2	Pericyte	0.507265	0.0357	0.2142
	Acta2	Pericyte	0.736776	0.4167	0.4167
	Cd13	Pericyte	1.16371	0.3472	0.6944
	Gpx8	Pericyte	0.663999	0.024	0.192
	Ogn	Pericyte	0.726056	0.0364	0.182
	Pdgfrb	Pericyte	0.947605	0.1205	0.482
	Prelp	Pericyte	1.52928	0.0013	0.013
	Ptn	Pericyte	0.823856	0.1338	0.4014
	Serping1	Pericyte	4.59947	0.0013	0.0117
	Slc30a10	Pericyte	0.606227	0.024	0.168
	Angpt1	Signalling	1.43095	0.02	0.1
	Pdgfb	Signalling	0.945791	0.2159	0.2159
	Ptch1	Signalling	0.680407	0.0745	0.149
	S1pr3	Signalling	4.21635	0.0013	0.0091
	Tek	Signalling	0.806922	0.02	0.08
	Tgfb1	Signalling	1.94163	0.0469	0.1407
	Tgfb3	Signalling	1.5363	0.003	0.018
	Tgfbr2	Signalling	1.82321	0.0003	0.0024
HIP	Cdh1	Endothelial Cell	0.793356	0.5314	0.9999
	Cdh5	Endothelial Cell	0.960215	0.3605	0.9999
	Cldn5	Endothelial Cell	0.807365	0.3605	0.9999
	Ocln	Endothelial Cell	0.9853	0.5346	0.5346
	Plvap	Endothelial Cell	1.29279	0.0103	0.0721
	Tjp1	Endothelial Cell	0.826841	0.2143	0.9999
	Tjp2	Endothelial Cell	1.17932	0.1234	0.7404
	Col1a1	Extracellular Matrix	0.482184	0.0009	0.0036
	Col4a1	Extracellular Matrix	0.861675	0.0652	0.1304
	Dcn	Extracellular Matrix	1.31514	0.4686	0.4686
	Nid1	Extracellular Matrix	0.746049	0.0023	0.0069
	Alcam	Immune	1.00743	0.5204	0.5204
	Cd31	Immune	1.25799	0.0803	0.2409
	Cxcr4	Immune	0.759226	0.0411	0.2055
	Emp1	Immune	1.60144	0.0411	0.1644
	F11r	Immune	1.21935	0.1641	0.3282
	Icam1	Immune	2.88891	0.0022	0.0132
	Itga5	Integrin:Laminin Binding	1.24923	0.1678	0.5034
	Itga6	Integrin:Laminin Binding	1.03784	0.1911	0.3822
	Itgb1	Integrin:Laminin Binding	1.04195	0.3992	0.3992
	Lama2	Integrin:Laminin Binding	1.13252	0.0652	0.3912
	Lama4	Integrin:Laminin Binding	0.88337	0.1412	0.706
	Lamc3	Integrin:Laminin Binding	1.11125	0.1641	0.6564
	Ace2	Pericyte	0.687369	0.1	0.8
	Acta2	Pericyte	0.847786	0.1645	0.987
	Cd13	Pericyte	0.919478	0.3227	0.6454
	Gpx8	Pericyte	0.56634	0.0022	0.022
	Ogn	Pericyte	1.11142	0.2424	0.9696
	Pdgfrb	Pericyte	0.896146	0.1911	0.9555
	Prelp	Pericyte	1.20742	0.1548	0.9999
	Ptn	Pericyte	0.990672	0.5314	0.5314
	Serping1	Pericyte	1.38399	0.0465	0.4185
	Slc30a10	Pericyte	0.891225	0.2424	0.7272
	Angpt1	Signalling	0.990583	0.5204	0.5204
	Pdgfb	Signalling	0.902179	0.197	0.788
	Ptch1	Signalling	0.891478	0.2143	0.6429
	S1pr3	Signalling	1.46596	0.0076	0.0608
	Tek	Signalling	0.87269	0.0249	0.1494
	Tgfb1	Signalling	1.35561	0.0415	0.2075
	Tgfb3	Signalling	1.1241	0.2527	0.5054
	Tgfbr2	Signalling	1.22361	0.0141	0.0987
CB	Cdh1	Endothelial Cell	1.23681	0.1678	0.6712
	Cdh5	Endothelial Cell	1.00087	0.4333	0.8666
	Cldn5	Endothelial Cell	0.827105	0.0946	0.473
	Ocln	Endothelial Cell	0.987646	0.5225	0.5225
	Plvap	Endothelial Cell	1.18063	0.0103	0.0618
	Tjp1	Endothelial Cell	1.16756	0.007	0.049
	Tjp2	Endothelial Cell	0.963145	0.3894	0.9999
	Col1a1	Extracellular Matrix	0.501733	0.0103	0.0412
	Col4a1	Extracellular Matrix	0.844764	0.027	0.054
	Dcn	Extracellular Matrix	0.94623	0.2209	0.2209
	Nid1	Extracellular Matrix	0.665049	0.0145	0.0435
	Alcam	Immune	0.954009	0.3063	0.9189
	Cd31	Immune	1.29652	0.0019	0.0095
	Cxcr4	Immune	1.32439	0.1678	0.6712
	Emp1	Immune	1.06982	0.4333	0.4333
	F11r	Immune	1.0421	0.3894	0.7788
	Icam1	Immune	2.81031	0.0002	0.0012
	Itga5	Integrin:Laminin Binding	1.50155	0.0326	0.1956
	Itga6	Integrin:Laminin Binding	0.935152	0.3472	0.6944
	Itgb1	Integrin:Laminin Binding	1.00189	0.3894	0.3894
	Lama2	Integrin:Laminin Binding	0.870369	0.1159	0.5795
	Lama4	Integrin:Laminin Binding	0.893105	0.2848	0.8544
	Lamc3	Integrin:Laminin Binding	0.923086	0.2669	0.9999
	Ace2	Pericyte	1.22784	0.2778	0.9999
	Acta2	Pericyte	0.922033	0.3605	0.9999
	Cd13	Pericyte	1.17141	0.2317	0.9999
	Gpx8	Pericyte	1.26233	0.2527	0.9999
	Ogn	Pericyte	1.88504	0.0415	0.415
	Pdgfrb	Pericyte	1.00103	0.3894	0.7788
	Prelp	Pericyte	1.04586	0.3227	0.9999
	Ptn	Pericyte	0.789718	0.4796	0.4796
	Serping1	Pericyte	1.66684	0.0974	0.7792
	Slc30a10	Pericyte	0.564386	0.0803	0.7227
	Angpt1	Signalling	0.969086	0.4333	0.8666
	Pdgfb	Signalling	0.963003	0.331	0.993
	Ptch1	Signalling	1.05538	0.1678	0.6712
	S1pr3	Signalling	0.9779	0.4796	0.4796
	Tek	Signalling	0.876654	0.0361	0.1805
	Tgfb1	Signalling	1.66492	0.0002	0.0016
	Tgfb3	Signalling	1.40413	0.0047	0.0329
	Tgfbr2	Signalling	1.38594	0.0047	0.0282
SCGM	Cdh1	Endothelial Cell	0.816531	0.1641	0.9846
	Cdh5	Endothelial Cell	1.1818	0.1405	0.9835
	Cldn5	Endothelial Cell	0.918722	0.1678	0.839
	Ocln	Endothelial Cell	1.09107	0.3992	0.7984
	Plvap	Endothelial Cell	1.18937	0.1678	0.6712
	Tjp1	Endothelial Cell	0.993052	0.3992	0.3992
	Tjp2	Endothelial Cell	0.941041	0.3605	0.9999
	Col1a1	Extracellular Matrix	0.593291	0.027	0.108
	Col4a1	Extracellular Matrix	1.02029	0.3894	0.7788
	Dcn	Extracellular Matrix	0.971828	0.3992	0.3992
	Nid1	Extracellular Matrix	0.804177	0.0946	0.2838
	Alcam	Immune	1.09671	0.2679	0.2679
	Cd31	Immune	1.51294	0.0047	0.0188
	Cxcr4	Immune	1.59431	0.02	0.04
	Emp1	Immune	1.32285	0.0015	0.0075
	F11r	Immune	1.64114	0.0103	0.0309
	Icam1	Immune	3.65782	0.0002	0.0012
	Itga5	Integrin:Laminin Binding	1.78999	0.0006	0.0036
	Itga6	Integrin:Laminin Binding	1.07495	0.3472	0.9999
	Itgb1	Integrin:Laminin Binding	1.29843	0.0361	0.1805
	Lama2	Integrin:Laminin Binding	1.01384	0.3894	0.7788
	Lama4	Integrin:Laminin Binding	1.0696	0.5714	0.5714
	Lamc3	Integrin:Laminin Binding	1.28673	0.076	0.304
	Ace2	Pericyte	0.715064	0.0189	0.1512
	Acta2	Pericyte	0.786178	0.0803	0.3212
	Cd13	Pericyte	1.54423	0.027	0.189
	Gpx8	Pericyte	0.796025	0.0652	0.326
	Ogn	Pericyte	0.710558	0.0325	0.195
	Pdgfrb	Pericyte	1.00717	0.4775	0.4775
	Prelp	Pericyte	1.36536	0.0015	0.015
	Ptn	Pericyte	0.751799	0.0015	0.0135
	Serping1	Pericyte	1.2126	0.1172	0.2344
	Slc30a10	Pericyte	0.801558	0.0974	0.2922
	Angpt1	Signalling	1.69574	0.0011	0.0066
	Pdgfb	Signalling	0.939771	0.4392	0.4392
	Ptch1	Signalling	1.03699	0.2209	0.4418
	S1pr3	Signalling	1.42043	<0.0001	<0.0001
	Tek	Signalling	1.09126	0.1984	0.5952
	Tgfb1	Signalling	2.03247	0.0002	0.0014
	Tgfb3	Signalling	1.18481	0.1405	0.562
	Tgfbr2	Signalling	1.73478	0.0019	0.0095
SCWM	Cdh1	Endothelial Cell	0.864865	0.3472	0.9999
	Cdh5	Endothelial Cell	0.910194	0.3063	0.9999
	Cldn5	Endothelial Cell	0.780502	0.0361	0.2527
	Ocln	Endothelial Cell	0.992717	0.4775	0.4775
	Plvap	Endothelial Cell	1.2673	0.1678	0.9999
	Tjp1	Endothelial Cell	0.992722	0.3894	0.9999
	Tjp2	Endothelial Cell	0.9481	0.4333	0.8666
	Col1a1	Extracellular Matrix	0.459881	0.0019	0.0057
	Col4a1	Extracellular Matrix	0.793875	0.0946	0.1892
	Dcn	Extracellular Matrix	1.04085	0.3472	0.3472
	Nid1	Extracellular Matrix	0.545467	0.0006	0.0024
	Alcam	Immune	0.831316	0.1159	0.2318
	Cd31	Immune	1.26097	0.0946	0.2838
	Cxcr4	Immune	4.16247	0.0003	0.0012
	Emp1	Immune	1.90836	0.0002	0.0012
	F11r	Immune	1.29762	0.1678	0.1678
	Icam1	Immune	4.95851	0.0002	0.001
	Itga5	Integrin:Laminin Binding	2.76964	0.0002	0.0012
	Itga6	Integrin:Laminin Binding	1.05272	0.3472	0.3472
	Itgb1	Integrin:Laminin Binding	1.09852	0.1159	0.4636
	Lama2	Integrin:Laminin Binding	0.838393	0.1159	0.3477
	Lama4	Integrin:Laminin Binding	0.767911	0.1717	0.3434
	Lamc3	Integrin:Laminin Binding	0.619275	0.0145	0.0725
	Ace2	Pericyte	0.845624	0.1474	0.5896
	Acta2	Pericyte	1.10869	0.2424	0.2424
	Cd13	Pericyte	1.51221	0.007	0.056
	Gpx8	Pericyte	0.836324	0.1984	0.3968
	Ogn	Pericyte	0.759257	0.1159	0.6954
	Pdgfrb	Pericyte	0.76575	0.1159	0.5795
	Prelp	Pericyte	1.5005	0.007	0.056
	Ptn	Pericyte	0.617561	0.0003	0.0027
	Serping1	Pericyte	1.2506	0.1678	0.5034
	Slc30a10	Pericyte	0.497862	0.0002	0.002
	Angpt1	Signalling	1.22195	0.0603	0.2412
	Pdgfb	Signalling	1.40497	0.0603	0.1809
	Ptch1	Signalling	0.859425	0.1159	0.2318
	S1pr3	Signalling	3.60746	0.0002	0.0016
	Tek	Signalling	0.811814	0.0469	0.2345
	Tgfb1	Signalling	2.0584	0.0011	0.0066
	Tgfb3	Signalling	0.943368	0.3063	0.3063
	Tgfbr2	Signalling	1.95818	0.0002	0.0014

[truncated: 4 more sheets: Table S11 SpinalCord Timecourse, Table S12 LM qPCR, Table S13 Single Cell Clusters, Table S14 Single Cell GOs]
